# Supplementary material for: Protein cross-linking by chlorinated polyamines and transglutamylation stabilizes neutrophil extracellular traps
Source: Cell Death Dis. 2016 Aug 11;7(8):e2332–. doi: 10.1038/cddis.2016.200 (PMC5108309; doi:10.1038/cddis.2016.200)
Supplement: Supplementary Table 1 [file cddis2016200x3.xlsx]

## Sheet: Donor1_Ctrl
Band1	%Cov	Accessions	Names	Conf	Sequence	Modifications	dMass	Prec MW	Prec m/z	Theor MW	Theor m/z
	11.83	sp|P05109|S10A8_HUMAN	Protein S100-A8 OS=Homo sapiens GN=S100A8 PE=1 SV=1	99	LLETECPQYIR	Carbamidomethyl(C)@6	0.0916241	1420.79	711.404	1420.7	711.358
	11.83	sp|P05109|S10A8_HUMAN	Protein S100-A8 OS=Homo sapiens GN=S100A8 PE=1 SV=1	99	LLETECPQYIR	Carbamidomethyl(C)@6	0.0967511	1420.8	711.407	1420.7	711.358
	11.83	sp|P05109|S10A8_HUMAN	Protein S100-A8 OS=Homo sapiens GN=S100A8 PE=1 SV=1	99	LLETECPQYIR	Carbamidomethyl(C)@6	0.0718487	1420.77	711.394	1420.7	711.358
Band2	%Cov	Accessions	Names	Conf	Sequence	Modifications	dMass	Prec MW	Prec m/z	Theor MW	Theor m/z
	45.63	sp|P02788|TRFL_HUMAN	Lactotransferrin OS=Homo sapiens GN=LTF PE=1 SV=6	99	DGAGDVAFIR		-0.0161474	1019.49	510.751	1019.5	510.759
	45.63	sp|P02788|TRFL_HUMAN	Lactotransferrin OS=Homo sapiens GN=LTF PE=1 SV=6	99	DSPIQCIQAIAENR	Carbamidomethyl(C)@6	0.117379	1613.9	538.974	1613.78	538.935
	45.63	sp|P02788|TRFL_HUMAN	Lactotransferrin OS=Homo sapiens GN=LTF PE=1 SV=6	99	FDEYFSQSCAPGSDPR	Carbamidomethyl(C)@9	0.0695165	1861.83	931.921	1861.76	931.886
	45.63	sp|P02788|TRFL_HUMAN	Lactotransferrin OS=Homo sapiens GN=LTF PE=1 SV=6	99	LADFALLCLDGK	Carbamidomethyl(C)@8	0.0748091	1334.77	668.39	1334.69	668.352
	45.63	sp|P02788|TRFL_HUMAN	Lactotransferrin OS=Homo sapiens GN=LTF PE=1 SV=6	99	NLLFNDNTECLAR	Carbamidomethyl(C)@10	0.0781516	1578.82	790.419	1578.75	790.38
	45.63	sp|P02788|TRFL_HUMAN	Lactotransferrin OS=Homo sapiens GN=LTF PE=1 SV=6	99	VPSHAVVAR		0.0594102	934.594	312.539	934.535	312.519
	45.63	sp|P02788|TRFL_HUMAN	Lactotransferrin OS=Homo sapiens GN=LTF PE=1 SV=6	99	YYGYTGAFR		0.0184138	1096.52	549.265	1096.5	549.256
	45.63	sp|P02788|TRFL_HUMAN	Lactotransferrin OS=Homo sapiens GN=LTF PE=1 SV=6	98.57	DSAIGFSR		-0.027283	851.386	426.7	851.414	426.714
	45.63	sp|P02788|TRFL_HUMAN	Lactotransferrin OS=Homo sapiens GN=LTF PE=1 SV=6	97.92	GGSFQLNELQGLK		0.0349986	1389.76	695.887	1389.73	695.87
	45.63	sp|P02788|TRFL_HUMAN	Lactotransferrin OS=Homo sapiens GN=LTF PE=1 SV=6	99	DGAGDVAFIR		0.0212671	1019.52	510.77	1019.5	510.759
	45.63	sp|P02788|TRFL_HUMAN	Lactotransferrin OS=Homo sapiens GN=LTF PE=1 SV=6	99	DGAGDVAFIR		0.0362207	1019.54	510.777	1019.5	510.759
	45.63	sp|P02788|TRFL_HUMAN	Lactotransferrin OS=Homo sapiens GN=LTF PE=1 SV=6	99	DSPIQCIQAIAENR	Carbamidomethyl(C)@6	0.120872	1613.9	807.959	1613.78	807.899
	45.63	sp|P02788|TRFL_HUMAN	Lactotransferrin OS=Homo sapiens GN=LTF PE=1 SV=6	98.57	VPSHAVVAR		0.0248948	934.56	312.527	934.535	312.519
	45.63	sp|P02788|TRFL_HUMAN	Lactotransferrin OS=Homo sapiens GN=LTF PE=1 SV=6	99	YYGYTGAFR		-0.00612235	1096.49	549.253	1096.5	549.256
Band3	%Cov	Accessions	Names	Conf	Sequence	Modifications	dMass	Prec MW	Prec m/z	Theor MW	Theor m/z
	60.85	sp|P02788|TRFL_HUMAN	Lactotransferrin OS=Homo sapiens GN=LTF PE=1 SV=6	99	CGLVPVLAENYK	Carbamidomethyl(C)@1	-0.0149947	1361.69	681.851	1361.7	681.858
	60.85	sp|P02788|TRFL_HUMAN	Lactotransferrin OS=Homo sapiens GN=LTF PE=1 SV=6	99	CLRDGAGDVAFIR	Carbamidomethyl(C)@1	-0.0159759	1448.7	483.908	1448.72	483.914
	60.85	sp|P02788|TRFL_HUMAN	Lactotransferrin OS=Homo sapiens GN=LTF PE=1 SV=6	99	DGAGDVAFIR		-0.0400531	1019.46	510.739	1019.5	510.759
	60.85	sp|P02788|TRFL_HUMAN	Lactotransferrin OS=Homo sapiens GN=LTF PE=1 SV=6	99	DSAIGFSR		0.0475274	851.461	426.738	851.414	426.714
	60.85	sp|P02788|TRFL_HUMAN	Lactotransferrin OS=Homo sapiens GN=LTF PE=1 SV=6	99	DSPIQCIQAIAENR	Carbamidomethyl(C)@6	-0.0449832	1613.74	807.876	1613.78	807.899
	60.85	sp|P02788|TRFL_HUMAN	Lactotransferrin OS=Homo sapiens GN=LTF PE=1 SV=6	99	FDEYFSQSCAPGSDPR	Carbamidomethyl(C)@9	0.0285098	1861.79	931.9	1861.76	931.886
	60.85	sp|P02788|TRFL_HUMAN	Lactotransferrin OS=Homo sapiens GN=LTF PE=1 SV=6	99	FQLFGSPSGQK		0.00325726	1194.61	598.311	1194.6	598.309
	60.85	sp|P02788|TRFL_HUMAN	Lactotransferrin OS=Homo sapiens GN=LTF PE=1 SV=6	99	GGSFQLNELQGLK		-0.0156316	1389.71	695.862	1389.73	695.87
	60.85	sp|P02788|TRFL_HUMAN	Lactotransferrin OS=Homo sapiens GN=LTF PE=1 SV=6	99	KGGSFQLNELQGLK		-0.0298754	1517.79	506.937	1517.82	506.947
	60.85	sp|P02788|TRFL_HUMAN	Lactotransferrin OS=Homo sapiens GN=LTF PE=1 SV=6	99	LADFALLCLDGK	Carbamidomethyl(C)@8	-0.0414651	1334.65	668.332	1334.69	668.352
	60.85	sp|P02788|TRFL_HUMAN	Lactotransferrin OS=Homo sapiens GN=LTF PE=1 SV=6	99	NGSDCPDKFCLFQSETK	Carbamidomethyl(C)@5; Carbamidomethyl(C)@10	0.0282163	2031.89	678.306	2031.87	678.296
	60.85	sp|P02788|TRFL_HUMAN	Lactotransferrin OS=Homo sapiens GN=LTF PE=1 SV=6	99	NLLFNDNTECLAR	Carbamidomethyl(C)@10	-0.0144664	1578.73	790.373	1578.75	790.38
	60.85	sp|P02788|TRFL_HUMAN	Lactotransferrin OS=Homo sapiens GN=LTF PE=1 SV=6	99	SCHLAMAPNHAVVSR	Carbamidomethyl(C)@2; Oxidation(M)@6	0.012986	1664.8	417.207	1664.79	417.204
	60.85	sp|P02788|TRFL_HUMAN	Lactotransferrin OS=Homo sapiens GN=LTF PE=1 SV=6	99	SDTSLTWNSVK		0.0155721	1236.61	619.314	1236.6	619.307
	60.85	sp|P02788|TRFL_HUMAN	Lactotransferrin OS=Homo sapiens GN=LTF PE=1 SV=6	99	SNLCALCIGDEQGENK	Carbamidomethyl(C)@4; Carbamidomethyl(C)@7	-0.014811	1806.77	904.394	1806.79	904.401
	60.85	sp|P02788|TRFL_HUMAN	Lactotransferrin OS=Homo sapiens GN=LTF PE=1 SV=6	99	SNLCALCIGDEQGENKCVPNSNER	Carbamidomethyl(C)@4; Carbamidomethyl(C)@7; Carbamidomethyl(C)@17	-0.100724	2763.1	922.041	2763.2	922.074
	60.85	sp|P02788|TRFL_HUMAN	Lactotransferrin OS=Homo sapiens GN=LTF PE=1 SV=6	99	SQQSSDPDPNCVDRPVEGYLAVAVVR	Carbamidomethyl(C)@11	0.0120816	2857.38	953.467	2857.37	953.463
	60.85	sp|P02788|TRFL_HUMAN	Lactotransferrin OS=Homo sapiens GN=LTF PE=1 SV=6	99	SVQWCAVSQPEATK	Quinone(W)@4; Carbamidomethyl(C)@5	-0.0462536	1619.68	810.847	1619.72	810.87
	60.85	sp|P02788|TRFL_HUMAN	Lactotransferrin OS=Homo sapiens GN=LTF PE=1 SV=6	99	THYYAVAVVKK		0.0768481	1277.79	426.937	1277.71	426.912
	60.85	sp|P02788|TRFL_HUMAN	Lactotransferrin OS=Homo sapiens GN=LTF PE=1 SV=6	99	VPSHAVVAR		0.322335	934.857	312.626	934.535	312.519
	60.85	sp|P02788|TRFL_HUMAN	Lactotransferrin OS=Homo sapiens GN=LTF PE=1 SV=6	99	YYGYTGAFR		-0.0294789	1096.47	549.241	1096.5	549.256
	60.85	sp|P02788|TRFL_HUMAN	Lactotransferrin OS=Homo sapiens GN=LTF PE=1 SV=6	98.71	LCAGTGENK	Carbamidomethyl(C)@2	-0.0157077	948.418	475.216	948.433	475.224
	60.85	sp|P02788|TRFL_HUMAN	Lactotransferrin OS=Homo sapiens GN=LTF PE=1 SV=6	99	CGLVPVLAENYK	Carbamidomethyl(C)@1	0.0132018	1361.71	681.865	1361.7	681.858
	60.85	sp|P02788|TRFL_HUMAN	Lactotransferrin OS=Homo sapiens GN=LTF PE=1 SV=6	99	CGLVPVLAENYK	Carbamidomethyl(C)@1	0.000385225	1361.7	681.858	1361.7	681.858
	60.85	sp|P02788|TRFL_HUMAN	Lactotransferrin OS=Homo sapiens GN=LTF PE=1 SV=6	99	CLRDGAGDVAFIR	Carbamidomethyl(C)@1	-0.053144	1448.67	483.896	1448.72	483.914
	60.85	sp|P02788|TRFL_HUMAN	Lactotransferrin OS=Homo sapiens GN=LTF PE=1 SV=6	99	DGAGDVAFIR		-0.00306808	1019.5	510.757	1019.5	510.759
	60.85	sp|P02788|TRFL_HUMAN	Lactotransferrin OS=Homo sapiens GN=LTF PE=1 SV=6	99	DGAGDVAFIR		0.010725	1019.51	510.764	1019.5	510.759
	60.85	sp|P02788|TRFL_HUMAN	Lactotransferrin OS=Homo sapiens GN=LTF PE=1 SV=6	99	DSPIQCIQAIAENR	Carbamidomethyl(C)@6	0.0256855	1613.81	538.943	1613.78	538.935
	60.85	sp|P02788|TRFL_HUMAN	Lactotransferrin OS=Homo sapiens GN=LTF PE=1 SV=6	99	DSPIQCIQAIAENR	Carbamidomethyl(C)@6	0.0048184	1613.79	807.901	1613.78	807.899
	60.85	sp|P02788|TRFL_HUMAN	Lactotransferrin OS=Homo sapiens GN=LTF PE=1 SV=6	99	DSPIQCIQAIAENR	Carbamidomethyl(C)@6	0.0388683	1613.82	538.948	1613.78	538.935
	60.85	sp|P02788|TRFL_HUMAN	Lactotransferrin OS=Homo sapiens GN=LTF PE=1 SV=6	99	DSPIQCIQAIAENR	Carbamidomethyl(C)@6	-0.000313841	1613.78	538.935	1613.78	538.935
	60.85	sp|P02788|TRFL_HUMAN	Lactotransferrin OS=Homo sapiens GN=LTF PE=1 SV=6	99	FQLFGSPSGQK		0.0251065	1194.63	598.322	1194.6	598.309
	60.85	sp|P02788|TRFL_HUMAN	Lactotransferrin OS=Homo sapiens GN=LTF PE=1 SV=6	99	FQLFGSPSGQK		-0.0213994	1194.58	598.298	1194.6	598.309
	60.85	sp|P02788|TRFL_HUMAN	Lactotransferrin OS=Homo sapiens GN=LTF PE=1 SV=6	99	GGSFQLNELQGLK		-0.00550041	1389.72	695.867	1389.73	695.87
	60.85	sp|P02788|TRFL_HUMAN	Lactotransferrin OS=Homo sapiens GN=LTF PE=1 SV=6	99	LADFALLCLDGK	Carbamidomethyl(C)@8	-0.00460214	1334.69	668.35	1334.69	668.352
	60.85	sp|P02788|TRFL_HUMAN	Lactotransferrin OS=Homo sapiens GN=LTF PE=1 SV=6	99	SCHLAMAPNHAVVSR	Carbamidomethyl(C)@2; Oxidation(M)@6	-0.0430408	1664.74	417.193	1664.79	417.204
	60.85	sp|P02788|TRFL_HUMAN	Lactotransferrin OS=Homo sapiens GN=LTF PE=1 SV=6	99	SCHLAMAPNHAVVSR	Carbamidomethyl(C)@2; Oxidation(M)@6	0.057783	1664.85	417.219	1664.79	417.204
	60.85	sp|P02788|TRFL_HUMAN	Lactotransferrin OS=Homo sapiens GN=LTF PE=1 SV=6	99	SNLCALCIGDEQGENK	Carbamidomethyl(C)@4; Carbamidomethyl(C)@7	-0.00504594	1806.78	904.399	1806.79	904.401
	60.85	sp|P02788|TRFL_HUMAN	Lactotransferrin OS=Homo sapiens GN=LTF PE=1 SV=6	98.34	SQQSSDPDPNCVDRPVEGYLAVAVVR	Deamidated(N)@10; Carbamidomethyl(C)@11	-0.906752	2857.44	953.489	2858.35	953.791
	60.85	sp|P02788|TRFL_HUMAN	Lactotransferrin OS=Homo sapiens GN=LTF PE=1 SV=6	99	SVQWCAVSQPEATK	Quinone(W)@4; Carbamidomethyl(C)@5	-0.0186674	1619.71	810.86	1619.72	810.87
	60.85	sp|P02788|TRFL_HUMAN	Lactotransferrin OS=Homo sapiens GN=LTF PE=1 SV=6	97.51	THYYAVAVVKK		0.0348281	1277.75	426.923	1277.71	426.912
	60.85	sp|P02788|TRFL_HUMAN	Lactotransferrin OS=Homo sapiens GN=LTF PE=1 SV=6	99	YYGYTGAFR		-0.0236199	1096.47	549.244	1096.5	549.256
	60.85	sp|P02788|TRFL_HUMAN	Lactotransferrin OS=Homo sapiens GN=LTF PE=1 SV=6	99	YYGYTGAFR		-0.0214227	1096.48	549.245	1096.5	549.256
Band4	%Cov	Accessions	Names	Conf	Sequence	Modifications	dMass	Prec MW	Prec m/z	Theor MW	Theor m/z
	18.14	sp|P29401|TKT_HUMAN	Transketolase OS=Homo sapiens GN=TKT PE=1 SV=3	99	IIALDGDTK		0.00219227	944.52	473.267	944.518	473.266
	18.14	sp|P29401|TKT_HUMAN	Transketolase OS=Homo sapiens GN=TKT PE=1 SV=4	99	ILATPPQEDAPSVDIANIR		0.0666617	2019.13	674.051	2019.06	674.029
	18.14	sp|P29401|TKT_HUMAN	Transketolase OS=Homo sapiens GN=TKT PE=1 SV=6	99	TSRPENAIIYNNNEDFQVGQAK		0.0510079	2507.26	836.759	2507.2	836.742
	18.14	sp|P29401|TKT_HUMAN	Transketolase OS=Homo sapiens GN=TKT PE=1 SV=7	95.27	AYGQALAK		0.0485294	820.493	411.254	820.444	411.229
	18.14	sp|P29401|TKT_HUMAN	Transketolase OS=Homo sapiens GN=TKT PE=1 SV=13	95.43	IIALDGDTK		0.0534008	944.571	473.293	944.518	473.266
	18.14	sp|P29401|TKT_HUMAN	Transketolase OS=Homo sapiens GN=TKT PE=1 SV=19	99	TSRPENAIIYNNNEDFQVGQAK		0.0700508	2507.27	836.765	2507.2	836.742
	6.62	sp|P02788|TRFL_HUMAN	Lactotransferrin OS=Homo sapiens GN=LTF PE=1 SV=6	98.56	DGAGDVAFIR		0.041836	1019.55	510.78	1019.5	510.759
	6.62	sp|P02788|TRFL_HUMAN	Lactotransferrin OS=Homo sapiens GN=LTF PE=1 SV=6	98.38	VPSHAVVAR		0.0426561	934.578	312.533	934.535	312.519
Band5	%Cov	Accessions	Names	Conf	Sequence	Modifications	dMass	Prec MW	Prec m/z	Theor MW	Theor m/z
	28.59	sp|P05164|PERM_HUMAN	Myeloperoxidase OS=Homo sapiens GN=MPO PE=1 SV=1	99	IANVFTNAFR		0.0252824	1151.63	576.824	1151.61	576.812
	28.59	sp|P05164|PERM_HUMAN	Myeloperoxidase OS=Homo sapiens GN=MPO PE=1 SV=1	99	IICDNTGITTVSK	Carbamidomethyl(C)@3	0.00129661	1420.72	711.37	1420.72	711.369
	28.59	sp|P05164|PERM_HUMAN	Myeloperoxidase OS=Homo sapiens GN=MPO PE=1 SV=1	99	IPCFLAGDTR	Carbamidomethyl(C)@3	0.018276	1148.58	575.299	1148.56	575.29
	28.59	sp|P05164|PERM_HUMAN	Myeloperoxidase OS=Homo sapiens GN=MPO PE=1 SV=1	99	NNIFMSNSYPR	Oxidation(M)@5	0.0645775	1357.67	679.844	1357.61	679.812
	28.59	sp|P05164|PERM_HUMAN	Myeloperoxidase OS=Homo sapiens GN=MPO PE=1 SV=1	99	NQADCIPFFR	Carbamidomethyl(C)@5	0.0060387	1266.59	634.301	1266.58	634.298
	28.59	sp|P05164|PERM_HUMAN	Myeloperoxidase OS=Homo sapiens GN=MPO PE=1 SV=1	99	QALAQISLPR	Gln->pyro-Glu@N-term	-0.0532425	1078.56	540.287	1078.61	540.314
	28.59	sp|P05164|PERM_HUMAN	Myeloperoxidase OS=Homo sapiens GN=MPO PE=1 SV=1	99	VVLEGGIDPILR		0.0519812	1279.8	640.908	1279.75	640.882
	28.59	sp|P05164|PERM_HUMAN	Myeloperoxidase OS=Homo sapiens GN=MPO PE=1 SV=1	98.9	LFEQVMR	Oxidation(M)@6	-0.0279822	937.441	469.728	937.469	469.742
	28.59	sp|P05164|PERM_HUMAN	Myeloperoxidase OS=Homo sapiens GN=MPO PE=1 SV=1	97.05	YQPMEPNPR	Oxidation(M)@4	-0.00969483	1146.5	574.259	1146.51	574.264
	28.59	sp|P05164|PERM_HUMAN	Myeloperoxidase OS=Homo sapiens GN=MPO PE=1 SV=1	99	IGLDLPALNMQR		0.0404445	1339.77	670.892	1339.73	670.871
	28.59	sp|P05164|PERM_HUMAN	Myeloperoxidase OS=Homo sapiens GN=MPO PE=1 SV=1	98.13	LFEQVMR	Oxidation(M)@6	-0.0209634	937.448	469.731	937.469	469.742
	28.59	sp|P05164|PERM_HUMAN	Myeloperoxidase OS=Homo sapiens GN=MPO PE=1 SV=1	99	NNIFMSNSYPR	Oxidation(M)@5	0.082033	1357.69	679.852	1357.61	679.812
	28.59	sp|P05164|PERM_HUMAN	Myeloperoxidase OS=Homo sapiens GN=MPO PE=1 SV=1	99	NQADCIPFFR	Carbamidomethyl(C)@5	0.058283	1266.64	634.327	1266.58	634.298
	28.59	sp|P05164|PERM_HUMAN	Myeloperoxidase OS=Homo sapiens GN=MPO PE=1 SV=1	99	QALAQISLPR		0.00128438	1095.64	548.828	1095.64	548.827
	28.59	sp|P05164|PERM_HUMAN	Myeloperoxidase OS=Homo sapiens GN=MPO PE=1 SV=1	99	QALAQISLPR		-0.00176727	1095.64	548.826	1095.64	548.827
	28.59	sp|P05164|PERM_HUMAN	Myeloperoxidase OS=Homo sapiens GN=MPO PE=1 SV=1	99	QALAQISLPR		-0.00896917	1095.63	548.823	1095.64	548.827
	28.59	sp|P05164|PERM_HUMAN	Myeloperoxidase OS=Homo sapiens GN=MPO PE=1 SV=1	99	QALAQISLPR		-0.00591752	1095.63	548.824	1095.64	548.827
	28.59	sp|P05164|PERM_HUMAN	Myeloperoxidase OS=Homo sapiens GN=MPO PE=1 SV=1	99	QALAQISLPR		-0.00933537	1095.63	548.823	1095.64	548.827
	28.59	sp|P05164|PERM_HUMAN	Myeloperoxidase OS=Homo sapiens GN=MPO PE=1 SV=1	99	QALAQISLPR	Gln->pyro-Glu@N-term	-0.0132048	1078.6	540.307	1078.61	540.314
	28.59	sp|P05164|PERM_HUMAN	Myeloperoxidase OS=Homo sapiens GN=MPO PE=1 SV=1	99	VVLEGGIDPILR		-0.0119814	1279.74	640.876	1279.75	640.882
	11.76	sp|P04040|CATA_HUMAN	Catalase OS=Homo sapiens GN=CAT PE=1 SV=3	99	NLSVEDAAR		0.0324774	973.516	487.765	973.483	487.749
	11.76	sp|P04040|CATA_HUMAN	Catalase OS=Homo sapiens GN=CAT PE=1 SV=3	99	RFNTANDDNVTQVR		-0.0424005	1648.75	550.59	1648.79	550.605
	11.76	sp|P04040|CATA_HUMAN	Catalase OS=Homo sapiens GN=CAT PE=1 SV=3	99	NLSVEDAAR		0.00342566	973.486	487.75	973.483	487.749
	11.76	sp|P04040|CATA_HUMAN	Catalase OS=Homo sapiens GN=CAT PE=1 SV=3	99	NLSVEDAAR		-0.0277622	973.455	487.735	973.483	487.749
	11.76	sp|P04040|CATA_HUMAN	Catalase OS=Homo sapiens GN=CAT PE=1 SV=3	94.62	RFNTANDDNVTQVR		0.856067	1649.65	550.89	1648.79	550.605
	8.592	sp|P02788|TRFL_HUMAN	Lactotransferrin OS=Homo sapiens GN=LTF PE=1 SV=6	99	DGAGDVAFIR		-0.0436755	1019.46	510.737	1019.5	510.759
	8.592	sp|P02788|TRFL_HUMAN	Lactotransferrin OS=Homo sapiens GN=LTF PE=1 SV=6	99	VPSHAVVAR		0.00987756	934.545	312.522	934.535	312.519
	8.592	sp|P02788|TRFL_HUMAN	Lactotransferrin OS=Homo sapiens GN=LTF PE=1 SV=6	99	VPSHAVVAR		0.279857	934.815	312.612	934.535	312.519
Band6	%Cov	Accessions	Names	Conf	Sequence	Modifications	dMass	Prec MW	Prec m/z	Theor MW	Theor m/z
	14.23	sp|P02788|TRFL_HUMAN	Lactotransferrin OS=Homo sapiens GN=LTF PE=1 SV=6	99	VPSHAVVAR		0.417656	934.953	312.658	934.535	312.519
	14.23	sp|P02788|TRFL_HUMAN	Lactotransferrin OS=Homo sapiens GN=LTF PE=1 SV=6	98.67	VPSHAVVAR		0.0678331	934.603	312.541	934.535	312.519
	10.37	sp|P06733|ENOA_HUMAN	Alpha-enolase OS=Homo sapiens GN=ENO1 PE=1 SV=2	94.07	LNVTEQEK		0.0476983	959.54	480.777	959.492	480.753
Band7	%Cov	Accessions	Names	Conf	Sequence	Modifications	dMass	Prec MW	Prec m/z	Theor MW	Theor m/z
	41.41	sp|P02788|TRFL_HUMAN	Lactotransferrin OS=Homo sapiens GN=LTF PE=1 SV=6	99	CGLVPVLAENYK	Carbamidomethyl(C)@1	0.00645528	1361.71	681.861	1361.7	681.858
	41.41	sp|P02788|TRFL_HUMAN	Lactotransferrin OS=Homo sapiens GN=LTF PE=1 SV=6	99	CLRDGAGDVAFIR	Carbamidomethyl(C)@1	-0.000444066	1448.72	483.914	1448.72	483.914
	41.41	sp|P02788|TRFL_HUMAN	Lactotransferrin OS=Homo sapiens GN=LTF PE=1 SV=6	99	DGAGDVAFIR		-0.0285233	1019.48	510.745	1019.5	510.759
	41.41	sp|P02788|TRFL_HUMAN	Lactotransferrin OS=Homo sapiens GN=LTF PE=1 SV=6	99	DSAIGFSR		-0.00865823	851.405	426.71	851.414	426.714
	41.41	sp|P02788|TRFL_HUMAN	Lactotransferrin OS=Homo sapiens GN=LTF PE=1 SV=6	99	DSPIQCIQAIAENR	Carbamidomethyl(C)@6	0.0227454	1613.81	807.91	1613.78	807.899
	41.41	sp|P02788|TRFL_HUMAN	Lactotransferrin OS=Homo sapiens GN=LTF PE=1 SV=6	99	FQLFGSPSGQK		0.0280473	1194.63	598.323	1194.6	598.309
	41.41	sp|P02788|TRFL_HUMAN	Lactotransferrin OS=Homo sapiens GN=LTF PE=1 SV=6	99	GGSFQLNELQGLK		0.0152736	1389.74	695.878	1389.73	695.87
	41.41	sp|P02788|TRFL_HUMAN	Lactotransferrin OS=Homo sapiens GN=LTF PE=1 SV=6	99	KGGSFQLNELQGLK		0.0665282	1517.89	506.969	1517.82	506.947
	41.41	sp|P02788|TRFL_HUMAN	Lactotransferrin OS=Homo sapiens GN=LTF PE=1 SV=6	99	LADFALLCLDGK	Carbamidomethyl(C)@8	-0.0187139	1334.67	668.343	1334.69	668.352
	41.41	sp|P02788|TRFL_HUMAN	Lactotransferrin OS=Homo sapiens GN=LTF PE=1 SV=6	99	LRPVAAEVYGTER		-0.133864	1459.64	487.555	1459.78	487.6
	41.41	sp|P02788|TRFL_HUMAN	Lactotransferrin OS=Homo sapiens GN=LTF PE=1 SV=6	99	NLLFNDNTECLAR	Carbamidomethyl(C)@10	-0.0257531	1578.72	790.367	1578.75	790.38
	41.41	sp|P02788|TRFL_HUMAN	Lactotransferrin OS=Homo sapiens GN=LTF PE=1 SV=6	99	THYYAVAVVKK		0.0226067	1277.74	426.919	1277.71	426.912
	41.41	sp|P02788|TRFL_HUMAN	Lactotransferrin OS=Homo sapiens GN=LTF PE=1 SV=6	99	VPSHAVVAR		0.280958	934.816	312.613	934.535	312.519
	41.41	sp|P02788|TRFL_HUMAN	Lactotransferrin OS=Homo sapiens GN=LTF PE=1 SV=6	99	VRGPPVSCIK	Carbamidomethyl(C)@8	-1.06402	1110.55	371.192	1111.62	371.546
	41.41	sp|P02788|TRFL_HUMAN	Lactotransferrin OS=Homo sapiens GN=LTF PE=1 SV=6	99	YYGYTGAFR		-0.00909801	1096.49	549.252	1096.5	549.256
	41.41	sp|P02788|TRFL_HUMAN	Lactotransferrin OS=Homo sapiens GN=LTF PE=1 SV=6	99	SVQWCAVSQPEATK	Quinone(W)@4; Carbamidomethyl(C)@5	0.0067947	1619.73	810.873	1619.72	810.87
	41.41	sp|P02788|TRFL_HUMAN	Lactotransferrin OS=Homo sapiens GN=LTF PE=1 SV=6	99	CGLVPVLAENYK	Carbamidomethyl(C)@1	0.0213472	1361.72	681.869	1361.7	681.858
	41.41	sp|P02788|TRFL_HUMAN	Lactotransferrin OS=Homo sapiens GN=LTF PE=1 SV=6	98.61	CLRDGAGDVAFIR	Carbamidomethyl(C)@1	-0.0649857	1448.65	483.892	1448.72	483.914
	41.41	sp|P02788|TRFL_HUMAN	Lactotransferrin OS=Homo sapiens GN=LTF PE=1 SV=6	99	DGAGDVAFIR		-0.00752817	1019.5	510.755	1019.5	510.759
	41.41	sp|P02788|TRFL_HUMAN	Lactotransferrin OS=Homo sapiens GN=LTF PE=1 SV=6	99	DGAGDVAFIR		-0.00472069	1019.5	510.757	1019.5	510.759
	41.41	sp|P02788|TRFL_HUMAN	Lactotransferrin OS=Homo sapiens GN=LTF PE=1 SV=6	99	DSPIQCIQAIAENR	Carbamidomethyl(C)@6	0.0321443	1613.82	807.915	1613.78	807.899
	41.41	sp|P02788|TRFL_HUMAN	Lactotransferrin OS=Homo sapiens GN=LTF PE=1 SV=6	99	DSPIQCIQAIAENR	Carbamidomethyl(C)@6	0.0398616	1613.82	538.948	1613.78	538.935
	41.41	sp|P02788|TRFL_HUMAN	Lactotransferrin OS=Homo sapiens GN=LTF PE=1 SV=6	99	DSPIQCIQAIAENR	Carbamidomethyl(C)@6	-0.00627879	1613.78	538.933	1613.78	538.935
	41.41	sp|P02788|TRFL_HUMAN	Lactotransferrin OS=Homo sapiens GN=LTF PE=1 SV=6	99	FQLFGSPSGQK		0.0080287	1194.61	598.313	1194.6	598.309
	41.41	sp|P02788|TRFL_HUMAN	Lactotransferrin OS=Homo sapiens GN=LTF PE=1 SV=6	99	GGSFQLNELQGLK		0.00587465	1389.73	695.873	1389.73	695.87
	41.41	sp|P02788|TRFL_HUMAN	Lactotransferrin OS=Homo sapiens GN=LTF PE=1 SV=6	99	NLLFNDNTECLAR	Carbamidomethyl(C)@10	0.0134296	1578.76	790.387	1578.75	790.38
	41.41	sp|P02788|TRFL_HUMAN	Lactotransferrin OS=Homo sapiens GN=LTF PE=1 SV=6	99	THYYAVAVVK		0.010016	1149.63	575.821	1149.62	575.816
	41.41	sp|P02788|TRFL_HUMAN	Lactotransferrin OS=Homo sapiens GN=LTF PE=1 SV=6	99	THYYAVAVVKK		0.0360643	1277.75	426.924	1277.71	426.912
	41.41	sp|P02788|TRFL_HUMAN	Lactotransferrin OS=Homo sapiens GN=LTF PE=1 SV=6	99	YYGYTGAFR		-0.000309368	1096.5	549.256	1096.5	549.256
Band12	%Cov	Accessions	Names	Conf	Sequence	Modifications	dMass	Prec MW	Prec m/z	Theor MW	Theor m/z
	60.16	sp|P20160|CAP7_HUMAN	Azurocidin OS=Homo sapiens GN=AZU1 PE=1 SV=3	99	CQVAGWGSQR	Carbamidomethyl(C)@1	-0.0258902	1147.49	574.754	1147.52	574.767
	60.16	sp|P20160|CAP7_HUMAN	Azurocidin OS=Homo sapiens GN=AZU1 PE=1 SV=3	99	GPDFFTR		0.0353869	838.433	420.224	838.397	420.206
	60.16	sp|P20160|CAP7_HUMAN	Azurocidin OS=Homo sapiens GN=AZU1 PE=1 SV=3	99	HFCGGALIHAR	Carbamidomethyl(C)@3	0.0121357	1237.63	413.549	1237.61	413.545
	60.16	sp|P20160|CAP7_HUMAN	Azurocidin OS=Homo sapiens GN=AZU1 PE=1 SV=3	99	QFPFLASIQNQGR	Gln->pyro-Glu@N-term	-0.0581527	1487.69	744.854	1487.75	744.883
	60.16	sp|P20160|CAP7_HUMAN	Azurocidin OS=Homo sapiens GN=AZU1 PE=1 SV=3	99	CQVAGWGSQR	Carbamidomethyl(C)@1	0.00474805	1147.52	574.769	1147.52	574.767
	60.16	sp|P20160|CAP7_HUMAN	Azurocidin OS=Homo sapiens GN=AZU1 PE=1 SV=3	99	CQVAGWGSQR	Carbamidomethyl(C)@1	0.0146353	1147.53	574.774	1147.52	574.767
	60.16	sp|P20160|CAP7_HUMAN	Azurocidin OS=Homo sapiens GN=AZU1 PE=1 SV=3	99	GPDFFTR		-0.0405984	838.357	420.186	838.397	420.206
	60.16	sp|P20160|CAP7_HUMAN	Azurocidin OS=Homo sapiens GN=AZU1 PE=1 SV=3	98.19	GPDFFTR		-1.19146e-05	838.397	420.206	838.397	420.206
	60.16	sp|P20160|CAP7_HUMAN	Azurocidin OS=Homo sapiens GN=AZU1 PE=1 SV=3	99	HFCGGALIHAR	Carbamidomethyl(C)@3	0.0216567	1237.64	413.552	1237.61	413.545
	60.16	sp|P20160|CAP7_HUMAN	Azurocidin OS=Homo sapiens GN=AZU1 PE=1 SV=3	99	HFCGGALIHAR	Carbamidomethyl(C)@3	0.0660578	1237.68	413.567	1237.61	413.545
	60.16	sp|P20160|CAP7_HUMAN	Azurocidin OS=Homo sapiens GN=AZU1 PE=1 SV=3	99	QFPFLASIQNQGR		0.0260852	1504.8	753.41	1504.78	753.397
	60.16	sp|P20160|CAP7_HUMAN	Azurocidin OS=Homo sapiens GN=AZU1 PE=1 SV=3	99	QFPFLASIQNQGR		0.00728724	1504.79	753.4	1504.78	753.397
	60.16	sp|P20160|CAP7_HUMAN	Azurocidin OS=Homo sapiens GN=AZU1 PE=1 SV=3	99	QFPFLASIQNQGR	Gln->pyro-Glu@N-term	-0.0524157	1487.7	744.857	1487.75	744.883
	60.16	sp|P20160|CAP7_HUMAN	Azurocidin OS=Homo sapiens GN=AZU1 PE=1 SV=3	99	QFPFLASIQNQGR	Gln->pyro-Glu@N-term	-0.0507068	1487.7	744.858	1487.75	744.883
	3.529	sp|P08311|CATG_HUMAN	Cathepsin G OS=Homo sapiens GN=CTSG PE=1 SV=2	99	NVNPVALPR		-0.0471675	978.514	490.264	978.561	490.288
	3.529	sp|P08311|CATG_HUMAN	Cathepsin G OS=Homo sapiens GN=CTSG PE=1 SV=2	98.65	NVNPVALPR		-0.0779279	978.483	490.249	978.561	490.288
Band13	%Cov	Accessions	Names	Conf	Sequence	Modifications	dMass	Prec MW	Prec m/z	Theor MW	Theor m/z
	11.61	sp|P08246|ELNE_HUMAN	Neutrophil elastase OS=Homo sapiens GN=ELANE PE=1 SV=1	99	SNVCTLVR	Carbamidomethyl(C)@4	0.0511716	947.537	474.776	947.486	474.75
	11.61	sp|P08246|ELNE_HUMAN	Neutrophil elastase OS=Homo sapiens GN=ELANE PE=1 SV=1	99	VVLGAHNLSR		0.246138	1064.86	355.959	1064.61	355.877
	11.61	sp|P08246|ELNE_HUMAN	Neutrophil elastase OS=Homo sapiens GN=ELANE PE=1 SV=1	95.26	QVFAVQR		0.0332427	846.504	424.26	846.471	424.243
	11.61	sp|P08246|ELNE_HUMAN	Neutrophil elastase OS=Homo sapiens GN=ELANE PE=1 SV=1	99	SNVCTLVR	Carbamidomethyl(C)@4	0.0494016	947.535	474.775	947.486	474.75
	11.61	sp|P08246|ELNE_HUMAN	Neutrophil elastase OS=Homo sapiens GN=ELANE PE=1 SV=1	99	SNVCTLVR	Carbamidomethyl(C)@4	0.0235838	947.509	474.762	947.486	474.75
	11.61	sp|P08246|ELNE_HUMAN	Neutrophil elastase OS=Homo sapiens GN=ELANE PE=1 SV=1	99	SNVCTLVR	Carbamidomethyl(C)@4	0.0212034	947.507	474.761	947.486	474.75
	16.86	sp|P08311|CATG_HUMAN	Cathepsin G OS=Homo sapiens GN=CTSG PE=1 SV=2	99	NVNPVALPR		0.0202083	978.581	490.298	978.561	490.288
	8.774	sp|P05164|PERM_HUMAN	Myeloperoxidase OS=Homo sapiens GN=MPO PE=1 SV=1	99	IANVFTNAFR		0.0809283	1151.69	576.852	1151.61	576.812
	15.05	sp|P05109|S10A8_HUMAN	Protein S100-A8 OS=Homo sapiens GN=S100A8 PE=1 SV=1	92.85	LLETECPQYIR	Carbamidomethyl(C)@6	0.0961407	1420.8	711.406	1420.7	711.358
Band14	%Cov	Accessions	Names	Conf	Sequence	Modifications	dMass	Prec MW	Prec m/z	Theor MW	Theor m/z
	12.62	sp|P05164|PERM_HUMAN	Myeloperoxidase OS=Homo sapiens GN=MPO PE=1 SV=1	99	AVSNEIVRFPTDQLTPDQER	Deamidated(R)@8	-1.04066	2314.1	772.374	2315.14	772.72
	12.62	sp|P05164|PERM_HUMAN	Myeloperoxidase OS=Homo sapiens GN=MPO PE=1 SV=1	99	IANVFTNAFR		-0.0358851	1151.57	576.794	1151.61	576.812
	12.62	sp|P05164|PERM_HUMAN	Myeloperoxidase OS=Homo sapiens GN=MPO PE=1 SV=1	99	NGFPVALAR	Deamidated(N)@1	0.0157481	944.524	473.269	944.508	473.261
	12.62	sp|P05164|PERM_HUMAN	Myeloperoxidase OS=Homo sapiens GN=MPO PE=1 SV=1	99	VVLEGGIDPILR		0.00612135	1279.76	640.885	1279.75	640.882
	12.62	sp|P05164|PERM_HUMAN	Myeloperoxidase OS=Homo sapiens GN=MPO PE=1 SV=1	98.83	SPTLGASNR		-0.023941	901.438	451.726	901.462	451.738
	12.62	sp|P05164|PERM_HUMAN	Myeloperoxidase OS=Homo sapiens GN=MPO PE=1 SV=1	93.75	RSPTLGASNR		1.90097	1059.46	354.162	1057.56	353.528
	12.62	sp|P05164|PERM_HUMAN	Myeloperoxidase OS=Homo sapiens GN=MPO PE=1 SV=1	99	AVSNEIVRFPTDQLTPDQER		0.00762045	2314.16	772.395	2314.16	772.392
	12.62	sp|P05164|PERM_HUMAN	Myeloperoxidase OS=Homo sapiens GN=MPO PE=1 SV=1	99	AVSNEIVRFPTDQLTPDQER		-0.0493231	2314.11	772.376	2314.16	772.392
	12.62	sp|P05164|PERM_HUMAN	Myeloperoxidase OS=Homo sapiens GN=MPO PE=1 SV=1	99	IANVFTNAFR		-0.0252654	1151.58	576.799	1151.61	576.812
	12.62	sp|P05164|PERM_HUMAN	Myeloperoxidase OS=Homo sapiens GN=MPO PE=1 SV=1	97.31	NGFPVALAR		-0.106761	943.417	472.716	943.524	472.769
	54.05	sp|P61626|LYSC_HUMAN	Lysozyme C OS=Homo sapiens GN=LYZ PE=1 SV=1	99	STDYGIFQINSR		-0.0295321	1399.64	700.829	1399.67	700.844
	54.05	sp|P61626|LYSC_HUMAN	Lysozyme C OS=Homo sapiens GN=LYZ PE=1 SV=6	99	TPGAVNACHLSCSALLQDNIADAVACAK	Carbamidomethyl(C)@8; Carbamidomethyl(C)@12; Carbamidomethyl(C)@26	-0.0318634	2926.34	976.455	2926.37	976.465
	36.08	sp|P08311|CATG_HUMAN	Cathepsin G OS=Homo sapiens GN=CTSG PE=1 SV=2	99	VSSFLPWIR		0.0813376	1103.69	552.854	1103.61	552.814
	36.08	sp|P08311|CATG_HUMAN	Cathepsin G OS=Homo sapiens GN=CTSG PE=1 SV=2	95.1	VSSFLPWIR		0.00797623	1103.62	552.818	1103.61	552.814
	36.08	sp|P08311|CATG_HUMAN	Cathepsin G OS=Homo sapiens GN=CTSG PE=1 SV=2	93.93	VSSFLPWIR		-0.0071599	1103.61	552.81	1103.61	552.814
	41.94	sp|P05109|S10A8_HUMAN	Protein S100-A8 OS=Homo sapiens GN=S100A8 PE=1 SV=1	99	KLLETECPQYIR	Carbamidomethyl(C)@7	0.176871	1548.97	517.332	1548.8	517.273
	41.94	sp|P05109|S10A8_HUMAN	Protein S100-A8 OS=Homo sapiens GN=S100A8 PE=1 SV=1	99	LLETECPQYIR	Carbamidomethyl(C)@6	-0.0246609	1420.68	711.346	1420.7	711.358
	41.94	sp|P05109|S10A8_HUMAN	Protein S100-A8 OS=Homo sapiens GN=S100A8 PE=1 SV=1	99	KLLETECPQYIR	Carbamidomethyl(C)@7	0.200125	1549	517.34	1548.8	517.273
	41.94	sp|P05109|S10A8_HUMAN	Protein S100-A8 OS=Homo sapiens GN=S100A8 PE=1 SV=1	99	LLETECPQYIR	Carbamidomethyl(C)@6	-0.00818205	1420.69	711.354	1420.7	711.358
	41.94	sp|P05109|S10A8_HUMAN	Protein S100-A8 OS=Homo sapiens GN=S100A8 PE=1 SV=1	99	LLETECPQYIR	Carbamidomethyl(C)@6	0.00500103	1420.71	711.361	1420.7	711.358
	41.94	sp|P05109|S10A8_HUMAN	Protein S100-A8 OS=Homo sapiens GN=S100A8 PE=1 SV=1	99	LLETECPQYIR	Carbamidomethyl(C)@6	-0.00964684	1420.69	711.354	1420.7	711.358
	40.35	sp|P06702|S10A9_HUMAN	Protein S100-A9 OS=Homo sapiens GN=S100A9 PE=1 SV=1	99	LGHPDTLNQGEFK		-0.0877864	1454.63	485.883	1454.72	485.912
	40.35	sp|P06702|S10A9_HUMAN	Protein S100-A9 OS=Homo sapiens GN=S100A9 PE=1 SV=1	99	LGHPDTLNQGEFK		0.00495294	1454.72	485.914	1454.72	485.912
	11.99	sp|P08246|ELNE_HUMAN	Neutrophil elastase OS=Homo sapiens GN=ELANE PE=1 SV=1	99	SNVCTLVR	Carbamidomethyl(C)@4	0.134179	947.62	474.817	947.486	474.75
	11.99	sp|P08246|ELNE_HUMAN	Neutrophil elastase OS=Homo sapiens GN=ELANE PE=1 SV=1	99	SNVCTLVR	Carbamidomethyl(C)@4	-0.031403	947.454	474.735	947.486	474.75
	11.99	sp|P08246|ELNE_HUMAN	Neutrophil elastase OS=Homo sapiens GN=ELANE PE=1 SV=1	99	SNVCTLVR	Carbamidomethyl(C)@4	0.0891978	947.575	474.795	947.486	474.75
	41.13	sp|P58876|H2B1D_HUMAN	Histone H2B type 1-D OS=Homo sapiens GN=HIST1H2BD PE=1 SV=2	96.19	IAGEASR		-0.0414834	702.325	352.17	702.366	352.19
	9.163	sp|P20160|CAP7_HUMAN	Azurocidin OS=Homo sapiens GN=AZU1 PE=1 SV=3	96.55	QFPFLASIQNQGR		0.0116704	1504.79	753.403	1504.78	753.397
	5.085	sp|P02788|TRFL_HUMAN	Lactotransferrin OS=Homo sapiens GN=LTF PE=1 SV=6	94.87	YYGYTGAFR		-0.0513353	1096.45	549.231	1096.5	549.256
Band15	%Cov	Accessions	Names	Conf	Sequence	Modifications	dMass	Prec MW	Prec m/z	Theor MW	Theor m/z
	60.22	sp|P05109|S10A8_HUMAN	Protein S100-A8 OS=Homo sapiens GN=S100A8 PE=1 SV=1	99	GNFHAVYR		0.117875	962.59	482.302	962.472	482.243
	60.22	sp|P05109|S10A8_HUMAN	Protein S100-A8 OS=Homo sapiens GN=S100A8 PE=1 SV=1	99	KLLETECPQYIR	Carbamidomethyl(C)@7	-0.0449301	1548.75	517.258	1548.8	517.273
	60.22	sp|P05109|S10A8_HUMAN	Protein S100-A8 OS=Homo sapiens GN=S100A8 PE=1 SV=1	99	LLETECPQYIR	Carbamidomethyl(C)@6	-0.045637	1420.66	711.336	1420.7	711.358
	60.22	sp|P05109|S10A8_HUMAN	Protein S100-A8 OS=Homo sapiens GN=S100A8 PE=1 SV=1	93.37	GADVWFK		0.121789	821.529	411.772	821.407	411.711
	60.22	sp|P05109|S10A8_HUMAN	Protein S100-A8 OS=Homo sapiens GN=S100A8 PE=1 SV=1	99	GNFHAVYR		0.000634955	962.473	482.244	962.472	482.243
	60.22	sp|P05109|S10A8_HUMAN	Protein S100-A8 OS=Homo sapiens GN=S100A8 PE=1 SV=1	99	KLLETECPQYIR	Carbamidomethyl(C)@7	-0.030832	1548.77	517.263	1548.8	517.273
	60.22	sp|P05109|S10A8_HUMAN	Protein S100-A8 OS=Homo sapiens GN=S100A8 PE=1 SV=1	99	KLLETECPQYIR	Carbamidomethyl(C)@7	-0.0425499	1548.75	517.259	1548.8	517.273
	60.22	sp|P05109|S10A8_HUMAN	Protein S100-A8 OS=Homo sapiens GN=S100A8 PE=1 SV=1	99	LLETECPQYIR	Carbamidomethyl(C)@6	0.014295	1420.72	711.365	1420.7	711.358
	60.22	sp|P05109|S10A8_HUMAN	Protein S100-A8 OS=Homo sapiens GN=S100A8 PE=1 SV=1	99	LLETECPQYIR	Carbamidomethyl(C)@6	0.00709341	1420.71	711.362	1420.7	711.358
	60.22	sp|P05109|S10A8_HUMAN	Protein S100-A8 OS=Homo sapiens GN=S100A8 PE=1 SV=1	98.95	LLETECPQYIR	Carbamidomethyl(C)@6	-0.0051127	1420.7	711.356	1420.7	711.358
	56.31	sp|P62805|H4_HUMAN	Histone H4 OS=Homo sapiens GN=HIST1H4A PE=1 SV=2	99	TVTAMDVVYALKR	Oxidation(M)@5	-0.0333361	1481.76	494.927	1481.79	494.938
	19.84	sp|Q99879|H2B1M_HUMAN	Histone H2B type 1-M OS=Homo sapiens GN=HIST1H2BM PE=1 SV=3	99	IAGEASR		0.0443918	702.41	352.212	702.366	352.19
	19.84	sp|Q99879|H2B1M_HUMAN	Histone H2B type 1-M OS=Homo sapiens GN=HIST1H2BM PE=1 SV=5	98.19	IAGEASR		0.0785689	702.445	352.23	702.366	352.19
	19.84	sp|Q99879|H2B1M_HUMAN	Histone H2B type 1-M OS=Homo sapiens GN=HIST1H2BM PE=1 SV=6	95.74	IAGEASR		0.0371902	702.403	352.209	702.366	352.19
	8.989	sp|P06703|S10A6_HUMAN	Protein S100-A6 OS=Homo sapiens GN=S100A6 PE=1 SV=1	97.08	LQDAEIAR		0.03777	914.52	458.267	914.482	458.248

## Sheet: Donor1_BPNH2
Band2	%Cov	Accessions	Names	Conf	Sequence	Modifications	Cleavages	dMass	Prec MW	Prec m/z	Theor MW	Theor m/z
	60.14	sp|P02788|TRFL_HUMAN	Lactotransferrin OS=Homo sapiens GN=LTF PE=1 SV=6	99	CGLVPVLAENYK	Carbamidomethyl(C)@1		-0.0167433	1361.68	681.85	1361.7	681.858
	60.14	sp|P02788|TRFL_HUMAN	Lactotransferrin OS=Homo sapiens GN=LTF PE=1 SV=6	99	CLRDGAGDVAFIR	Carbamidomethyl(C)@1	missed R-D@3	0.0290391	1448.75	483.923	1448.72	483.914
	60.14	sp|P02788|TRFL_HUMAN	Lactotransferrin OS=Homo sapiens GN=LTF PE=1 SV=6	99	DGAGDVAFIR			-0.034452	1019.47	510.742	1019.5	510.759
	60.14	sp|P02788|TRFL_HUMAN	Lactotransferrin OS=Homo sapiens GN=LTF PE=1 SV=6	99	DSAIGFSR			-0.0157668	851.398	426.706	851.414	426.714
	60.14	sp|P02788|TRFL_HUMAN	Lactotransferrin OS=Homo sapiens GN=LTF PE=1 SV=6	99	DSPIQCIQAIAENR	Carbamidomethyl(C)@6		-0.0465313	1613.74	807.876	1613.78	807.899
	60.14	sp|P02788|TRFL_HUMAN	Lactotransferrin OS=Homo sapiens GN=LTF PE=1 SV=6	99	DVTVLQNTDGNNNEAWAK			-0.0197626	1987.9	994.959	1987.92	994.969
	60.14	sp|P02788|TRFL_HUMAN	Lactotransferrin OS=Homo sapiens GN=LTF PE=1 SV=6	99	FDEYFSQSCAPGSDPR	Carbamidomethyl(C)@9		-0.00342988	1861.75	931.884	1861.76	931.886
	60.14	sp|P02788|TRFL_HUMAN	Lactotransferrin OS=Homo sapiens GN=LTF PE=1 SV=6	99	FQLFGSPSGQK			-0.027483	1194.58	598.295	1194.6	598.309
	60.14	sp|P02788|TRFL_HUMAN	Lactotransferrin OS=Homo sapiens GN=LTF PE=1 SV=6	99	GGSFQLNELQGLK			-0.0306357	1389.69	695.855	1389.73	695.87
	60.14	sp|P02788|TRFL_HUMAN	Lactotransferrin OS=Homo sapiens GN=LTF PE=1 SV=6	99	LADFALLCLDGK	Carbamidomethyl(C)@8		-0.0440064	1334.65	668.331	1334.69	668.352
	60.14	sp|P02788|TRFL_HUMAN	Lactotransferrin OS=Homo sapiens GN=LTF PE=1 SV=6	99	NLLFNDNTECLAR	Carbamidomethyl(C)@10		-0.0360027	1578.71	790.362	1578.75	790.38
	60.14	sp|P02788|TRFL_HUMAN	Lactotransferrin OS=Homo sapiens GN=LTF PE=1 SV=6	99	SNLCALCIGDEQGENK	Carbamidomethyl(C)@4; Carbamidomethyl(C)@7		0.00306235	1806.79	904.403	1806.79	904.401
	60.14	sp|P02788|TRFL_HUMAN	Lactotransferrin OS=Homo sapiens GN=LTF PE=1 SV=6	99	SVQWCAVSQPEATK	Quinone(W)@4; Carbamidomethyl(C)@5		0.0121853	1619.74	810.876	1619.72	810.87
	60.14	sp|P02788|TRFL_HUMAN	Lactotransferrin OS=Homo sapiens GN=LTF PE=1 SV=6	99	VPSHAVVAR			0.081863	934.617	312.546	934.535	312.519
	60.14	sp|P02788|TRFL_HUMAN	Lactotransferrin OS=Homo sapiens GN=LTF PE=1 SV=6	99	VVWCAVGEQELR	Carbamidomethyl(C)@4		-0.0345967	1444.68	723.347	1444.71	723.364
	60.14	sp|P02788|TRFL_HUMAN	Lactotransferrin OS=Homo sapiens GN=LTF PE=1 SV=6	99	YYGYTGAFR			0.0133954	1096.51	549.263	1096.5	549.256
	60.14	sp|P02788|TRFL_HUMAN	Lactotransferrin OS=Homo sapiens GN=LTF PE=1 SV=6	95	THYYAVAVVKK		missed K-K@10	0.0331659	1277.75	426.923	1277.71	426.912
	60.14	sp|P02788|TRFL_HUMAN	Lactotransferrin OS=Homo sapiens GN=LTF PE=1 SV=6	97.97	CLRDGAGDVAFIR	Carbamidomethyl(C)@1	missed R-D@3	-0.0343107	1448.69	483.902	1448.72	483.914
	60.14	sp|P02788|TRFL_HUMAN	Lactotransferrin OS=Homo sapiens GN=LTF PE=1 SV=6	99	DGAGDVAFIR			0.0171189	1019.52	510.768	1019.5	510.759
	60.14	sp|P02788|TRFL_HUMAN	Lactotransferrin OS=Homo sapiens GN=LTF PE=1 SV=6	99	DSAIGFSR			0.00339686	851.417	426.716	851.414	426.714
	60.14	sp|P02788|TRFL_HUMAN	Lactotransferrin OS=Homo sapiens GN=LTF PE=1 SV=6	99	DSPIQCIQAIAENR	Carbamidomethyl(C)@6		0.00839632	1613.79	807.903	1613.78	807.899
	60.14	sp|P02788|TRFL_HUMAN	Lactotransferrin OS=Homo sapiens GN=LTF PE=1 SV=6	99	DSPIQCIQAIAENR	Carbamidomethyl(C)@6		0.0214569	1613.8	807.91	1613.78	807.899
	60.14	sp|P02788|TRFL_HUMAN	Lactotransferrin OS=Homo sapiens GN=LTF PE=1 SV=6	99	DSPIQCIQAIAENR	Carbamidomethyl(C)@6		0.105177	1613.89	538.97	1613.78	538.935
	60.14	sp|P02788|TRFL_HUMAN	Lactotransferrin OS=Homo sapiens GN=LTF PE=1 SV=6	99	FDEYFSQSCAPGSDPR	Carbamidomethyl(C)@9		0.0207383	1861.78	931.896	1861.76	931.886
	60.14	sp|P02788|TRFL_HUMAN	Lactotransferrin OS=Homo sapiens GN=LTF PE=1 SV=6	99	FQLFGSPSGQK			0.0550305	1194.66	598.336	1194.6	598.309
	60.14	sp|P02788|TRFL_HUMAN	Lactotransferrin OS=Homo sapiens GN=LTF PE=1 SV=6	99	LADFALLCLDGK	Carbamidomethyl(C)@8		0.0458307	1334.74	668.375	1334.69	668.352
	60.14	sp|P02788|TRFL_HUMAN	Lactotransferrin OS=Homo sapiens GN=LTF PE=1 SV=6	99	NLLFNDNTECLAR	Carbamidomethyl(C)@10		-0.0128111	1578.73	790.374	1578.75	790.38
	60.14	sp|P02788|TRFL_HUMAN	Lactotransferrin OS=Homo sapiens GN=LTF PE=1 SV=6	99	SVQWCAVSQPEATK	Quinone(W)@4; Carbamidomethyl(C)@5		0.0107205	1619.74	810.875	1619.72	810.87
	60.14	sp|P02788|TRFL_HUMAN	Lactotransferrin OS=Homo sapiens GN=LTF PE=1 SV=6	97.74	VPSHAVVAR			0.0644692	934.599	312.54	934.535	312.519
	60.14	sp|P02788|TRFL_HUMAN	Lactotransferrin OS=Homo sapiens GN=LTF PE=1 SV=6	99	YYGYTGAFR			0.0436666	1096.54	549.278	1096.5	549.256
Band3	%Cov	Accessions	Names	Conf	Sequence	Modifications	Cleavages	dMass	Prec MW	Prec m/z	Theor MW	Theor m/z
	76.48	sp|P02788|TRFL_HUMAN	Lactotransferrin OS=Homo sapiens GN=LTF PE=1 SV=6	99	CGLVPVLAENYK	Carbamidomethyl(C)@1		-0.042435	1361.66	681.837	1361.7	681.858
	76.48	sp|P02788|TRFL_HUMAN	Lactotransferrin OS=Homo sapiens GN=LTF PE=1 SV=6	99	CLAENAGDVAFVKDVTVLQNTDGNNNEAWAK	Carbamidomethyl(C)@1; Deamidated(N)@24	missed K-D@13	-0.984438	3362.58	1121.87	3363.57	1122.2
	76.48	sp|P02788|TRFL_HUMAN	Lactotransferrin OS=Homo sapiens GN=LTF PE=1 SV=6	99	CLRDGAGDVAFIR	Carbamidomethyl(C)@1	missed R-D@3	-0.0720094	1448.65	483.89	1448.72	483.914
	76.48	sp|P02788|TRFL_HUMAN	Lactotransferrin OS=Homo sapiens GN=LTF PE=1 SV=6	99	DGAGDVAFIR			-0.0219353	1019.48	510.748	1019.5	510.759
	76.48	sp|P02788|TRFL_HUMAN	Lactotransferrin OS=Homo sapiens GN=LTF PE=1 SV=6	99	DSPIQCIQAIAENR	Carbamidomethyl(C)@6		-0.0279143	1613.76	538.926	1613.78	538.935
	76.48	sp|P02788|TRFL_HUMAN	Lactotransferrin OS=Homo sapiens GN=LTF PE=1 SV=6	99	FQLFGSPSGQK			-0.0158005	1194.59	598.301	1194.6	598.309
	76.48	sp|P02788|TRFL_HUMAN	Lactotransferrin OS=Homo sapiens GN=LTF PE=1 SV=6	99	GGSFQLNELQGLK			-0.0376872	1389.69	695.851	1389.73	695.87
	76.48	sp|P02788|TRFL_HUMAN	Lactotransferrin OS=Homo sapiens GN=LTF PE=1 SV=6	99	IDSGLYLGSGYFTAIQNLR			-0.0146328	2087.05	1044.53	2087.07	1044.54
	76.48	sp|P02788|TRFL_HUMAN	Lactotransferrin OS=Homo sapiens GN=LTF PE=1 SV=6	99	LADFALLCLDGKR	Carbamidomethyl(C)@8	missed K-R@12	0.0513931	1490.84	497.955	1490.79	497.938
	76.48	sp|P02788|TRFL_HUMAN	Lactotransferrin OS=Homo sapiens GN=LTF PE=1 SV=6	99	LCAGTGENKCAFSSQEPYFSYSGAFK	Carbamidomethyl(C)@2; Carbamidomethyl(C)@10	missed K-C@9	-0.0712954	2905.2	969.406	2905.27	969.43
	76.48	sp|P02788|TRFL_HUMAN	Lactotransferrin OS=Homo sapiens GN=LTF PE=1 SV=6	99	LRPVAAEVYGTER			-0.703745	1459.07	487.365	1459.78	487.6
	76.48	sp|P02788|TRFL_HUMAN	Lactotransferrin OS=Homo sapiens GN=LTF PE=1 SV=6	99	NGSDCPDKFCLFQSETK	Carbamidomethyl(C)@5; Carbamidomethyl(C)@10	missed K-F@8	0.0873394	2031.95	678.325	2031.87	678.296
	76.48	sp|P02788|TRFL_HUMAN	Lactotransferrin OS=Homo sapiens GN=LTF PE=1 SV=6	99	RDSPIQCIQAIAENR	Carbamidomethyl(C)@7	missed R-D@1	-0.0447131	1769.84	590.954	1769.88	590.969
	76.48	sp|P02788|TRFL_HUMAN	Lactotransferrin OS=Homo sapiens GN=LTF PE=1 SV=6	99	SEEEVAAR			-0.0620366	889.352	445.683	889.414	445.714
	76.48	sp|P02788|TRFL_HUMAN	Lactotransferrin OS=Homo sapiens GN=LTF PE=1 SV=6	99	SNLCALCIGDEQGENK	Carbamidomethyl(C)@4; Carbamidomethyl(C)@7		-0.01604	1806.77	904.393	1806.79	904.401
	76.48	sp|P02788|TRFL_HUMAN	Lactotransferrin OS=Homo sapiens GN=LTF PE=1 SV=6	99	SNLCALCIGDEQGENKCVPNSNER	Carbamidomethyl(C)@4; Carbamidomethyl(C)@7; Carbamidomethyl(C)@17	missed K-C@16	-0.00836659	2763.19	922.072	2763.2	922.074
	76.48	sp|P02788|TRFL_HUMAN	Lactotransferrin OS=Homo sapiens GN=LTF PE=1 SV=6	99	SVNGKEDAIWNLLR	Deamidated(N)@3	missed K-E@5	0.0150803	1614.85	539.291	1614.84	539.286
	76.48	sp|P02788|TRFL_HUMAN	Lactotransferrin OS=Homo sapiens GN=LTF PE=1 SV=6	99	SVQWCAVSQPEATK	Quinone(W)@4; Carbamidomethyl(C)@5		0.0453086	1619.77	810.892	1619.72	810.87
	76.48	sp|P02788|TRFL_HUMAN	Lactotransferrin OS=Homo sapiens GN=LTF PE=1 SV=6	99	THYYAVAVVKK		missed K-K@10	0.0610877	1277.77	426.932	1277.71	426.912
	76.48	sp|P02788|TRFL_HUMAN	Lactotransferrin OS=Homo sapiens GN=LTF PE=1 SV=6	99	VPPRIDSGLYLGSGYFTAIQNLR		missed R-I@4	-0.0555183	2536.29	846.437	2536.34	846.455
	76.48	sp|P02788|TRFL_HUMAN	Lactotransferrin OS=Homo sapiens GN=LTF PE=1 SV=6	99	VPSHAVVAR			0.463064	934.998	312.673	934.535	312.519
	76.48	sp|P02788|TRFL_HUMAN	Lactotransferrin OS=Homo sapiens GN=LTF PE=1 SV=6	99	VRGPPVSCIKR	Carbamidomethyl(C)@8	missed R-G@2; missed K-R@10	-0.11648	1267.6	423.541	1267.72	423.58
	76.48	sp|P02788|TRFL_HUMAN	Lactotransferrin OS=Homo sapiens GN=LTF PE=1 SV=6	99	VVWCAVGEQELRK	Carbamidomethyl(C)@4	missed R-K@12	-0.0960723	1572.71	525.245	1572.81	525.277
	76.48	sp|P02788|TRFL_HUMAN	Lactotransferrin OS=Homo sapiens GN=LTF PE=1 SV=6	99	YYGYTGAFR			-0.0256992	1096.47	549.243	1096.5	549.256
	76.48	sp|P02788|TRFL_HUMAN	Lactotransferrin OS=Homo sapiens GN=LTF PE=1 SV=6	98.9	GPPVSCIKR	Carbamidomethyl(C)@6	missed K-R@8	0.091849	1012.64	338.554	1012.55	338.524
	76.48	sp|P02788|TRFL_HUMAN	Lactotransferrin OS=Homo sapiens GN=LTF PE=1 SV=6	95.81	KSCHTAVDR	Carbamidomethyl(C)@3	missed K-S@1	-0.0220994	1072.49	358.503	1072.51	358.51
	76.48	sp|P02788|TRFL_HUMAN	Lactotransferrin OS=Homo sapiens GN=LTF PE=1 SV=6	95.57	DVTVLQNTDGNNNEAWAKDLK		missed K-D@18	-0.0567309	2344.07	782.365	2344.13	782.384
	76.48	sp|P02788|TRFL_HUMAN	Lactotransferrin OS=Homo sapiens GN=LTF PE=1 SV=6	99	ESTVFEDLSDEAERDEYELLCPDNTR	Deamidated(R)@14; Carbamidomethyl(C)@21	missed R-D@14	-0.0212949	3132.31	1045.11	3132.34	1045.12
	76.48	sp|P02788|TRFL_HUMAN	Lactotransferrin OS=Homo sapiens GN=LTF PE=1 SV=6	99	CGLVPVLAENYK	Carbamidomethyl(C)@1		-0.0263221	1361.68	681.845	1361.7	681.858
	76.48	sp|P02788|TRFL_HUMAN	Lactotransferrin OS=Homo sapiens GN=LTF PE=1 SV=6	99	CGLVPVLAENYK	Carbamidomethyl(C)@1		0.0271435	1361.73	681.871	1361.7	681.858
	76.48	sp|P02788|TRFL_HUMAN	Lactotransferrin OS=Homo sapiens GN=LTF PE=1 SV=6	99	CLRDGAGDVAFIR	Carbamidomethyl(C)@1	missed R-D@3	0.0353795	1448.75	483.925	1448.72	483.914
	76.48	sp|P02788|TRFL_HUMAN	Lactotransferrin OS=Homo sapiens GN=LTF PE=1 SV=6	99	DGAGDVAFIR			-0.012292	1019.49	510.753	1019.5	510.759
	76.48	sp|P02788|TRFL_HUMAN	Lactotransferrin OS=Homo sapiens GN=LTF PE=1 SV=6	99	DGAGDVAFIR			-0.0103389	1019.49	510.754	1019.5	510.759
	76.48	sp|P02788|TRFL_HUMAN	Lactotransferrin OS=Homo sapiens GN=LTF PE=1 SV=6	99	DSPIQCIQAIAENR	Carbamidomethyl(C)@6		0.043129	1613.83	538.949	1613.78	538.935
	76.48	sp|P02788|TRFL_HUMAN	Lactotransferrin OS=Homo sapiens GN=LTF PE=1 SV=6	99	DSPIQCIQAIAENR	Carbamidomethyl(C)@6		-0.0276297	1613.76	807.885	1613.78	807.899
	76.48	sp|P02788|TRFL_HUMAN	Lactotransferrin OS=Homo sapiens GN=LTF PE=1 SV=6	99	DSPIQCIQAIAENR	Carbamidomethyl(C)@6		0.0548474	1613.84	538.953	1613.78	538.935
	76.48	sp|P02788|TRFL_HUMAN	Lactotransferrin OS=Homo sapiens GN=LTF PE=1 SV=6	99	DSPIQCIQAIAENR	Carbamidomethyl(C)@6		-0.0156465	1613.77	538.93	1613.78	538.935
	76.48	sp|P02788|TRFL_HUMAN	Lactotransferrin OS=Homo sapiens GN=LTF PE=1 SV=6	98.14	DSPIQCIQAIAENR	Carbamidomethyl(C)@6		0.0502699	1613.83	538.952	1613.78	538.935
	76.48	sp|P02788|TRFL_HUMAN	Lactotransferrin OS=Homo sapiens GN=LTF PE=1 SV=6	99	FQLFGSPSGQK			0.00336409	1194.61	598.311	1194.6	598.309
	76.48	sp|P02788|TRFL_HUMAN	Lactotransferrin OS=Homo sapiens GN=LTF PE=1 SV=6	99	IDSGLYLGSGYFTAIQNLR			0.0909761	2087.16	696.727	2087.07	696.697
	76.48	sp|P02788|TRFL_HUMAN	Lactotransferrin OS=Homo sapiens GN=LTF PE=1 SV=6	99	LADFALLCLDGKR	Carbamidomethyl(C)@8	missed K-R@12	0.104492	1490.9	497.973	1490.79	497.938
	76.48	sp|P02788|TRFL_HUMAN	Lactotransferrin OS=Homo sapiens GN=LTF PE=1 SV=6	99	LCAGTGENK	Carbamidomethyl(C)@2		-0.0285465	948.405	475.21	948.433	475.224
	76.48	sp|P02788|TRFL_HUMAN	Lactotransferrin OS=Homo sapiens GN=LTF PE=1 SV=6	99	LCAGTGENK	Carbamidomethyl(C)@2		0.0542153	948.488	475.251	948.433	475.224
	76.48	sp|P02788|TRFL_HUMAN	Lactotransferrin OS=Homo sapiens GN=LTF PE=1 SV=6	99	SNLCALCIGDEQGENKCVPNSNER	Carbamidomethyl(C)@4; Carbamidomethyl(C)@7; Carbamidomethyl(C)@17	missed K-C@16	-0.134706	2763.07	922.029	2763.2	922.074
	76.48	sp|P02788|TRFL_HUMAN	Lactotransferrin OS=Homo sapiens GN=LTF PE=1 SV=6	99	SQQSSDPDPNCVDRPVEGYLAVAVVR	Carbamidomethyl(C)@11		0.106167	2857.47	953.498	2857.37	953.463
	76.48	sp|P02788|TRFL_HUMAN	Lactotransferrin OS=Homo sapiens GN=LTF PE=1 SV=6	99	SQQSSDPDPNCVDRPVEGYLAVAVVR	Carbamidomethyl(C)@11		0.00747582	2857.37	953.465	2857.37	953.463
	76.48	sp|P02788|TRFL_HUMAN	Lactotransferrin OS=Homo sapiens GN=LTF PE=1 SV=6	99	SVQWCAVSQPEATK	Quinone(W)@4; Carbamidomethyl(C)@5		0.110371	1619.84	810.925	1619.72	810.87
	76.48	sp|P02788|TRFL_HUMAN	Lactotransferrin OS=Homo sapiens GN=LTF PE=1 SV=6	99	THYYAVAVVKK		missed K-K@10	0.0530313	1277.77	426.929	1277.71	426.912
	76.48	sp|P02788|TRFL_HUMAN	Lactotransferrin OS=Homo sapiens GN=LTF PE=1 SV=6	99	VPPRIDSGLYLGSGYFTAIQNLR		missed R-I@4	-0.0392223	2536.3	846.442	2536.34	846.455
	76.48	sp|P02788|TRFL_HUMAN	Lactotransferrin OS=Homo sapiens GN=LTF PE=1 SV=6	98.88	VVWCAVGEQELRK	Carbamidomethyl(C)@4	missed R-K@12	-0.0195359	1572.79	525.27	1572.81	525.277
	76.48	sp|P02788|TRFL_HUMAN	Lactotransferrin OS=Homo sapiens GN=LTF PE=1 SV=6	99	YYGYTGAFR			-0.00470359	1096.49	549.254	1096.5	549.256
Band4	%Cov	Accessions	Names	Conf	Sequence	Modifications	Cleavages	dMass	Prec MW	Prec m/z	Theor MW	Theor m/z
	14.29	sp|Q5R1W6|TKT_PANTR	Transketolase OS=Homo sapiens GN=TKT PE=1 SV=3	99	ILATPPQEDAPSVDIANIR			0.00568757	2019.07	674.03	2019.06	674.029
	5.352	sp|P02788|TRFL_HUMAN	Lactotransferrin OS=Homo sapiens GN=LTF PE=1 SV=6	98.78	VPSHAVVAR			0.134117	934.669	312.564	934.535	312.519
Band5	%Cov	Accessions	Names	Conf	Sequence	Modifications	Cleavages	dMass	Prec MW	Prec m/z	Theor MW	Theor m/z
	22.82	sp|P05164|PERM_HUMAN	Myeloperoxidase OS=Homo sapiens GN=MPO PE=1 SV=1	99	IANVFTNAFR			0.0342974	1151.64	576.829	1151.61	576.812
	22.82	sp|P05164|PERM_HUMAN	Myeloperoxidase OS=Homo sapiens GN=MPO PE=1 SV=1	99	IICDNTGITTVSK	Carbamidomethyl(C)@3		0.0485221	1420.77	711.393	1420.72	711.369
	22.82	sp|P05164|PERM_HUMAN	Myeloperoxidase OS=Homo sapiens GN=MPO PE=1 SV=1	99	NNIFMSNSYPR	Oxidation(M)@5		0.0881442	1357.7	679.856	1357.61	679.812
	22.82	sp|P05164|PERM_HUMAN	Myeloperoxidase OS=Homo sapiens GN=MPO PE=1 SV=1	99	NQADCIPFFR	Carbamidomethyl(C)@5		0.0727289	1266.65	634.334	1266.58	634.298
	22.82	sp|P05164|PERM_HUMAN	Myeloperoxidase OS=Homo sapiens GN=MPO PE=1 SV=1	99	QALAQISLPR	Gln->pyro-Glu@N-term		0.00610887	1078.62	540.317	1078.61	540.314
	22.82	sp|P05164|PERM_HUMAN	Myeloperoxidase OS=Homo sapiens GN=MPO PE=1 SV=1	99	QNQIAVDEIR			0.0372451	1184.65	593.333	1184.61	593.315
	22.82	sp|P05164|PERM_HUMAN	Myeloperoxidase OS=Homo sapiens GN=MPO PE=1 SV=1	99	VVLEGGIDPILR			0.0274523	1279.78	640.896	1279.75	640.882
	22.82	sp|P05164|PERM_HUMAN	Myeloperoxidase OS=Homo sapiens GN=MPO PE=1 SV=1	98.54	SARIPCFLAGDTR	Carbamidomethyl(C)@6	missed R-I@3	0.0245217	1462.76	488.594	1462.74	488.586
	22.82	sp|P05164|PERM_HUMAN	Myeloperoxidase OS=Homo sapiens GN=MPO PE=1 SV=1	95.62	IPCFLAGDTR	Carbamidomethyl(C)@3		0.0303595	1148.6	575.305	1148.56	575.29
	22.82	sp|P05164|PERM_HUMAN	Myeloperoxidase OS=Homo sapiens GN=MPO PE=1 SV=1	98.88	LFEQVMR	Oxidation(M)@6		0.0161265	937.485	469.75	937.469	469.742
	22.82	sp|P05164|PERM_HUMAN	Myeloperoxidase OS=Homo sapiens GN=MPO PE=1 SV=1	95.6	GLMATPAK	Oxidation(M)@3		-0.00745487	803.414	402.714	803.421	402.718
	22.82	sp|P05164|PERM_HUMAN	Myeloperoxidase OS=Homo sapiens GN=MPO PE=1 SV=1	99	IANVFTNAFR			0.0443072	1151.65	576.834	1151.61	576.812
	22.82	sp|P05164|PERM_HUMAN	Myeloperoxidase OS=Homo sapiens GN=MPO PE=1 SV=1	99	IANVFTNAFR			0.0129351	1151.62	576.818	1151.61	576.812
	22.82	sp|P05164|PERM_HUMAN	Myeloperoxidase OS=Homo sapiens GN=MPO PE=1 SV=1	98.5	LFEQVMR	Oxidation(M)@6		0.0244884	937.494	469.754	937.469	469.742
	22.82	sp|P05164|PERM_HUMAN	Myeloperoxidase OS=Homo sapiens GN=MPO PE=1 SV=1	98.2	LFEQVMR	Oxidation(M)@6		0.044691	937.514	469.764	937.469	469.742
	22.82	sp|P05164|PERM_HUMAN	Myeloperoxidase OS=Homo sapiens GN=MPO PE=1 SV=1	99	NNIFMSNSYPR	Oxidation(M)@5		0.103525	1357.71	679.863	1357.61	679.812
	22.82	sp|P05164|PERM_HUMAN	Myeloperoxidase OS=Homo sapiens GN=MPO PE=1 SV=1	99	NNIFMSNSYPR	Oxidation(M)@5		0.0943698	1357.7	679.859	1357.61	679.812
	22.82	sp|P05164|PERM_HUMAN	Myeloperoxidase OS=Homo sapiens GN=MPO PE=1 SV=1	99	NQADCIPFFR	Carbamidomethyl(C)@5		0.0185297	1266.6	634.307	1266.58	634.298
	22.82	sp|P05164|PERM_HUMAN	Myeloperoxidase OS=Homo sapiens GN=MPO PE=1 SV=1	99	QALAQISLPR			0.0784367	1095.72	548.866	1095.64	548.827
	22.82	sp|P05164|PERM_HUMAN	Myeloperoxidase OS=Homo sapiens GN=MPO PE=1 SV=1	99	QALAQISLPR			0.058173	1095.7	548.856	1095.64	548.827
	22.82	sp|P05164|PERM_HUMAN	Myeloperoxidase OS=Homo sapiens GN=MPO PE=1 SV=1	99	QALAQISLPR			0.0628117	1095.7	548.859	1095.64	548.827
	22.82	sp|P05164|PERM_HUMAN	Myeloperoxidase OS=Homo sapiens GN=MPO PE=1 SV=1	99	QALAQISLPR			0.0575627	1095.7	548.856	1095.64	548.827
	22.82	sp|P05164|PERM_HUMAN	Myeloperoxidase OS=Homo sapiens GN=MPO PE=1 SV=1	99	VVLEGGIDPILR			0.0355089	1279.79	640.9	1279.75	640.882
	6.761	sp|P02788|TRFL_HUMAN	Lactotransferrin OS=Homo sapiens GN=LTF PE=1 SV=6	99	DGAGDVAFIR			0.0492212	1019.55	510.784	1019.5	510.759
	6.761	sp|P02788|TRFL_HUMAN	Lactotransferrin OS=Homo sapiens GN=LTF PE=1 SV=6	99	VPSHAVVAR			0.122765	934.658	312.56	934.535	312.519
	11.95	sp|P04040|CATA_HUMAN	Catalase OS=Homo sapiens GN=CAT PE=1 SV=4	93.45	NLSVEDAAR			-0.00542176	973.477	487.746	973.483	487.749
Band6	%Cov	Accessions	Names	Conf	Sequence	Modifications	Cleavages	dMass	Prec MW	Prec m/z	Theor MW	Theor m/z
	17.18	sp|P02788|TRFL_HUMAN	Lactotransferrin OS=Homo sapiens GN=LTF PE=1 SV=6	99	DGAGDVAFIR			0.0308496	1019.53	510.774	1019.5	510.759
	17.18	sp|P02788|TRFL_HUMAN	Lactotransferrin OS=Homo sapiens GN=LTF PE=1 SV=6	99	DSPIQCIQAIAENR	Carbamidomethyl(C)@6		0.0395597	1613.82	538.948	1613.78	538.935
	17.18	sp|P02788|TRFL_HUMAN	Lactotransferrin OS=Homo sapiens GN=LTF PE=1 SV=6	99	GGSFQLNELQGLK			0.0240122	1389.75	695.882	1389.73	695.87
	17.18	sp|P02788|TRFL_HUMAN	Lactotransferrin OS=Homo sapiens GN=LTF PE=1 SV=6	99	VPSHAVVAR			0.368767	934.904	312.642	934.535	312.519
	17.18	sp|P02788|TRFL_HUMAN	Lactotransferrin OS=Homo sapiens GN=LTF PE=1 SV=6	64.29	FQLFGSPSGQK			0.0443558	1194.65	598.331	1194.6	598.309
	17.18	sp|P02788|TRFL_HUMAN	Lactotransferrin OS=Homo sapiens GN=LTF PE=1 SV=6	23.67	LCAGTGENK	Carbamidomethyl(C)@2		0.0813858	948.515	475.265	948.433	475.224
	17.18	sp|P02788|TRFL_HUMAN	Lactotransferrin OS=Homo sapiens GN=LTF PE=1 SV=6	99	DGAGDVAFIR			0.0146143	1019.52	510.766	1019.5	510.759
	17.18	sp|P02788|TRFL_HUMAN	Lactotransferrin OS=Homo sapiens GN=LTF PE=1 SV=6	99	DSPIQCIQAIAENR	Carbamidomethyl(C)@6		0.102317	1613.89	807.95	1613.78	807.899
	17.18	sp|P02788|TRFL_HUMAN	Lactotransferrin OS=Homo sapiens GN=LTF PE=1 SV=6	98.98	GGSFQLNELQGLK			0.107875	1389.83	695.924	1389.73	695.87
	17.18	sp|P02788|TRFL_HUMAN	Lactotransferrin OS=Homo sapiens GN=LTF PE=1 SV=6	96.86	VPSHAVVAR			0.345604	934.88	312.634	934.535	312.519
	17.18	sp|P02788|TRFL_HUMAN	Lactotransferrin OS=Homo sapiens GN=LTF PE=1 SV=6	75.27	VPSHAVVAR			0.198937	934.734	312.585	934.535	312.519
	38.02	sp|P06733|ENOA_HUMAN	Alpha-enolase OS=Homo sapiens GN=ENO1 PE=1 SV=12	99	AAVPSGASTGIYEALELR			0.0612201	1804	903.006	1803.94	902.976
	38.02	sp|P06733|ENOA_HUMAN	Alpha-enolase OS=Homo sapiens GN=ENO1 PE=1 SV=13	99	AAVPSGASTGIYEALELR			0.128773	1804.07	602.362	1803.94	602.32
Band7	%Cov	Accessions	Names	Conf	Sequence	Modifications	Cleavages	dMass	Prec MW	Prec m/z	Theor MW	Theor m/z
	30.99	sp|P02788|TRFL_HUMAN	Lactotransferrin OS=Homo sapiens GN=LTF PE=1 SV=6	99	CGLVPVLAENYK	Carbamidomethyl(C)@1		0.142157	1361.84	681.929	1361.7	681.858
	30.99	sp|P02788|TRFL_HUMAN	Lactotransferrin OS=Homo sapiens GN=LTF PE=1 SV=6	99	DGAGDVAFIR			0.0270655	1019.53	510.773	1019.5	510.759
	30.99	sp|P02788|TRFL_HUMAN	Lactotransferrin OS=Homo sapiens GN=LTF PE=1 SV=6	99	NLLFNDNTECLAR	Carbamidomethyl(C)@10		0.054592	1578.8	790.408	1578.75	790.38
	30.99	sp|P02788|TRFL_HUMAN	Lactotransferrin OS=Homo sapiens GN=LTF PE=1 SV=6	98.88	YYGYTGAFR			0.100689	1096.6	549.307	1096.5	549.256
	30.99	sp|P02788|TRFL_HUMAN	Lactotransferrin OS=Homo sapiens GN=LTF PE=1 SV=6	98.6	VPSHAVVAR			0.152428	934.687	312.57	934.535	312.519
	30.99	sp|P02788|TRFL_HUMAN	Lactotransferrin OS=Homo sapiens GN=LTF PE=1 SV=6	98.43	DSPIQCIQAIAENR	Carbamidomethyl(C)@6		0.128074	1613.91	807.963	1613.78	807.899
	30.99	sp|P02788|TRFL_HUMAN	Lactotransferrin OS=Homo sapiens GN=LTF PE=1 SV=6	99	CGLVPVLAENYK	Carbamidomethyl(C)@1		0.122138	1361.82	681.919	1361.7	681.858
	30.99	sp|P02788|TRFL_HUMAN	Lactotransferrin OS=Homo sapiens GN=LTF PE=1 SV=6	99	DGAGDVAFIR			0.0944483	1019.6	510.806	1019.5	510.759
	30.99	sp|P02788|TRFL_HUMAN	Lactotransferrin OS=Homo sapiens GN=LTF PE=1 SV=6	99	DGAGDVAFIR			0.03146	1019.54	510.775	1019.5	510.759
	30.99	sp|P02788|TRFL_HUMAN	Lactotransferrin OS=Homo sapiens GN=LTF PE=1 SV=6	99	DGAGDVAFIR			0.0286524	1019.53	510.773	1019.5	510.759
	30.99	sp|P02788|TRFL_HUMAN	Lactotransferrin OS=Homo sapiens GN=LTF PE=1 SV=6	99	NLLFNDNTECLAR	Carbamidomethyl(C)@10		0.0552024	1578.8	790.408	1578.75	790.38
	30.99	sp|P02788|TRFL_HUMAN	Lactotransferrin OS=Homo sapiens GN=LTF PE=1 SV=6	96.19	VPSHAVVAR			0.57238	935.107	312.71	934.535	312.519
	7.652	sp|P30740|ILEU_HUMAN	Leukocyte elastase inhibitor OS=Homo sapiens GN=SERPINB1 PE=1 SV=1	98.76	EATTNAPFR			0.0402741	1005.53	503.771	1005.49	503.751
Band12	%Cov	Accessions	Names	Conf	Sequence	Modifications	Cleavages	dMass	Prec MW	Prec m/z	Theor MW	Theor m/z
	30.68	sp|P20160|CAP7_HUMAN	Azurocidin OS=Homo sapiens GN=AZU1 PE=1 SV=3	99	CQVAGWGSQR	Carbamidomethyl(C)@1		0.0253756	1147.54	574.78	1147.52	574.767
	30.68	sp|P20160|CAP7_HUMAN	Azurocidin OS=Homo sapiens GN=AZU1 PE=1 SV=3	99	GPDFFTR			0.0555016	838.453	420.234	838.397	420.206
	30.68	sp|P20160|CAP7_HUMAN	Azurocidin OS=Homo sapiens GN=AZU1 PE=1 SV=3	99	HFCGGALIHAR	Carbamidomethyl(C)@3		0.00293679	1237.62	413.546	1237.61	413.545
	30.68	sp|P20160|CAP7_HUMAN	Azurocidin OS=Homo sapiens GN=AZU1 PE=1 SV=3	99	PRQFPFLASIQNQGR		cleaved R-P@N-term; missed R-Q@2	0.0758468	1758.01	587.01	1757.93	586.985
	30.68	sp|P20160|CAP7_HUMAN	Azurocidin OS=Homo sapiens GN=AZU1 PE=1 SV=3	99	QFPFLASIQNQGR	Gln->pyro-Glu@N-term		0.0231298	1487.78	744.895	1487.75	744.883
	30.68	sp|P20160|CAP7_HUMAN	Azurocidin OS=Homo sapiens GN=AZU1 PE=1 SV=3	99	GPDFFTR			0.0598961	838.457	420.236	838.397	420.206
	30.68	sp|P20160|CAP7_HUMAN	Azurocidin OS=Homo sapiens GN=AZU1 PE=1 SV=3	99	HFCGGALIHAR	Carbamidomethyl(C)@3		0.136146	1237.75	413.591	1237.61	413.545
	30.68	sp|P20160|CAP7_HUMAN	Azurocidin OS=Homo sapiens GN=AZU1 PE=1 SV=3	99	HFCGGALIHAR	Carbamidomethyl(C)@3		0.129829	1237.74	413.589	1237.61	413.545
	30.68	sp|P20160|CAP7_HUMAN	Azurocidin OS=Homo sapiens GN=AZU1 PE=1 SV=3	99	HFCGGALIHAR	Carbamidomethyl(C)@3		0.081489	1237.7	413.572	1237.61	413.545
	30.68	sp|P20160|CAP7_HUMAN	Azurocidin OS=Homo sapiens GN=AZU1 PE=1 SV=3	98.14	HFCGGALIHAR	Carbamidomethyl(C)@3		0.0743479	1237.69	413.57	1237.61	413.545
	30.68	sp|P20160|CAP7_HUMAN	Azurocidin OS=Homo sapiens GN=AZU1 PE=1 SV=3	99	QFPFLASIQNQGR			0.0426012	1504.82	753.418	1504.78	753.397
	30.68	sp|P20160|CAP7_HUMAN	Azurocidin OS=Homo sapiens GN=AZU1 PE=1 SV=3	99	QFPFLASIQNQGR			0.0593248	1504.84	753.426	1504.78	753.397
	30.68	sp|P20160|CAP7_HUMAN	Azurocidin OS=Homo sapiens GN=AZU1 PE=1 SV=3	99	QFPFLASIQNQGR			0.0639635	1504.84	753.429	1504.78	753.397
	30.68	sp|P20160|CAP7_HUMAN	Azurocidin OS=Homo sapiens GN=AZU1 PE=1 SV=3	99	QFPFLASIQNQGR	Gln->pyro-Glu@N-term		0.0776952	1487.83	744.922	1487.75	744.883
	30.68	sp|P20160|CAP7_HUMAN	Azurocidin OS=Homo sapiens GN=AZU1 PE=1 SV=3	99	QFPFLASIQNQGR	Gln->pyro-Glu@N-term		0.0593846	1487.81	744.913	1487.75	744.883
	30.68	sp|P20160|CAP7_HUMAN	Azurocidin OS=Homo sapiens GN=AZU1 PE=1 SV=3	99	QFPFLASIQNQGR	Gln->pyro-Glu@N-term		0.0961278	1487.85	744.931	1487.75	744.883
	11.61	sp|P08246|ELNE_HUMAN	Neutrophil elastase OS=Homo sapiens GN=ELANE PE=1 SV=1	99	SNVCTLVR	Carbamidomethyl(C)@4		0.0766233	947.562	474.788	947.486	474.75
Band13	%Cov	Accessions	Names	Conf	Sequence	Modifications	Cleavages	dMass	Prec MW	Prec m/z	Theor MW	Theor m/z
	9.363	sp|P08246|ELNE_HUMAN	Neutrophil elastase OS=Homo sapiens GN=ELANE PE=1 SV=1	99	SNVCTLVR	Carbamidomethyl(C)@4		0.0775999	947.563	474.789	947.486	474.75
	9.363	sp|P08246|ELNE_HUMAN	Neutrophil elastase OS=Homo sapiens GN=ELANE PE=1 SV=1	93.77	QVFAVQR			0.0656523	846.537	424.276	846.471	424.243
	9.363	sp|P08246|ELNE_HUMAN	Neutrophil elastase OS=Homo sapiens GN=ELANE PE=1 SV=1	99	SNVCTLVR	Carbamidomethyl(C)@4		0.0564207	947.542	474.778	947.486	474.75
	9.363	sp|P08246|ELNE_HUMAN	Neutrophil elastase OS=Homo sapiens GN=ELANE PE=1 SV=1	99	SNVCTLVR	Carbamidomethyl(C)@4		0.0713743	947.557	474.786	947.486	474.75
	21.18	sp|P08311|CATG_HUMAN	Cathepsin G OS=Homo sapiens GN=CTSG PE=1 SV=2	99	NVNPVALPR			0.0578059	978.619	490.317	978.561	490.288
Band14	%Cov	Accessions	Names	Conf	Sequence	Modifications	Cleavages	dMass	Prec MW	Prec m/z	Theor MW	Theor m/z
	14.77	sp|P05164|PERM_HUMAN	Myeloperoxidase OS=Homo sapiens GN=MPO PE=1 SV=1	99	AVSNEIVRFPTDQLTPDQER		missed R-F@8	0.0630058	2314.22	772.413	2314.16	772.392
	14.77	sp|P05164|PERM_HUMAN	Myeloperoxidase OS=Homo sapiens GN=MPO PE=1 SV=1	99	NGFPVALAR	Deamidated(N)@1		0.0218539	944.53	473.272	944.508	473.261
	14.77	sp|P05164|PERM_HUMAN	Myeloperoxidase OS=Homo sapiens GN=MPO PE=1 SV=1	99	SPTLGASNR			0.028525	901.49	451.752	901.462	451.738
	14.77	sp|P05164|PERM_HUMAN	Myeloperoxidase OS=Homo sapiens GN=MPO PE=1 SV=1	99	NGFPVALAR	Deamidated(N)@1		0.0690951	944.577	473.296	944.508	473.261
	14.77	sp|P05164|PERM_HUMAN	Myeloperoxidase OS=Homo sapiens GN=MPO PE=1 SV=1	99	NGFPVALAR	Deamidated(N)@1		0.0235018	944.531	473.273	944.508	473.261
	14.77	sp|P05164|PERM_HUMAN	Myeloperoxidase OS=Homo sapiens GN=MPO PE=1 SV=1	99	NGFPVALAR			0.0493265	943.573	472.794	943.524	472.769
	14.77	sp|P05164|PERM_HUMAN	Myeloperoxidase OS=Homo sapiens GN=MPO PE=1 SV=1	99	NGFPVALAR			0.0012918	943.525	472.77	943.524	472.769
	47.97	sp|P61626|LYSC_HUMAN	Lysozyme C OS=Homo sapiens GN=LYZ PE=1 SV=1	99	ATNYNAGDR			0.0198512	980.451	491.233	980.431	491.223
	47.97	sp|P61626|LYSC_HUMAN	Lysozyme C OS=Homo sapiens GN=LYZ PE=1 SV=2	99	STDYGIFQINSR			0.0372295	1399.71	700.862	1399.67	700.844
	47.97	sp|P61626|LYSC_HUMAN	Lysozyme C OS=Homo sapiens GN=LYZ PE=1 SV=5	98.48	ATNYNAGDR			0.0534816	980.485	491.25	980.431	491.223
	22.81	sp|P06702|S10A9_HUMAN	Protein S100-A9 OS=Homo sapiens GN=S100A9 PE=1 SV=1	99	LGHPDTLNQGEFK			0.041953	1454.76	485.926	1454.72	485.912
	22.81	sp|P06702|S10A9_HUMAN	Protein S100-A9 OS=Homo sapiens GN=S100A9 PE=1 SV=1	99	LGHPDTLNQGEFK			0.0668554	1454.78	485.935	1454.72	485.912
	22.81	sp|P06702|S10A9_HUMAN	Protein S100-A9 OS=Homo sapiens GN=S100A9 PE=1 SV=1	97.51	LGHPDTLNQGEFK			0.0338964	1454.75	485.924	1454.72	485.912
	11.83	sp|P05109|S10A8_HUMAN	Protein S100-A8 OS=Homo sapiens GN=S100A8 PE=1 SV=1	98.86	LLETECPQYIR	Carbamidomethyl(C)@6		0.0853985	1420.79	711.401	1420.7	711.358
Band15	%Cov	Accessions	Names	Conf	Sequence	Modifications	Cleavages	dMass	Prec MW	Prec m/z	Theor MW	Theor m/z
	65.59	sp|P05109|S10A8_HUMAN	Protein S100-A8 OS=Homo sapiens GN=S100A8 PE=1 SV=1	99	KLLETECPQYIR	Carbamidomethyl(C)@7	missed K-L@1	0.00809362	1548.8	517.276	1548.8	517.273
	65.59	sp|P05109|S10A8_HUMAN	Protein S100-A8 OS=Homo sapiens GN=S100A8 PE=1 SV=1	99	LLETECPQYIR	Carbamidomethyl(C)@6		-0.00931635	1420.69	711.354	1420.7	711.358
	65.59	sp|P05109|S10A8_HUMAN	Protein S100-A8 OS=Homo sapiens GN=S100A8 PE=1 SV=1	96.22	GADVWFK			0.039077	821.446	411.73	821.407	411.711
	65.59	sp|P05109|S10A8_HUMAN	Protein S100-A8 OS=Homo sapiens GN=S100A8 PE=1 SV=1	91.99	GADVWFK			0.0379174	821.445	411.73	821.407	411.711
	65.59	sp|P05109|S10A8_HUMAN	Protein S100-A8 OS=Homo sapiens GN=S100A8 PE=1 SV=1	99	KLLETECPQYIR	Carbamidomethyl(C)@7	missed K-L@1	0.0084598	1548.81	517.276	1548.8	517.273
	65.59	sp|P05109|S10A8_HUMAN	Protein S100-A8 OS=Homo sapiens GN=S100A8 PE=1 SV=1	99	KLLETECPQYIR	Carbamidomethyl(C)@7	missed K-L@1	0.0606416	1548.86	517.293	1548.8	517.273
	65.59	sp|P05109|S10A8_HUMAN	Protein S100-A8 OS=Homo sapiens GN=S100A8 PE=1 SV=1	99	LLETECPQYIR	Carbamidomethyl(C)@6		0.0547665	1420.76	711.386	1420.7	711.358
	65.59	sp|P05109|S10A8_HUMAN	Protein S100-A8 OS=Homo sapiens GN=S100A8 PE=1 SV=1	99	LLETECPQYIR	Carbamidomethyl(C)@6		-0.00650891	1420.7	711.355	1420.7	711.358
	65.59	sp|P05109|S10A8_HUMAN	Protein S100-A8 OS=Homo sapiens GN=S100A8 PE=1 SV=1	99	LLETECPQYIR	Carbamidomethyl(C)@6		-0.00528828	1420.7	711.356	1420.7	711.358
	65.59	sp|P05109|S10A8_HUMAN	Protein S100-A8 OS=Homo sapiens GN=S100A8 PE=1 SV=1	99	LLETECPQYIR	Carbamidomethyl(C)@6		0.00496497	1420.71	711.361	1420.7	711.358
	65.59	sp|P05109|S10A8_HUMAN	Protein S100-A8 OS=Homo sapiens GN=S100A8 PE=1 SV=1	99	LLETECPQYIR	Carbamidomethyl(C)@6; Oxidation(P)@7		0.0695817	1436.77	719.391	1436.7	719.356

## Sheet: Donor2_Ctrl
Band1	%Cov	Accessions	Names	Conf	Sequence	Modifications	dMass	Prec MW	Prec m/z	Theor MW	Theor m/z
	5.618	sp|P08246|ELNE_HUMAN	Neutrophil elastase OS=Homo sapiens GN=ELANE PE=1 SV=1	99	SNVCTLVR	Carbamidomethyl(C)@4	0.133569	947.619	474.817	947.486	474.75
	5.618	sp|P08246|ELNE_HUMAN	Neutrophil elastase OS=Homo sapiens GN=ELANE PE=1 SV=1	98.21	SNVCTLVR	Carbamidomethyl(C)@4	0.144616	947.63	474.822	947.486	474.75
Band2	%Cov	Accessions	Names	Conf	Sequence	Modifications	dMass	Prec MW	Prec m/z	Theor MW	Theor m/z
	17.89	sp|P02788|TRFL_HUMAN	Lactotransferrin OS=Homo sapiens GN=LTF PE=1 SV=6	99	DGAGDVAFIR		0.114834	1019.62	510.817	1019.5	510.759
	17.89	sp|P02788|TRFL_HUMAN	Lactotransferrin OS=Homo sapiens GN=LTF PE=1 SV=6	92.34	DGAGDVAFIR		0.0910303	1019.59	510.805	1019.5	510.759
Band3	%Cov	Accessions	Names	Conf	Sequence	Modifications	dMass	Prec MW	Prec m/z	Theor MW	Theor m/z
	50.99	sp|P02788|TRFL_HUMAN	Lactotransferrin OS=Homo sapiens GN=LTF PE=1 SV=6	99	CGLVPVLAENYK	Carbamidomethyl(C)@1	0.140936	1361.84	681.928	1361.7	681.858
	50.99	sp|P02788|TRFL_HUMAN	Lactotransferrin OS=Homo sapiens GN=LTF PE=1 SV=6	99	DGAGDVAFIR		0.0772363	1019.58	510.798	1019.5	510.759
	50.99	sp|P02788|TRFL_HUMAN	Lactotransferrin OS=Homo sapiens GN=LTF PE=1 SV=6	99	DSPIQCIQAIAENR	Carbamidomethyl(C)@6	0.191917	1613.98	807.995	1613.78	807.899
	50.99	sp|P02788|TRFL_HUMAN	Lactotransferrin OS=Homo sapiens GN=LTF PE=1 SV=6	99	GGSFQLNELQGLK		0.131434	1389.86	695.936	1389.73	695.87
	50.99	sp|P02788|TRFL_HUMAN	Lactotransferrin OS=Homo sapiens GN=LTF PE=1 SV=6	99	LADFALLCLDGK	Carbamidomethyl(C)@8	0.121684	1334.81	668.413	1334.69	668.352
	50.99	sp|P02788|TRFL_HUMAN	Lactotransferrin OS=Homo sapiens GN=LTF PE=1 SV=6	99	NLLFNDNTECLAR	Carbamidomethyl(C)@10	0.161159	1578.91	790.461	1578.75	790.38
	50.99	sp|P02788|TRFL_HUMAN	Lactotransferrin OS=Homo sapiens GN=LTF PE=1 SV=6	99	VVWCAVGEQELR	Carbamidomethyl(C)@4	0.166206	1444.88	723.447	1444.71	723.364
	50.99	sp|P02788|TRFL_HUMAN	Lactotransferrin OS=Homo sapiens GN=LTF PE=1 SV=6	99	YYGYTGAFR		0.130596	1096.63	549.322	1096.5	549.256
	50.99	sp|P02788|TRFL_HUMAN	Lactotransferrin OS=Homo sapiens GN=LTF PE=1 SV=6	97.82	FQLFGSPSGQK		0.145552	1194.75	598.382	1194.6	598.309
	50.99	sp|P02788|TRFL_HUMAN	Lactotransferrin OS=Homo sapiens GN=LTF PE=1 SV=6	98.59	CGLVPVLAENYK	Carbamidomethyl(C)@1	0.13996	1361.84	681.928	1361.7	681.858
	50.99	sp|P02788|TRFL_HUMAN	Lactotransferrin OS=Homo sapiens GN=LTF PE=1 SV=6	99	DGAGDVAFIR		0.122036	1019.63	510.82	1019.5	510.759
	50.99	sp|P02788|TRFL_HUMAN	Lactotransferrin OS=Homo sapiens GN=LTF PE=1 SV=6	98.81	DSPIQCIQAIAENR	Carbamidomethyl(C)@6	0.17031	1613.95	807.984	1613.78	807.899
	50.99	sp|P02788|TRFL_HUMAN	Lactotransferrin OS=Homo sapiens GN=LTF PE=1 SV=6	97.85	FFSASCVPGADKGQFPNLCR	Carbamidomethyl(C)@6; Deamidated(Q)@14; Carbamidomethyl(C)@19	0.209904	2258.23	753.752	2258.02	753.682
	50.99	sp|P02788|TRFL_HUMAN	Lactotransferrin OS=Homo sapiens GN=LTF PE=1 SV=6	99	LADFALLCLDGK	Carbamidomethyl(C)@8	0.143046	1334.83	668.424	1334.69	668.352
	50.99	sp|P02788|TRFL_HUMAN	Lactotransferrin OS=Homo sapiens GN=LTF PE=1 SV=6	99	LADFALLCLDGK	Carbamidomethyl(C)@8	0.152812	1334.84	668.429	1334.69	668.352
	50.99	sp|P02788|TRFL_HUMAN	Lactotransferrin OS=Homo sapiens GN=LTF PE=1 SV=6	99	LADFALLCLDGK	Carbamidomethyl(C)@8	0.123393	1334.81	668.414	1334.69	668.352
	50.99	sp|P02788|TRFL_HUMAN	Lactotransferrin OS=Homo sapiens GN=LTF PE=1 SV=6	99	NLLFNDNTECLAR	Carbamidomethyl(C)@10	0.106228	1578.85	790.433	1578.75	790.38
	50.99	sp|P02788|TRFL_HUMAN	Lactotransferrin OS=Homo sapiens GN=LTF PE=1 SV=6	99	SQQSSDPDPNCVDRPVEGYLAVAVVR	Carbamidomethyl(C)@11; Deamidated(R)@14	-0.686829	2857.66	953.562	2858.35	953.791
	50.99	sp|P02788|TRFL_HUMAN	Lactotransferrin OS=Homo sapiens GN=LTF PE=1 SV=6	99	YYGYTGAFR		0.0878718	1096.59	549.3	1096.5	549.256
	50.99	sp|P02788|TRFL_HUMAN	Lactotransferrin OS=Homo sapiens GN=LTF PE=1 SV=6	99	YYGYTGAFR		0.0984919	1096.6	549.305	1096.5	549.256
	50.99	sp|P02788|TRFL_HUMAN	Lactotransferrin OS=Homo sapiens GN=LTF PE=1 SV=6	99	YYGYTGAFR		0.113873	1096.61	549.313	1096.5	549.256
Band4	%Cov	Accessions	Names	Conf	Sequence	Modifications	dMass	Prec MW	Prec m/z	Theor MW	Theor m/z
	5.939	sp|P29401|TKT_HUMAN	Transketolase OS=Homo sapiens GN=TKT PE=1 SV=3	99	TSRPENAIIYNNNEDFQVGQAK	Deamidated(N)@11	-0.742944	2507.45	836.822	2508.19	837.07
	5.939	sp|P29401|TKT_HUMAN	Transketolase OS=Homo sapiens GN=TKT PE=1 SV=5	89.59	TSRPENAIIYNNNEDFQVGQAK	Deamidated(N)@11	-0.752283	2507.44	836.819	2508.19	837.07
Band5	%Cov	Accessions	Names	Conf	Sequence	Modifications	dMass	Prec MW	Prec m/z	Theor MW	Theor m/z
	32.62	sp|P05164|PERM_HUMAN	Myeloperoxidase OS=Homo sapiens GN=MPO PE=1 SV=1	99	FCGLPQPETVGQLGTVLR	Carbamidomethyl(C)@2	0.176486	1971.2	986.608	1971.02	986.52
	32.62	sp|P05164|PERM_HUMAN	Myeloperoxidase OS=Homo sapiens GN=MPO PE=1 SV=1	99	IANVFTNAFR		0.0768999	1151.69	576.85	1151.61	576.812
	32.62	sp|P05164|PERM_HUMAN	Myeloperoxidase OS=Homo sapiens GN=MPO PE=1 SV=1	99	IGLDLPALNMQR	Oxidation(M)@10	0.0853248	1355.81	678.912	1355.72	678.869
	32.62	sp|P05164|PERM_HUMAN	Myeloperoxidase OS=Homo sapiens GN=MPO PE=1 SV=1	99	IICDNTGITTVSK	Carbamidomethyl(C)@3	0.134704	1420.86	711.436	1420.72	711.369
	32.62	sp|P05164|PERM_HUMAN	Myeloperoxidase OS=Homo sapiens GN=MPO PE=1 SV=1	99	NQADCIPFFR	Carbamidomethyl(C)@5	0.149267	1266.73	634.373	1266.58	634.298
	32.62	sp|P05164|PERM_HUMAN	Myeloperoxidase OS=Homo sapiens GN=MPO PE=1 SV=1	99	QALAQISLPR		0.0947941	1095.73	548.875	1095.64	548.827
	32.62	sp|P05164|PERM_HUMAN	Myeloperoxidase OS=Homo sapiens GN=MPO PE=1 SV=1	99	VGPLLACIIGTQFR	Carbamidomethyl(C)@7	0.127926	1543.98	772.999	1543.85	772.935
	32.62	sp|P05164|PERM_HUMAN	Myeloperoxidase OS=Homo sapiens GN=MPO PE=1 SV=1	99	VVLEGGIDPILR		0.105211	1279.86	640.935	1279.75	640.882
	32.62	sp|P05164|PERM_HUMAN	Myeloperoxidase OS=Homo sapiens GN=MPO PE=1 SV=1	99	RFCGLPQPETVGQLGTVLR	Carbamidomethyl(C)@3; Deamidated(Q)@7	0.430335	2128.54	710.521	2128.11	710.377
	32.62	sp|P05164|PERM_HUMAN	Myeloperoxidase OS=Homo sapiens GN=MPO PE=1 SV=1	97.77	QNQIAVDEIRER	Gln->pyro-Glu@N-term	0.128952	1452.86	727.438	1452.73	727.373
	32.62	sp|P05164|PERM_HUMAN	Myeloperoxidase OS=Homo sapiens GN=MPO PE=1 SV=1	95.58	QNQIAVDEIR		0.100111	1184.72	593.365	1184.61	593.315
	32.62	sp|P05164|PERM_HUMAN	Myeloperoxidase OS=Homo sapiens GN=MPO PE=1 SV=1	96.76	IICDNTGITTVSKNNIFMSNSYPR	Carbamidomethyl(C)@3; Deamidated(N)@15; Oxidation(M)@18	-0.775248	2760.53	921.184	2761.31	921.442
	32.62	sp|P05164|PERM_HUMAN	Myeloperoxidase OS=Homo sapiens GN=MPO PE=1 SV=1	99	IPCFLAGDTR	Carbamidomethyl@N-term; Carbamidomethyl(C)@3	0.0915374	1205.68	603.846	1205.59	603.8
	32.62	sp|P05164|PERM_HUMAN	Myeloperoxidase OS=Homo sapiens GN=MPO PE=1 SV=1	99	IANVFTNAFR		0.110103	1151.72	576.867	1151.61	576.812
	32.62	sp|P05164|PERM_HUMAN	Myeloperoxidase OS=Homo sapiens GN=MPO PE=1 SV=1	99	IANVFTNAFR		0.082149	1151.69	576.853	1151.61	576.812
	32.62	sp|P05164|PERM_HUMAN	Myeloperoxidase OS=Homo sapiens GN=MPO PE=1 SV=1	99	IGLDLPALNMQR	Oxidation(M)@10	0.112547	1355.84	678.925	1355.72	678.869
	32.62	sp|P05164|PERM_HUMAN	Myeloperoxidase OS=Homo sapiens GN=MPO PE=1 SV=1	99	IGLDLPALNMQR	Oxidation(M)@10	0.140867	1355.86	678.939	1355.72	678.869
	32.62	sp|P05164|PERM_HUMAN	Myeloperoxidase OS=Homo sapiens GN=MPO PE=1 SV=1	99	IGLDLPALNMQR	Oxidation(M)@10	0.140501	1355.86	678.939	1355.72	678.869
	32.62	sp|P05164|PERM_HUMAN	Myeloperoxidase OS=Homo sapiens GN=MPO PE=1 SV=1	99	QALAQISLPR		0.0471867	1095.69	548.851	1095.64	548.827
	32.62	sp|P05164|PERM_HUMAN	Myeloperoxidase OS=Homo sapiens GN=MPO PE=1 SV=1	99	QALAQISLPR		0.0718449	1095.71	548.863	1095.64	548.827
	32.62	sp|P05164|PERM_HUMAN	Myeloperoxidase OS=Homo sapiens GN=MPO PE=1 SV=1	99	QALAQISLPR		0.111396	1095.75	548.883	1095.64	548.827
	32.62	sp|P05164|PERM_HUMAN	Myeloperoxidase OS=Homo sapiens GN=MPO PE=1 SV=1	98.9	RFCGLPQPETVGQLGTVLR	Carbamidomethyl(C)@3; Deamidated(Q)@13	-0.770837	2127.34	710.12	2128.11	710.377
	32.62	sp|P05164|PERM_HUMAN	Myeloperoxidase OS=Homo sapiens GN=MPO PE=1 SV=1	99	VGPLLACIIGTQFR	Carbamidomethyl(C)@7	0.135007	1543.99	773.002	1543.85	772.935
	32.62	sp|P05164|PERM_HUMAN	Myeloperoxidase OS=Homo sapiens GN=MPO PE=1 SV=1	99	VGPLLACIIGTQFR	Carbamidomethyl(C)@7	0.138791	1543.99	773.004	1543.85	772.935
	32.62	sp|P05164|PERM_HUMAN	Myeloperoxidase OS=Homo sapiens GN=MPO PE=1 SV=1	99	VVLEGGIDPILR		0.12462	1279.87	640.945	1279.75	640.882
	32.62	sp|P05164|PERM_HUMAN	Myeloperoxidase OS=Homo sapiens GN=MPO PE=1 SV=1	99	VVLEGGIDPILR		0.132311	1279.88	640.948	1279.75	640.882
	32.62	sp|P05164|PERM_HUMAN	Myeloperoxidase OS=Homo sapiens GN=MPO PE=1 SV=1	99	VVLEGGIDPILR		0.114	1279.86	640.939	1279.75	640.882
	14.23	sp|P04040|CATA_HUMAN	Catalase OS=Homo sapiens GN=CAT PE=1 SV=3	99	AAQKADVLTTGAGNPVGDKLNVITVGPR		-0.0177275	2761.49	691.38	2761.51	691.384
Band6
Band7	%Cov	Accessions	Names	Conf	Sequence	Modifications	dMass	Prec MW	Prec m/z	Theor MW	Theor m/z
	33.33	sp|Q562R1|ACTBL_HUMAN	Beta-actin-like protein 2 OS=Homo sapiens GN=ACTBL2 PE=1 SV=6	99	SYELPDGQVITIGNER		-0.0381945	1789.85	895.931	1789.88	895.95
	33.33	sp|Q562R1|ACTBL_HUMAN	Beta-actin-like protein 2 OS=Homo sapiens GN=ACTBL2 PE=1 SV=7	99	VAPEEHPVLLTEAPLNPK		0.00683542	1953.06	652.029	1953.06	652.026
	33.33	sp|Q562R1|ACTBL_HUMAN	Beta-actin-like protein 2 OS=Homo sapiens GN=ACTBL2 PE=1 SV=24	99	SYELPDGQVITIGNER		0.00794436	1789.89	895.954	1789.88	895.95
	33.33	sp|Q562R1|ACTBL_HUMAN	Beta-actin-like protein 2 OS=Homo sapiens GN=ACTBL2 PE=1 SV=25	99	SYELPDGQVITIGNER		0.0197842	1789.9	895.96	1789.88	895.95
	33.33	sp|Q562R1|ACTBL_HUMAN	Beta-actin-like protein 2 OS=Homo sapiens GN=ACTBL2 PE=1 SV=26	99	SYELPDGQVITIGNER		-0.0163457	1789.87	895.941	1789.88	895.95
	33.33	sp|Q562R1|ACTBL_HUMAN	Beta-actin-like protein 2 OS=Homo sapiens GN=ACTBL2 PE=1 SV=27	99	SYELPDGQVITIGNER		0.0245446	1789.91	895.962	1789.88	895.95
	33.33	sp|Q562R1|ACTBL_HUMAN	Beta-actin-like protein 2 OS=Homo sapiens GN=ACTBL2 PE=1 SV=28	99	SYELPDGQVITIGNER		0.0118503	1789.9	895.956	1789.88	895.95
	33.33	sp|Q562R1|ACTBL_HUMAN	Beta-actin-like protein 2 OS=Homo sapiens GN=ACTBL2 PE=1 SV=29	99	SYELPDGQVITIGNER		-0.00121017	1789.88	895.949	1789.88	895.95
	33.33	sp|Q562R1|ACTBL_HUMAN	Beta-actin-like protein 2 OS=Homo sapiens GN=ACTBL2 PE=1 SV=30	99	VAPEEHPVLLTEAPLNPK		0.00280743	1953.06	652.027	1953.06	652.026
	33.33	sp|Q562R1|ACTBL_HUMAN	Beta-actin-like protein 2 OS=Homo sapiens GN=ACTBL2 PE=1 SV=31	99	VAPEEHPVLLTEAPLNPK		0.0310034	1953.09	652.037	1953.06	652.026
	33.33	sp|Q562R1|ACTBL_HUMAN	Beta-actin-like protein 2 OS=Homo sapiens GN=ACTBL2 PE=1 SV=32	99	VAPEEHPVLLTEAPLNPK		0.0326512	1953.09	652.037	1953.06	652.026
	6.901	sp|P02788|TRFL_HUMAN	Lactotransferrin OS=Homo sapiens GN=LTF PE=1 SV=6	99	LADFALLCLDGK	Carbamidomethyl(C)@8	-0.0173638	1334.67	668.344	1334.69	668.352
	6.901	sp|P02788|TRFL_HUMAN	Lactotransferrin OS=Homo sapiens GN=LTF PE=1 SV=6	99	NLLFNDNTECLAR	Carbamidomethyl(C)@10	-0.0149629	1578.73	790.373	1578.75	790.38
	6.901	sp|P02788|TRFL_HUMAN	Lactotransferrin OS=Homo sapiens GN=LTF PE=1 SV=6	98.62	VPSHAVVAR		-0.00092984	934.534	312.519	934.535	312.519
	6.901	sp|P02788|TRFL_HUMAN	Lactotransferrin OS=Homo sapiens GN=LTF PE=1 SV=6	99	LADFALLCLDGK	Carbamidomethyl(C)@8	-0.00881956	1334.68	668.348	1334.69	668.352
	6.901	sp|P02788|TRFL_HUMAN	Lactotransferrin OS=Homo sapiens GN=LTF PE=1 SV=6	99	LADFALLCLDGK	Carbamidomethyl(C)@8	1.00721	1335.7	668.856	1334.69	668.352
	6.901	sp|P02788|TRFL_HUMAN	Lactotransferrin OS=Homo sapiens GN=LTF PE=1 SV=6	99	NLLFNDNTECLAR	Carbamidomethyl(C)@10	-0.0056863	1578.74	790.377	1578.75	790.38
Band8	%Cov	Accessions	Names	Conf	Sequence	Modifications	dMass	Prec MW	Prec m/z	Theor MW	Theor m/z
	27.47	sp|P63261|ACTG_HUMAN	Actin, cytoplasmic 2 OS=Homo sapiens GN=ACTG1 PE=1 SV=1	99	AGFAGDDAPR		0.327215	975.768	488.891	975.441	488.728
	27.47	sp|P63261|ACTG_HUMAN	Actin, cytoplasmic 2 OS=Homo sapiens GN=ACTG1 PE=1 SV=2	99	SYELPDGQVITIGNER		0.34641	1790.23	896.123	1789.88	895.95
	27.47	sp|P63261|ACTG_HUMAN	Actin, cytoplasmic 2 OS=Homo sapiens GN=ACTG1 PE=1 SV=4	99	AGFAGDDAPR		0.244817	975.686	488.85	975.441	488.728
	27.47	sp|P63261|ACTG_HUMAN	Actin, cytoplasmic 2 OS=Homo sapiens GN=ACTG1 PE=1 SV=5	99	AGFAGDDAPR		0.314458	975.755	488.885	975.441	488.728
	3.621	sp|P05164|PERM_HUMAN	Myeloperoxidase OS=Homo sapiens GN=MPO PE=1 SV=1	93.01	LFEQVMR	Oxidation(M)@6	0.286329	937.755	469.885	937.469	469.742
	3.621	sp|P05164|PERM_HUMAN	Myeloperoxidase OS=Homo sapiens GN=MPO PE=1 SV=2	87.35	LFEQVMR	Oxidation(M)@6	0.245497	937.715	469.865	937.469	469.742
Band9	%Cov	Accessions	Names	Conf	Sequence	Modifications	dMass	Prec MW	Prec m/z	Theor MW	Theor m/z
	17.31	sp|P04406|G3P_HUMAN	Glyceraldehyde-3-phosphate dehydrogenase OS=Homo sapiens GN=GAPDH PE=1 SV=3	99	GALQNIIPASTGAAK		0.35276	1411.14	706.575	1410.78	706.399
	17.31	sp|P04406|G3P_HUMAN	Glyceraldehyde-3-phosphate dehydrogenase OS=Homo sapiens GN=GAPDH PE=1 SV=3	99	VGVNGFGR	Deamidated(N)@4	0.259202	805.667	403.841	805.408	403.711
	17.31	sp|P04406|G3P_HUMAN	Glyceraldehyde-3-phosphate dehydrogenase OS=Homo sapiens GN=GAPDH PE=1 SV=3	99	GALQNIIPASTGAAK		0.359962	1411.14	706.579	1410.78	706.399
	17.31	sp|P04406|G3P_HUMAN	Glyceraldehyde-3-phosphate dehydrogenase OS=Homo sapiens GN=GAPDH PE=1 SV=3	99	GALQNIIPASTGAAK		0.326515	1411.11	706.562	1410.78	706.399
	17.31	sp|P04406|G3P_HUMAN	Glyceraldehyde-3-phosphate dehydrogenase OS=Homo sapiens GN=GAPDH PE=1 SV=3	99	VGVNGFGR	Deamidated(N)@4	0.258226	805.667	403.841	805.408	403.711
	17.31	sp|P04406|G3P_HUMAN	Glyceraldehyde-3-phosphate dehydrogenase OS=Homo sapiens GN=GAPDH PE=1 SV=3	99	VGVNGFGR	Deamidated(N)@4	0.252793	805.661	403.838	805.408	403.711
	17.31	sp|P04406|G3P_HUMAN	Glyceraldehyde-3-phosphate dehydrogenase OS=Homo sapiens GN=GAPDH PE=1 SV=3	99	VGVNGFGR	Deamidated(N)@4	0.182969	805.591	403.803	805.408	403.711
Band10	%Cov	Accessions	Names	Conf	Sequence	Modifications	dMass	Prec MW	Prec m/z	Theor MW	Theor m/z
	27.89	sp|P20160|CAP7_HUMAN	Azurocidin OS=Homo sapiens GN=AZU1 PE=1 SV=3	99	CQVAGWGSQR	Carbamidomethyl(C)@1	0.301621	1147.82	574.918	1147.52	574.767
	27.89	sp|P20160|CAP7_HUMAN	Azurocidin OS=Homo sapiens GN=AZU1 PE=1 SV=3	99	QFPFLASIQNQGR	Gln->pyro-Glu@N-term	0.311338	1488.06	745.039	1487.75	744.883
	27.89	sp|P20160|CAP7_HUMAN	Azurocidin OS=Homo sapiens GN=AZU1 PE=1 SV=3	95.19	FVMTAASCFQSQNPGVSTVVLGAYDLR	Oxidation(M)@3; Carbamidomethyl(C)@8; Acetyl(S)@11; Deamidated(N)@13	-1.30323	2975.1	992.706	2976.4	993.141
	27.89	sp|P20160|CAP7_HUMAN	Azurocidin OS=Homo sapiens GN=AZU1 PE=1 SV=3	99	QFPFLASIQNQGR		0.327147	1505.11	753.56	1504.78	753.397
	27.89	sp|P20160|CAP7_HUMAN	Azurocidin OS=Homo sapiens GN=AZU1 PE=1 SV=3	99	QFPFLASIQNQGR		0.328978	1505.11	753.561	1504.78	753.397
	14.13	sp|P68032|ACTC_HUMAN	Actin, alpha cardiac muscle 1 OS=Homo sapiens GN=ACTC1 PE=1 SV=1	99	AGFAGDDAPR		0.284429	975.725	488.87	975.441	488.728
	14.13	sp|P68032|ACTC_HUMAN	Actin, alpha cardiac muscle 1 OS=Homo sapiens GN=ACTC1 PE=1 SV=3	99	AGFAGDDAPR		0.232427	975.673	488.844	975.441	488.728
Band11	%Cov	Accessions	Names	Conf	Sequence	Modifications	dMass	Prec MW	Prec m/z	Theor MW	Theor m/z
	49.4	sp|P20160|CAP7_HUMAN	Azurocidin OS=Homo sapiens GN=AZU1 PE=1 SV=3	99	CQVAGWGSQR	Carbamidomethyl(C)@1	0.015545	1147.53	574.775	1147.52	574.767
	49.4	sp|P20160|CAP7_HUMAN	Azurocidin OS=Homo sapiens GN=AZU1 PE=1 SV=3	99	DWIDGVLNNPGPG	Oxidation(W)@2	0.018859	1368.65	685.332	1368.63	685.323
	49.4	sp|P20160|CAP7_HUMAN	Azurocidin OS=Homo sapiens GN=AZU1 PE=1 SV=3	99	FVMTAASCFQSQNPGVSTVVLGAYDLR	Oxidation(M)@3; Carbamidomethyl(C)@8	-0.0786592	2933.33	978.783	2933.41	978.809
	49.4	sp|P20160|CAP7_HUMAN	Azurocidin OS=Homo sapiens GN=AZU1 PE=1 SV=3	99	GPDFFTR		-0.0101678	838.387	420.201	838.397	420.206
	49.4	sp|P20160|CAP7_HUMAN	Azurocidin OS=Homo sapiens GN=AZU1 PE=1 SV=3	99	HFCGGALIHAR	Carbamidomethyl(C)@3	-0.0110306	1237.6	413.541	1237.61	413.545
	49.4	sp|P20160|CAP7_HUMAN	Azurocidin OS=Homo sapiens GN=AZU1 PE=1 SV=3	99	QFPFLASIQNQGR	Gln->pyro-Glu@N-term	-0.106521	1487.65	744.83	1487.75	744.883
	49.4	sp|P20160|CAP7_HUMAN	Azurocidin OS=Homo sapiens GN=AZU1 PE=1 SV=3	99	VALFRDWIDGVLNNPGPG	Dioxidation(W)@7	-0.0659685	1970.92	986.467	1970.98	986.5
	49.4	sp|P20160|CAP7_HUMAN	Azurocidin OS=Homo sapiens GN=AZU1 PE=1 SV=3	99	FVMTAASCFQSQNPGVSTVVLGAYDLR	Oxidation(M)@3; Carbamidomethyl(C)@8; Deamidated(N)@13	-1.03704	2933.35	978.791	2934.39	979.137
	49.4	sp|P20160|CAP7_HUMAN	Azurocidin OS=Homo sapiens GN=AZU1 PE=1 SV=3	99	FVMTAASCFQSQNPGVSTVVLGAYDLR	Oxidation(M)@3; Carbamidomethyl(C)@8	2.02208	2935.43	979.483	2933.41	978.809
	49.4	sp|P20160|CAP7_HUMAN	Azurocidin OS=Homo sapiens GN=AZU1 PE=1 SV=3	98.94	GPDFFTR		-0.0309786	838.366	420.19	838.397	420.206
	49.4	sp|P20160|CAP7_HUMAN	Azurocidin OS=Homo sapiens GN=AZU1 PE=1 SV=3	98.88	GPDFFTR		-0.00998467	838.387	420.201	838.397	420.206
	49.4	sp|P20160|CAP7_HUMAN	Azurocidin OS=Homo sapiens GN=AZU1 PE=1 SV=3	98.79	GPDFFTR		-0.0669857	838.33	420.173	838.397	420.206
	49.4	sp|P20160|CAP7_HUMAN	Azurocidin OS=Homo sapiens GN=AZU1 PE=1 SV=3	99	HFCGGALIHAR	Carbamidomethyl(C)@3	0.0522258	1237.67	413.563	1237.61	413.545
	49.4	sp|P20160|CAP7_HUMAN	Azurocidin OS=Homo sapiens GN=AZU1 PE=1 SV=3	99	HFCGGALIHAR	Carbamidomethyl(C)@3	0.00270087	1237.62	413.546	1237.61	413.545
	49.4	sp|P20160|CAP7_HUMAN	Azurocidin OS=Homo sapiens GN=AZU1 PE=1 SV=3	99	HFCGGALIHAR	Carbamidomethyl(C)@3	0.0528667	1237.67	413.563	1237.61	413.545
	49.4	sp|P20160|CAP7_HUMAN	Azurocidin OS=Homo sapiens GN=AZU1 PE=1 SV=3	98.84	HFCGGALIHAR	Carbamidomethyl(C)@3	0.0378535	1237.65	413.558	1237.61	413.545
	49.4	sp|P20160|CAP7_HUMAN	Azurocidin OS=Homo sapiens GN=AZU1 PE=1 SV=3	96.99	HFCGGALIHAR	Carbamidomethyl(C)@3	0.0627533	1237.68	413.566	1237.61	413.545
	49.4	sp|P20160|CAP7_HUMAN	Azurocidin OS=Homo sapiens GN=AZU1 PE=1 SV=3	99	QFPFLASIQNQGR		0.0221539	1504.8	753.408	1504.78	753.397
	49.4	sp|P20160|CAP7_HUMAN	Azurocidin OS=Homo sapiens GN=AZU1 PE=1 SV=3	99	QFPFLASIQNQGR		0.0170275	1504.8	753.405	1504.78	753.397
	49.4	sp|P20160|CAP7_HUMAN	Azurocidin OS=Homo sapiens GN=AZU1 PE=1 SV=3	99	QFPFLASIQNQGR		0.0111687	1504.79	753.402	1504.78	753.397
	49.4	sp|P20160|CAP7_HUMAN	Azurocidin OS=Homo sapiens GN=AZU1 PE=1 SV=3	99	QFPFLASIQNQGR		0.00994817	1504.79	753.402	1504.78	753.397
	49.4	sp|P20160|CAP7_HUMAN	Azurocidin OS=Homo sapiens GN=AZU1 PE=1 SV=3	99	QFPFLASIQNQGR		-0.0342368	1504.74	753.38	1504.78	753.397
	49.4	sp|P20160|CAP7_HUMAN	Azurocidin OS=Homo sapiens GN=AZU1 PE=1 SV=3	99	QFPFLASIQNQGR		-0.0271574	1504.75	753.383	1504.78	753.397
	49.4	sp|P20160|CAP7_HUMAN	Azurocidin OS=Homo sapiens GN=AZU1 PE=1 SV=3	99	QFPFLASIQNQGR	Gln->pyro-Glu@N-term	-0.1053	1487.65	744.831	1487.75	744.883
	49.4	sp|P20160|CAP7_HUMAN	Azurocidin OS=Homo sapiens GN=AZU1 PE=1 SV=3	99	QFPFLASIQNQGR	Gln->pyro-Glu@N-term	-0.0153439	1487.74	744.876	1487.75	744.883
	49.4	sp|P20160|CAP7_HUMAN	Azurocidin OS=Homo sapiens GN=AZU1 PE=1 SV=3	99	QFPFLASIQNQGR	Gln->pyro-Glu@N-term	-0.0348731	1487.72	744.866	1487.75	744.883
	49.4	sp|P20160|CAP7_HUMAN	Azurocidin OS=Homo sapiens GN=AZU1 PE=1 SV=3	99	QFPFLASIQNQGR	Gln->pyro-Glu@N-term	-0.0404878	1487.71	744.863	1487.75	744.883
	49.4	sp|P20160|CAP7_HUMAN	Azurocidin OS=Homo sapiens GN=AZU1 PE=1 SV=3	99	QFPFLASIQNQGR		-0.0161722	1504.76	753.389	1504.78	753.397
	49.4	sp|P20160|CAP7_HUMAN	Azurocidin OS=Homo sapiens GN=AZU1 PE=1 SV=3	99	QFPFLASIQNQGR		-0.0276456	1504.75	753.383	1504.78	753.397
	49.4	sp|P20160|CAP7_HUMAN	Azurocidin OS=Homo sapiens GN=AZU1 PE=1 SV=3	99	QFPFLASIQNQGR		-0.00457671	1504.77	753.394	1504.78	753.397
	49.4	sp|P20160|CAP7_HUMAN	Azurocidin OS=Homo sapiens GN=AZU1 PE=1 SV=3	99	QFPFLASIQNQGR		-0.0282559	1504.75	753.383	1504.78	753.397
	49.4	sp|P20160|CAP7_HUMAN	Azurocidin OS=Homo sapiens GN=AZU1 PE=1 SV=3	99	QFPFLASIQNQGR		-0.0166604	1504.76	753.388	1504.78	753.397
	49.4	sp|P20160|CAP7_HUMAN	Azurocidin OS=Homo sapiens GN=AZU1 PE=1 SV=3	99	QFPFLASIQNQGR		-0.000792918	1504.78	753.396	1504.78	753.397
	49.4	sp|P20160|CAP7_HUMAN	Azurocidin OS=Homo sapiens GN=AZU1 PE=1 SV=3	99	QFPFLASIQNQGR		0.0123893	1504.79	753.403	1504.78	753.397
	18.43	sp|P08311|CATG_HUMAN	Cathepsin G OS=Homo sapiens GN=CTSG PE=1 SV=2	99	NVNPVALPR		-0.0286972	978.532	490.274	978.561	490.288
	18.43	sp|P08311|CATG_HUMAN	Cathepsin G OS=Homo sapiens GN=CTSG PE=1 SV=2	99	VSSFLPWIR		-0.00483893	1103.61	552.811	1103.61	552.814
	13.33	sp|P63261|ACTG_HUMAN	Actin, cytoplasmic 2 OS=Homo sapiens GN=ACTG1 PE=1 SV=1	99	VAPEEHPVLLTEAPLNPK		0.0440381	1953.1	652.041	1953.06	652.026
	13.33	sp|P63261|ACTG_HUMAN	Actin, cytoplasmic 2 OS=Homo sapiens GN=ACTG1 PE=1 SV=2	99	LLTEAPLNPK		-0.112471	1094.52	548.268	1094.63	548.324
Band12	%Cov	Accessions	Names	Conf	Sequence	Modifications	dMass	Prec MW	Prec m/z	Theor MW	Theor m/z
	16.33	sp|P20160|CAP7_HUMAN	Azurocidin OS=Homo sapiens GN=AZU1 PE=1 SV=3	99	CQVAGWGSQR	Carbamidomethyl(C)@1	0.156967	1147.68	574.845	1147.52	574.767
	16.33	sp|P20160|CAP7_HUMAN	Azurocidin OS=Homo sapiens GN=AZU1 PE=1 SV=3	99	GPDFFTR		0.0694787	838.467	420.241	838.397	420.206
	16.33	sp|P20160|CAP7_HUMAN	Azurocidin OS=Homo sapiens GN=AZU1 PE=1 SV=3	99	HFCGGALIHAR	Carbamidomethyl(C)@3	0.119026	1237.73	413.585	1237.61	413.545
	16.33	sp|P20160|CAP7_HUMAN	Azurocidin OS=Homo sapiens GN=AZU1 PE=1 SV=3	99	QFPFLASIQNQGR	Gln->pyro-Glu@N-term	0.0792821	1487.83	744.923	1487.75	744.883
	16.33	sp|P20160|CAP7_HUMAN	Azurocidin OS=Homo sapiens GN=AZU1 PE=1 SV=3	99	CQVAGWGSQR	Carbamidomethyl(C)@1	0.148545	1147.67	574.841	1147.52	574.767
	16.33	sp|P20160|CAP7_HUMAN	Azurocidin OS=Homo sapiens GN=AZU1 PE=1 SV=3	89	GPDFFTR		0.0669152	838.464	420.239	838.397	420.206
	16.33	sp|P20160|CAP7_HUMAN	Azurocidin OS=Homo sapiens GN=AZU1 PE=1 SV=3	98.53	HFCGGALIHAR	Carbamidomethyl(C)@3	0.110328	1237.72	413.582	1237.61	413.545
	16.33	sp|P20160|CAP7_HUMAN	Azurocidin OS=Homo sapiens GN=AZU1 PE=1 SV=3	99	QFPFLASIQNQGR	Gln->pyro-Glu@N-term	0.0913671	1487.84	744.929	1487.75	744.883
	16.33	sp|P20160|CAP7_HUMAN	Azurocidin OS=Homo sapiens GN=AZU1 PE=1 SV=3	99	QFPFLASIQNQGR		0.135985	1504.91	753.465	1504.78	753.397
	16.33	sp|P20160|CAP7_HUMAN	Azurocidin OS=Homo sapiens GN=AZU1 PE=1 SV=3	99	QFPFLASIQNQGR	Gln->pyro-Glu@N-term	0.163511	1487.92	744.965	1487.75	744.883
	16.33	sp|P20160|CAP7_HUMAN	Azurocidin OS=Homo sapiens GN=AZU1 PE=1 SV=3	86.48	QFPFLASIQNQGR	Gln->pyro-Glu@N-term	0.120542	1487.87	744.944	1487.75	744.883
Band13	%Cov	Accessions	Names	Conf	Sequence	Modifications	dMass	Prec MW	Prec m/z	Theor MW	Theor m/z
	32.55	sp|P08311|CATG_HUMAN	Cathepsin G OS=Homo sapiens GN=CTSG PE=1 SV=2	99	NVNPVALPR		0.103765	978.665	490.34	978.561	490.288
	32.55	sp|P08311|CATG_HUMAN	Cathepsin G OS=Homo sapiens GN=CTSG PE=1 SV=2	95.47	VSSFLPWIR		0.0976575	1103.71	552.862	1103.61	552.814
	32.55	sp|P08311|CATG_HUMAN	Cathepsin G OS=Homo sapiens GN=CTSG PE=1 SV=2	98.95	NVNPVALPR		0.0899715	978.651	490.333	978.561	490.288
	32.55	sp|P08311|CATG_HUMAN	Cathepsin G OS=Homo sapiens GN=CTSG PE=1 SV=2	94.98	NVNPVALPR		0.0492	978.61	490.312	978.561	490.288
	18.35	sp|P08246|ELNE_HUMAN	Neutrophil elastase OS=Homo sapiens GN=ELANE PE=1 SV=1	99	SNVCTLVR	Carbamidomethyl(C)@4	0.0573972	947.543	474.779	947.486	474.75
	18.35	sp|P08246|ELNE_HUMAN	Neutrophil elastase OS=Homo sapiens GN=ELANE PE=1 SV=1	99	VVLGAHNLSR		0.0968292	1064.71	533.36	1064.61	533.312
	18.35	sp|P08246|ELNE_HUMAN	Neutrophil elastase OS=Homo sapiens GN=ELANE PE=1 SV=1	99	SNVCTLVR	Carbamidomethyl(C)@4	0.082971	947.569	474.792	947.486	474.75
	18.35	sp|P08246|ELNE_HUMAN	Neutrophil elastase OS=Homo sapiens GN=ELANE PE=1 SV=1	99	VVLGAHNLSR		0.10574	1064.71	533.365	1064.61	533.312
	16.73	sp|P20160|CAP7_HUMAN	Azurocidin OS=Homo sapiens GN=AZU1 PE=1 SV=3	99	HFCGGALIHAR	Carbamidomethyl(C)@3	0.106117	1237.72	413.581	1237.61	413.545
	16.73	sp|P20160|CAP7_HUMAN	Azurocidin OS=Homo sapiens GN=AZU1 PE=1 SV=3	99	QFPFLASIQNQGR		0.166014	1504.94	753.48	1504.78	753.397
	16.73	sp|P20160|CAP7_HUMAN	Azurocidin OS=Homo sapiens GN=AZU1 PE=1 SV=3	99	QFPFLASIQNQGR	Gln->pyro-Glu@N-term	0.0801366	1487.83	744.923	1487.75	744.883
	16.73	sp|P20160|CAP7_HUMAN	Azurocidin OS=Homo sapiens GN=AZU1 PE=1 SV=3	98.47	QFPFLASIQNQGR		0.0710435	1504.85	753.432	1504.78	753.397
	16.73	sp|P20160|CAP7_HUMAN	Azurocidin OS=Homo sapiens GN=AZU1 PE=1 SV=3	96.41	QFPFLASIQNQGR		0.123168	1504.9	753.458	1504.78	753.397
	7.813	sp|P24158|PRTN3_HUMAN	Myeloblastin OS=Homo sapiens GN=PRTN3 PE=1 SV=3	99	LVNVVLGAHNVR		0.198296	1289.96	430.992	1289.76	430.926
	7.813	sp|P24158|PRTN3_HUMAN	Myeloblastin OS=Homo sapiens GN=PRTN3 PE=1 SV=3	99	LVNVVLGAHNVR		0.174078	1289.93	645.973	1289.76	645.886
	7.813	sp|P24158|PRTN3_HUMAN	Myeloblastin OS=Homo sapiens GN=PRTN3 PE=1 SV=3	98.2	LVNVVLGAHNVR		0.195824	1289.95	430.991	1289.76	430.926
Band14-15	%Cov	Accessions	Names	Conf	Sequence	Modifications	dMass	Prec MW	Prec m/z	Theor MW	Theor m/z
	60.22	sp|P05109|S10A8_HUMAN	Protein S100-A8 OS=Homo sapiens GN=S100A8 PE=1 SV=1	99	ALNSIIDVYHK		-0.0104797	1271.68	636.846	1271.69	636.851
	60.22	sp|P05109|S10A8_HUMAN	Protein S100-A8 OS=Homo sapiens GN=S100A8 PE=1 SV=2	99	LLETECPQYIR	Carbamidomethyl(C)@6	0.0329794	1420.74	711.375	1420.7	711.358
	60.22	sp|P05109|S10A8_HUMAN	Protein S100-A8 OS=Homo sapiens GN=S100A8 PE=1 SV=3	95.68	GNFHAVYR		-0.0275252	962.445	482.23	962.472	482.243
	60.22	sp|P05109|S10A8_HUMAN	Protein S100-A8 OS=Homo sapiens GN=S100A8 PE=1 SV=4	97.98	ALNSIIDVYHK		0.00892861	1271.7	636.855	1271.69	636.851
	60.22	sp|P05109|S10A8_HUMAN	Protein S100-A8 OS=Homo sapiens GN=S100A8 PE=1 SV=5	98.81	KLLETECPQYIR	Carbamidomethyl(C)@7	-0.00463483	1548.79	517.271	1548.8	517.273
	60.22	sp|P05109|S10A8_HUMAN	Protein S100-A8 OS=Homo sapiens GN=S100A8 PE=1 SV=6	98.18	KLLETECPQYIR	Carbamidomethyl(C)@7	0.0056186	1548.8	517.275	1548.8	517.273
	60.22	sp|P05109|S10A8_HUMAN	Protein S100-A8 OS=Homo sapiens GN=S100A8 PE=1 SV=7	99	LLETECPQYIR	Carbamidomethyl(C)@6	0.0415239	1420.74	711.379	1420.7	711.358
	60.22	sp|P05109|S10A8_HUMAN	Protein S100-A8 OS=Homo sapiens GN=S100A8 PE=1 SV=8	99	LLETECPQYIR	Carbamidomethyl@N-term; Carbamidomethyl(C)@6	-0.0446026	1477.68	739.847	1477.72	739.869
	60.22	sp|P05109|S10A8_HUMAN	Protein S100-A8 OS=Homo sapiens GN=S100A8 PE=1 SV=9	99	LLETECPQYIR	Carbamidomethyl(C)@6	0.0479934	1420.75	711.382	1420.7	711.358
	60.22	sp|P05109|S10A8_HUMAN	Protein S100-A8 OS=Homo sapiens GN=S100A8 PE=1 SV=10	99	LLETECPQYIR	Carbamidomethyl@N-term; Carbamidomethyl(C)@6	0.00739694	1477.73	739.873	1477.72	739.869
	60.22	sp|P05109|S10A8_HUMAN	Protein S100-A8 OS=Homo sapiens GN=S100A8 PE=1 SV=11	99	LLETECPQYIR	Carbamidomethyl(C)@6	0.0583689	1420.76	711.388	1420.7	711.358
	60.22	sp|P05109|S10A8_HUMAN	Protein S100-A8 OS=Homo sapiens GN=S100A8 PE=1 SV=12	99	LLETECPQYIR	Carbamidomethyl(C)@6	0.0619087	1420.76	711.389	1420.7	711.358
	50.88	sp|P06702|S10A9_HUMAN	Protein S100-A9 OS=Homo sapiens GN=S100A9 PE=1 SV=1	99	LGHPDTLNQGEFK		-0.0678915	1454.65	485.89	1454.72	485.912
	50.88	sp|P06702|S10A9_HUMAN	Protein S100-A9 OS=Homo sapiens GN=S100A9 PE=1 SV=2	99	NIETIINTFHQY		-0.0598529	1491.68	746.845	1491.74	746.875
	50.88	sp|P06702|S10A9_HUMAN	Protein S100-A9 OS=Homo sapiens GN=S100A9 PE=1 SV=3	99	NIETIINTFHQYSVK		-0.0497958	1805.88	903.948	1805.93	903.973
	50.88	sp|P06702|S10A9_HUMAN	Protein S100-A9 OS=Homo sapiens GN=S100A9 PE=1 SV=4	99	NIETIINTFHQY		-0.0340973	1491.7	746.858	1491.74	746.875
	50.88	sp|P06702|S10A9_HUMAN	Protein S100-A9 OS=Homo sapiens GN=S100A9 PE=1 SV=5	99	NIETIINTFHQYSVK		0.0218561	1805.95	903.984	1805.93	903.973
	54.05	sp|P79179|LYSC_GORGO; sp|P61628|LYSC_PANTR; sp|P61627|LYSC_PANPA; sp|P61626|LYSC_HUMAN	Lysozyme C OS=Homo sapiens GN=LYZ PE=1 SV=1	99	ATNYNAGDR		-0.0306803	980.4	491.207	980.431	491.223
	54.05	sp|P79179|LYSC_GORGO; sp|P61628|LYSC_PANTR; sp|P61627|LYSC_PANPA; sp|P61626|LYSC_HUMAN	Lysozyme C OS=Homo sapiens GN=LYZ PE=1 SV=2	99	GISLANWMCLAK	Oxidation(M)@8; Carbamidomethyl(C)@9	0.0191929	1378.69	690.354	1378.67	690.344
	54.05	sp|P79179|LYSC_GORGO; sp|P61628|LYSC_PANTR; sp|P61627|LYSC_PANPA; sp|P61626|LYSC_HUMAN	Lysozyme C OS=Homo sapiens GN=LYZ PE=1 SV=3	99	STDYGIFQINSR		-0.0505835	1399.62	700.819	1399.67	700.844
	54.05	sp|P79179|LYSC_GORGO; sp|P61628|LYSC_PANTR; sp|P61627|LYSC_PANPA; sp|P61626|LYSC_HUMAN	Lysozyme C OS=Homo sapiens GN=LYZ PE=1 SV=4	98.03	ATNYNAGDR		-0.031901	980.399	491.207	980.431	491.223
	54.05	sp|P79179|LYSC_GORGO; sp|P61628|LYSC_PANTR; sp|P61627|LYSC_PANPA; sp|P61626|LYSC_HUMAN	Lysozyme C OS=Homo sapiens GN=LYZ PE=1 SV=5	99	STDYGIFQINSR		-0.0148186	1399.66	700.837	1399.67	700.844
	54.05	sp|P79179|LYSC_GORGO; sp|P61628|LYSC_PANTR; sp|P61627|LYSC_PANPA; sp|P61626|LYSC_HUMAN	Lysozyme C OS=Homo sapiens GN=LYZ PE=1 SV=6	99	STDYGIFQINSR		-0.0452127	1399.63	700.821	1399.67	700.844
	53.4	sp|Q8MTV8|H4_APLCA; sp|Q7KQD1|H4_CHAVR; sp|Q7K8C0|H4_MYTED; sp|Q76FF5|H4_DROTE; sp|Q76FF1|H4_DROOR; sp|Q76FE7|H4_DROMA; sp|Q76FD9|H4_DROSE; sp|Q6WV90|H4_MYTGA; sp|Q6WV74|H4_MYTCH; sp|Q6WV73|H4_MYTCA; sp|Q6WV72|H4_MYTTR; sp|Q6LAF1|H4_DENKL; sp|Q5RCS7|H4_PONAB; sp|Q4R362|H4_MACFA; sp|Q28DR4|H4_XENTR; sp|P84050|H4_RHYAM; sp|P84049|H4_MYRRU; sp|P84048|H4_ACRAS; sp|P84047|H4_ASEAQ; sp|P84046|H4_CHITH;…	Histone H4 OS=Homo sapiens GN=HIST1H4A PE=1 SV=2	99	ISGLIYEETR		-0.000352414	1179.61	590.814	1179.61	590.814
	53.4	sp|Q8MTV8|H4_APLCA; sp|Q7KQD1|H4_CHAVR; sp|Q7K8C0|H4_MYTED; sp|Q76FF5|H4_DROTE; sp|Q76FF1|H4_DROOR; sp|Q76FE7|H4_DROMA; sp|Q76FD9|H4_DROSE; sp|Q6WV90|H4_MYTGA; sp|Q6WV74|H4_MYTCH; sp|Q6WV73|H4_MYTCA; sp|Q6WV72|H4_MYTTR; sp|Q6LAF1|H4_DENKL; sp|Q5RCS7|H4_PONAB; sp|Q4R362|H4_MACFA; sp|Q28DR4|H4_XENTR; sp|P84050|H4_RHYAM; sp|P84049|H4_MYRRU; sp|P84048|H4_ACRAS; sp|P84047|H4_ASEAQ; sp|P84046|H4_CHITH;…	Histone H4 OS=Homo sapiens GN=HIST1H4A PE=1 SV=3	97.82	VFLENVIR		-0.0184763	988.552	495.283	988.571	495.293
	53.4	sp|Q8MTV8|H4_APLCA; sp|Q7KQD1|H4_CHAVR; sp|Q7K8C0|H4_MYTED; sp|Q76FF5|H4_DROTE; sp|Q76FF1|H4_DROOR; sp|Q76FE7|H4_DROMA; sp|Q76FD9|H4_DROSE; sp|Q6WV90|H4_MYTGA; sp|Q6WV74|H4_MYTCH; sp|Q6WV73|H4_MYTCA; sp|Q6WV72|H4_MYTTR; sp|Q6LAF1|H4_DENKL; sp|Q5RCS7|H4_PONAB; sp|Q4R362|H4_MACFA; sp|Q28DR4|H4_XENTR; sp|P84050|H4_RHYAM; sp|P84049|H4_MYRRU; sp|P84048|H4_ACRAS; sp|P84047|H4_ASEAQ; sp|P84046|H4_CHITH;…	Histone H4 OS=Homo sapiens GN=HIST1H4A PE=1 SV=4	99	ISGLIYEETR		-0.00511293	1179.61	590.812	1179.61	590.814
	53.4	sp|Q8MTV8|H4_APLCA; sp|Q7KQD1|H4_CHAVR; sp|Q7K8C0|H4_MYTED; sp|Q76FF5|H4_DROTE; sp|Q76FF1|H4_DROOR; sp|Q76FE7|H4_DROMA; sp|Q76FD9|H4_DROSE; sp|Q6WV90|H4_MYTGA; sp|Q6WV74|H4_MYTCH; sp|Q6WV73|H4_MYTCA; sp|Q6WV72|H4_MYTTR; sp|Q6LAF1|H4_DENKL; sp|Q5RCS7|H4_PONAB; sp|Q4R362|H4_MACFA; sp|Q28DR4|H4_XENTR; sp|P84050|H4_RHYAM; sp|P84049|H4_MYRRU; sp|P84048|H4_ACRAS; sp|P84047|H4_ASEAQ; sp|P84046|H4_CHITH;…	Histone H4 OS=Homo sapiens GN=HIST1H4A PE=1 SV=5	99	ISGLIYEETR		0.00111236	1179.61	590.815	1179.61	590.814
	53.4	sp|Q8MTV8|H4_APLCA; sp|Q7KQD1|H4_CHAVR; sp|Q7K8C0|H4_MYTED; sp|Q76FF5|H4_DROTE; sp|Q76FF1|H4_DROOR; sp|Q76FE7|H4_DROMA; sp|Q76FD9|H4_DROSE; sp|Q6WV90|H4_MYTGA; sp|Q6WV74|H4_MYTCH; sp|Q6WV73|H4_MYTCA; sp|Q6WV72|H4_MYTTR; sp|Q6LAF1|H4_DENKL; sp|Q5RCS7|H4_PONAB; sp|Q4R362|H4_MACFA; sp|Q28DR4|H4_XENTR; sp|P84050|H4_RHYAM; sp|P84049|H4_MYRRU; sp|P84048|H4_ACRAS; sp|P84047|H4_ASEAQ; sp|P84046|H4_CHITH;…	Histone H4 OS=Homo sapiens GN=HIST1H4A PE=1 SV=6	97.65	VFLENVIR		0.00715723	988.578	495.296	988.571	495.293
	58.73	sp|Q99879|H2B1M_HUMAN	Histone H2B type 1-M OS=Homo sapiens GN=HIST1H2BM PE=1 SV=3	99	AMGIMNSFVNDIFER	Oxidation(M)@2; Oxidation(M)@5	-0.0503361	1774.75	888.383	1774.8	888.408
	58.73	sp|Q99879|H2B1M_HUMAN	Histone H2B type 1-M OS=Homo sapiens GN=HIST1H2BM PE=1 SV=4	99	AMGIMNSFVNDIFER	Oxidation(M)@2; Oxidation(M)@5	-0.0207964	1774.78	888.398	1774.8	888.408
	58.73	sp|Q99879|H2B1M_HUMAN	Histone H2B type 1-M OS=Homo sapiens GN=HIST1H2BM PE=1 SV=5	99	AMGIMNSFVNDIFER	Oxidation(M)@2; Oxidation(M)@5	-0.0109092	1774.79	888.403	1774.8	888.408
	58.73	sp|Q99879|H2B1M_HUMAN	Histone H2B type 1-M OS=Homo sapiens GN=HIST1H2BM PE=1 SV=6	99	AMGIMNSFVNDIFER	Oxidation(M)@2; Oxidation(M)@5	-0.025679	1774.78	888.395	1774.8	888.408
	9.53	sp|P05164|PERM_HUMAN	Myeloperoxidase OS=Homo sapiens GN=MPO PE=1 SV=1	99	AVSNEIVRFPTDQLTPDQER		-0.00583551	2314.15	772.39	2314.16	772.392
	9.53	sp|P05164|PERM_HUMAN	Myeloperoxidase OS=Homo sapiens GN=MPO PE=1 SV=2	99	AVSNEIVRFPTDQLTPDQER		-0.0007088	2314.15	772.392	2314.16	772.392
	5.179	sp|P20160|CAP7_HUMAN	Azurocidin OS=Homo sapiens GN=AZU1 PE=1 SV=3	99	QFPFLASIQNQGR		-0.0055523	1504.77	753.394	1504.78	753.397
	5.179	sp|P20160|CAP7_HUMAN	Azurocidin OS=Homo sapiens GN=AZU1 PE=1 SV=4	99	QFPFLASIQNQGR	Gln->pyro-Glu@N-term	-0.0104367	1487.74	744.878	1487.75	744.883
	12.94	sp|P08311|CATG_HUMAN	Cathepsin G OS=Homo sapiens GN=CTSG PE=1 SV=2	99	VSSFLPWIR		-0.0010306	1103.61	552.813	1103.61	552.814

## Sheet: Donor2_BPNH2
Band1	%Cov	Accessions	Names	Conf	Sequence	Modifications	dMass	Prec MW	Prec m/z	Theor MW	Theor m/z
Band2	%Cov	Accessions	Names	Conf	Sequence	Modifications	dMass	Prec MW	Prec m/z	Theor MW	Theor m/z
	34.93	sp|P02788|TRFL_HUMAN	Lactotransferrin OS=Homo sapiens GN=LTF PE=1 SV=6	99	DGAGDVAFIR		0.133633	1019.64	510.826	1019.5	510.759
	34.93	sp|P02788|TRFL_HUMAN	Lactotransferrin OS=Homo sapiens GN=LTF PE=1 SV=6	99	LADFALLCLDGK	Carbamidomethyl(C)@8	0.147197	1334.84	668.426	1334.69	668.352
	34.93	sp|P02788|TRFL_HUMAN	Lactotransferrin OS=Homo sapiens GN=LTF PE=1 SV=6	99	VVWCAVGEQELR	Carbamidomethyl(C)@4	0.169014	1444.88	723.448	1444.71	723.364
	34.93	sp|P02788|TRFL_HUMAN	Lactotransferrin OS=Homo sapiens GN=LTF PE=1 SV=6	99	YYGYTGAFR		0.149029	1096.65	549.331	1096.5	549.256
Band3	%Cov	Accessions	Names	Conf	Sequence	Modifications	dMass	Prec MW	Prec m/z	Theor MW	Theor m/z
	48.03	sp|P02788|TRFL_HUMAN	Lactotransferrin OS=Homo sapiens GN=LTF PE=1 SV=6	99	CGLVPVLAENYK	Carbamidomethyl(C)@1	0.137518	1361.84	681.927	1361.7	681.858
	48.03	sp|P02788|TRFL_HUMAN	Lactotransferrin OS=Homo sapiens GN=LTF PE=1 SV=6	99	DGAGDVAFIR		0.113857	1019.62	510.816	1019.5	510.759
	48.03	sp|P02788|TRFL_HUMAN	Lactotransferrin OS=Homo sapiens GN=LTF PE=1 SV=6	99	DSPIQCIQAIAENR	Carbamidomethyl(C)@6	0.198509	1613.98	807.998	1613.78	807.899
	48.03	sp|P02788|TRFL_HUMAN	Lactotransferrin OS=Homo sapiens GN=LTF PE=1 SV=6	99	IDSGLYLGSGYFTAIQNLR		0.211614	2087.28	1044.65	2087.07	1044.54
	48.03	sp|P02788|TRFL_HUMAN	Lactotransferrin OS=Homo sapiens GN=LTF PE=1 SV=6	99	LADFALLCLDGK	Carbamidomethyl(C)@8	0.154643	1334.85	668.43	1334.69	668.352
	48.03	sp|P02788|TRFL_HUMAN	Lactotransferrin OS=Homo sapiens GN=LTF PE=1 SV=6	99	NLLFNDNTECLAR	Carbamidomethyl(C)@10	0.208156	1578.95	790.484	1578.75	790.38
	48.03	sp|P02788|TRFL_HUMAN	Lactotransferrin OS=Homo sapiens GN=LTF PE=1 SV=6	99	SQQSSDPDPNCVDRPVEGYLAVAVVR	Carbamidomethyl(C)@11	0.247565	2857.61	953.545	2857.37	953.463
	48.03	sp|P02788|TRFL_HUMAN	Lactotransferrin OS=Homo sapiens GN=LTF PE=1 SV=6	99	VVWCAVGEQELR	Carbamidomethyl(C)@4	0.197944	1444.91	723.463	1444.71	723.364
	48.03	sp|P02788|TRFL_HUMAN	Lactotransferrin OS=Homo sapiens GN=LTF PE=1 SV=6	99	YYGYTGAFR		0.122051	1096.62	549.317	1096.5	549.256
	48.03	sp|P02788|TRFL_HUMAN	Lactotransferrin OS=Homo sapiens GN=LTF PE=1 SV=6	98.46	FQLFGSPSGQK		0.155928	1194.76	598.387	1194.6	598.309
	48.03	sp|P02788|TRFL_HUMAN	Lactotransferrin OS=Homo sapiens GN=LTF PE=1 SV=6	97.91	KSEEEVAAR		0.125346	1017.63	509.825	1017.51	509.762
	48.03	sp|P02788|TRFL_HUMAN	Lactotransferrin OS=Homo sapiens GN=LTF PE=1 SV=6	98.62	SVNGKEDAIWNLLR	Deamidated(N)@3	-0.829652	1614.01	539.01	1614.84	539.286
	48.03	sp|P02788|TRFL_HUMAN	Lactotransferrin OS=Homo sapiens GN=LTF PE=1 SV=6	92.39	SNLCALCIGDEQGENK	Carbamidomethyl(C)@4; Carbamidomethyl(C)@7	0.126633	1806.91	904.464	1806.79	904.401
	48.03	sp|P02788|TRFL_HUMAN	Lactotransferrin OS=Homo sapiens GN=LTF PE=1 SV=6	99	LADFALLCLDGK	Carbamidomethyl@N-term; Carbamidomethyl(C)@8	0.144776	1391.86	696.936	1391.71	696.863
Band4	%Cov	Accessions	Names	Conf	Sequence	Modifications	dMass	Prec MW	Prec m/z	Theor MW	Theor m/z
	30.66	sp|P29401|TKT_HUMAN	Transketolase OS=Homo sapiens GN=TKT PE=1 SV=3	99	HQPTAIIAK		-0.00826636	977.557	489.786	977.566	489.79
	30.66	sp|P29401|TKT_HUMAN	Transketolase OS=Homo sapiens GN=TKT PE=1 SV=4	99	IIALDGDTK		-0.0110516	944.507	473.261	944.518	473.266
	30.66	sp|P29401|TKT_HUMAN	Transketolase OS=Homo sapiens GN=TKT PE=1 SV=5	99	ILATPPQEDAPSVDIANIR	Deamidated(Q)@7	-1.06525	2018.98	674.001	2020.05	674.357
	30.66	sp|P29401|TKT_HUMAN	Transketolase OS=Homo sapiens GN=TKT PE=1 SV=6	99	NMAEQIIQEIYSQIQSK	Oxidation(M)@2	-0.0375029	2037.97	680.33	2038	680.342
	30.66	sp|P29401|TKT_HUMAN	Transketolase OS=Homo sapiens GN=TKT PE=1 SV=7	99	SVPTSTVFYPSDGVATEK		-0.0633522	1883.85	942.933	1883.92	942.965
	30.66	sp|P29401|TKT_HUMAN	Transketolase OS=Homo sapiens GN=TKT PE=1 SV=8	99	SVPTSTVFYPSDGVATEKAVELAANTK		0.0461626	2781.45	928.158	2781.41	928.143
	30.66	sp|P29401|TKT_HUMAN	Transketolase OS=Homo sapiens GN=TKT PE=1 SV=9	99	TSRPENAIIYNNNEDFQVGQAK	Deamidated(N)@12	-0.940808	2507.25	836.756	2508.19	837.07
	30.66	sp|P29401|TKT_HUMAN	Transketolase OS=Homo sapiens GN=TKT PE=1 SV=15	99	IIALDGDTK		-0.00824426	944.51	473.262	944.518	473.266
	30.66	sp|P29401|TKT_HUMAN	Transketolase OS=Homo sapiens GN=TKT PE=1 SV=16	99	IIALDGDTK		0.0113463	944.529	473.272	944.518	473.266
	30.66	sp|P29401|TKT_HUMAN	Transketolase OS=Homo sapiens GN=TKT PE=1 SV=17	95.12	IIALDGDTK		-0.0158119	944.502	473.258	944.518	473.266
	30.66	sp|P29401|TKT_HUMAN	Transketolase OS=Homo sapiens GN=TKT PE=1 SV=18	94.86	IIALDGDTK		-0.0182531	944.5	473.257	944.518	473.266
	30.66	sp|P29401|TKT_HUMAN	Transketolase OS=Homo sapiens GN=TKT PE=1 SV=20	99	ILATPPQEDAPSVDIANIR		-0.00771527	2019.06	1010.53	2019.06	1010.54
	30.66	sp|P29401|TKT_HUMAN	Transketolase OS=Homo sapiens GN=TKT PE=1 SV=21	99	ILATPPQEDAPSVDIANIR		0.0236759	2019.09	674.036	2019.06	674.029
	30.66	sp|P29401|TKT_HUMAN	Transketolase OS=Homo sapiens GN=TKT PE=1 SV=22	99	ILATPPQEDAPSVDIANIR		-0.0268786	2019.04	1010.53	2019.06	1010.54
	30.66	sp|P29401|TKT_HUMAN	Transketolase OS=Homo sapiens GN=TKT PE=1 SV=23	99	ILATPPQEDAPSVDIANIR		-0.0486444	2019.02	674.012	2019.06	674.029
	30.66	sp|P29401|TKT_HUMAN	Transketolase OS=Homo sapiens GN=TKT PE=1 SV=24	99	ILATPPQEDAPSVDIANIR		0.0507731	2019.11	674.045	2019.06	674.029
	30.66	sp|P29401|TKT_HUMAN	Transketolase OS=Homo sapiens GN=TKT PE=1 SV=25	99	ILATPPQEDAPSVDIANIR	Deamidated(Q)@7	-0.057609	2019.99	1011	2020.05	1011.03
	30.66	sp|P29401|TKT_HUMAN	Transketolase OS=Homo sapiens GN=TKT PE=1 SV=26	99	SVPTSTVFYPSDGVATEK		0.982332	1884.9	943.456	1883.92	942.965
	30.66	sp|P29401|TKT_HUMAN	Transketolase OS=Homo sapiens GN=TKT PE=1 SV=27	99	SVPTSTVFYPSDGVATEK		0.0318542	1883.95	942.981	1883.92	942.965
	30.66	sp|P29401|TKT_HUMAN	Transketolase OS=Homo sapiens GN=TKT PE=1 SV=28	98.99	SVPTSTVFYPSDGVATEK		1.07253	1884.99	943.501	1883.92	942.965
	30.66	sp|P29401|TKT_HUMAN	Transketolase OS=Homo sapiens GN=TKT PE=1 SV=29	99	SVPTSTVFYPSDGVATEKAVELAANTK		-0.168052	2781.24	928.087	2781.41	928.143
	30.66	sp|P29401|TKT_HUMAN	Transketolase OS=Homo sapiens GN=TKT PE=1 SV=30	99	TSRPENAIIYNNNEDFQVGQAK	Deamidated(N)@12; Deamidated(N)@13	-0.91472	2508.26	837.093	2509.17	837.398
	30.66	sp|P29401|TKT_HUMAN	Transketolase OS=Homo sapiens GN=TKT PE=1 SV=31	99	TSRPENAIIYNNNEDFQVGQAK	Deamidated(N)@11; Deamidated(N)@13	-0.955366	2508.22	837.08	2509.17	837.398
	30.66	sp|P29401|TKT_HUMAN	Transketolase OS=Homo sapiens GN=TKT PE=1 SV=32	99	TSRPENAIIYNNNEDFQVGQAK	Deamidated(N)@12	-0.873248	2507.31	836.779	2508.19	837.07
	30.66	sp|P29401|TKT_HUMAN	Transketolase OS=Homo sapiens GN=TKT PE=1 SV=33	99	TSRPENAIIYNNNEDFQVGQAK	Deamidated(N)@11; Deamidated(N)@13	-0.946395	2508.23	837.082	2509.17	837.398
	30.66	sp|P29401|TKT_HUMAN	Transketolase OS=Homo sapiens GN=TKT PE=1 SV=34	99	TSRPENAIIYNNNEDFQVGQAK	Deamidated(N)@13	-0.932936	2507.26	836.759	2508.19	837.07
	13.24	sp|P02788|TRFL_HUMAN	Lactotransferrin OS=Homo sapiens GN=LTF PE=1 SV=6	99	DGAGDVAFIR		-0.00657811	1019.5	510.756	1019.5	510.759
	13.24	sp|P02788|TRFL_HUMAN	Lactotransferrin OS=Homo sapiens GN=LTF PE=1 SV=6	99	VPSHAVVAR		0.0292856	934.564	312.529	934.535	312.519
	13.24	sp|P02788|TRFL_HUMAN	Lactotransferrin OS=Homo sapiens GN=LTF PE=1 SV=6	99	DGAGDVAFIR		-0.000963372	1019.5	510.759	1019.5	510.759
Band5	%Cov	Accessions	Names	Conf	Sequence	Modifications	dMass	Prec MW	Prec m/z	Theor MW	Theor m/z
	21.74	sp|P05164|PERM_HUMAN	Myeloperoxidase OS=Homo sapiens GN=MPO PE=1 SV=1	99	IANVFTNAFR		0.124507	1151.73	576.874	1151.61	576.812
	21.74	sp|P05164|PERM_HUMAN	Myeloperoxidase OS=Homo sapiens GN=MPO PE=1 SV=1	99	IGLDLPALNMQR	Oxidation(M)@10	0.143552	1355.87	678.941	1355.72	678.869
	21.74	sp|P05164|PERM_HUMAN	Myeloperoxidase OS=Homo sapiens GN=MPO PE=1 SV=1	99	QALAQISLPR		0.120429	1095.76	548.888	1095.64	548.827
	21.74	sp|P05164|PERM_HUMAN	Myeloperoxidase OS=Homo sapiens GN=MPO PE=1 SV=1	99	VGPLLACIIGTQFR	Carbamidomethyl(C)@7	0.189328	1544.04	773.029	1543.85	772.935
	21.74	sp|P05164|PERM_HUMAN	Myeloperoxidase OS=Homo sapiens GN=MPO PE=1 SV=1	99	VVLEGGIDPILR		0.149034	1279.9	640.957	1279.75	640.882
	21.74	sp|P05164|PERM_HUMAN	Myeloperoxidase OS=Homo sapiens GN=MPO PE=1 SV=1	98.44	NQADCIPFFR	Carbamidomethyl(C)@5	0.119116	1266.7	634.358	1266.58	634.298
Band6	%Cov	Accessions	Names	Conf	Sequence	Modifications	dMass	Prec MW	Prec m/z	Theor MW	Theor m/z
	49.54	sp|P06733|ENOA_HUMAN	Alpha-enolase OS=Homo sapiens GN=ENO1 PE=1 SV=2	99	AAVPSGASTGIYEALELR		-0.0942521	1803.84	602.288	1803.94	602.32
	49.54	sp|P06733|ENOA_HUMAN	Alpha-enolase OS=Homo sapiens GN=ENO1 PE=1 SV=3	99	DATNVGDEGGFAPNILENK		-0.016076	1959.9	980.958	1959.92	980.966
	49.54	sp|P06733|ENOA_HUMAN	Alpha-enolase OS=Homo sapiens GN=ENO1 PE=1 SV=4	99	EIFDSRGNPTVEVDLFTSK	Deamidated(N)@8	-0.0275937	2154.02	719.014	2154.05	719.023
	49.54	sp|P06733|ENOA_HUMAN	Alpha-enolase OS=Homo sapiens GN=ENO1 PE=1 SV=5	99	GNPTVEVDLFTSK		-0.0723329	1405.64	703.826	1405.71	703.862
	49.54	sp|P06733|ENOA_HUMAN	Alpha-enolase OS=Homo sapiens GN=ENO1 PE=1 SV=6	99	LAMQEFMILPVGAANFR	Oxidation(M)@3; Oxidation(M)@7; Deamidated(N)@15	-0.0152341	1939.94	970.976	1939.95	970.984
	49.54	sp|P06733|ENOA_HUMAN	Alpha-enolase OS=Homo sapiens GN=ENO1 PE=1 SV=7	99	VNQIGSVTESLQACK	Carbamidomethyl(C)@14	-0.0436413	1632.77	817.393	1632.81	817.414
	49.54	sp|P06733|ENOA_HUMAN	Alpha-enolase OS=Homo sapiens GN=ENO1 PE=1 SV=8	99	YGKDATNVGDEGGFAPNILENK	Deamidated(N)@7	0.947786	2310.03	771.017	2309.08	770.701
	49.54	sp|P06733|ENOA_HUMAN	Alpha-enolase OS=Homo sapiens GN=ENO1 PE=1 SV=10	98.42	TIAPALVSK		0.0336395	898.582	450.298	898.549	450.282
	49.54	sp|P06733|ENOA_HUMAN	Alpha-enolase OS=Homo sapiens GN=ENO1 PE=1 SV=18	99	AAVPSGASTGIYEALELR		-0.0147764	1803.92	902.968	1803.94	902.976
	49.54	sp|P06733|ENOA_HUMAN	Alpha-enolase OS=Homo sapiens GN=ENO1 PE=1 SV=19	99	AAVPSGASTGIYEALELR		0.00133502	1803.94	902.976	1803.94	902.976
	49.54	sp|P06733|ENOA_HUMAN	Alpha-enolase OS=Homo sapiens GN=ENO1 PE=1 SV=20	99	AAVPSGASTGIYEALELR		0.00255559	1803.94	902.977	1803.94	902.976
	49.54	sp|P06733|ENOA_HUMAN	Alpha-enolase OS=Homo sapiens GN=ENO1 PE=1 SV=21	99	AAVPSGASTGIYEALELR		-0.0576183	1803.88	902.947	1803.94	902.976
	49.54	sp|P06733|ENOA_HUMAN	Alpha-enolase OS=Homo sapiens GN=ENO1 PE=1 SV=22	99	AAVPSGASTGIYEALELR		-0.048342	1803.89	902.951	1803.94	902.976
	49.54	sp|P06733|ENOA_HUMAN	Alpha-enolase OS=Homo sapiens GN=ENO1 PE=1 SV=23	99	AAVPSGASTGIYEALELR		-0.0927874	1803.84	602.289	1803.94	602.32
	49.54	sp|P06733|ENOA_HUMAN	Alpha-enolase OS=Homo sapiens GN=ENO1 PE=1 SV=24	99	GNPTVEVDLFTSK		0.0150596	1405.72	703.869	1405.71	703.862
	49.54	sp|P06733|ENOA_HUMAN	Alpha-enolase OS=Homo sapiens GN=ENO1 PE=1 SV=25	99	GNPTVEVDLFTSK		0.08927	1405.8	703.906	1405.71	703.862
	49.54	sp|P06733|ENOA_HUMAN	Alpha-enolase OS=Homo sapiens GN=ENO1 PE=1 SV=27	99	GNPTVEVDLFTSK		-0.038035	1405.67	703.843	1405.71	703.862
	49.54	sp|P06733|ENOA_HUMAN	Alpha-enolase OS=Homo sapiens GN=ENO1 PE=1 SV=28	99	GNPTVEVDLFTSK	Carbamidomethyl@N-term	0.0794665	1462.81	732.412	1462.73	732.372
	49.54	sp|P06733|ENOA_HUMAN	Alpha-enolase OS=Homo sapiens GN=ENO1 PE=1 SV=29	94.77	GNPTVEVDLFTSK		0.00273189	1405.71	703.863	1405.71	703.862
	49.54	sp|P06733|ENOA_HUMAN	Alpha-enolase OS=Homo sapiens GN=ENO1 PE=1 SV=38	99	VNQIGSVTESLQACK	Carbamidomethyl(C)@14	-0.00616988	1632.81	817.411	1632.81	817.414
	49.54	sp|P06733|ENOA_HUMAN	Alpha-enolase OS=Homo sapiens GN=ENO1 PE=1 SV=39	99	VNQIGSVTESLQACK	Carbamidomethyl(C)@14	0.0403337	1632.85	817.434	1632.81	817.414
	49.54	sp|P06733|ENOA_HUMAN	Alpha-enolase OS=Homo sapiens GN=ENO1 PE=1 SV=40	99	VNQIGSVTESLQACK	Carbamidomethyl(C)@14	0.0101857	1632.82	817.419	1632.81	817.414
	49.54	sp|P06733|ENOA_HUMAN	Alpha-enolase OS=Homo sapiens GN=ENO1 PE=1 SV=41	99	VNQIGSVTESLQACK	Carbamidomethyl(C)@14	-0.00140968	1632.81	817.414	1632.81	817.414
	49.54	sp|P06733|ENOA_HUMAN	Alpha-enolase OS=Homo sapiens GN=ENO1 PE=1 SV=43	99	YISPDQLADLYK		-0.000207027	1424.72	713.366	1424.72	713.367
	5.915	sp|P02788|TRFL_HUMAN	Lactotransferrin OS=Homo sapiens GN=LTF PE=1 SV=6	99	LADFALLCLDGK	Carbamidomethyl(C)@8	-0.0212136	1334.67	668.342	1334.69	668.352
	5.915	sp|P02788|TRFL_HUMAN	Lactotransferrin OS=Homo sapiens GN=LTF PE=1 SV=6	99	NLLFNDNTECLAR	Carbamidomethyl(C)@10	0.00389702	1578.75	790.382	1578.75	790.38
	5.915	sp|P02788|TRFL_HUMAN	Lactotransferrin OS=Homo sapiens GN=LTF PE=1 SV=6	99	YYGYTGAFR		-0.0659759	1096.43	549.223	1096.5	549.256
Band7	%Cov	Accessions	Names	Conf	Sequence	Modifications	dMass	Prec MW	Prec m/z	Theor MW	Theor m/z
	37.87	sp|P60709|ACTB_HUMAN	Actin, cytoplasmic 1 OS=Homo sapiens GN=ACTB PE=1 SV=1	99	AGFAGDDAPR		-0.0198715	975.421	488.718	975.441	488.728
	37.87	sp|P60709|ACTB_HUMAN	Actin, cytoplasmic 1 OS=Homo sapiens GN=ACTB PE=1 SV=2	99	DDDIAALVVDNGSGMCK	Protein Terminal Acetyl@N-term; Deamidated(N)@11; Oxidation(M)@15; Carbamidomethyl(C)@16	0.0353852	1837.81	919.91	1837.77	919.893
	37.87	sp|P60709|ACTB_HUMAN	Actin, cytoplasmic 1 OS=Homo sapiens GN=ACTB PE=1 SV=3	99	EITALAPSTMK	Oxidation(M)@10	0.004738	1176.61	589.313	1176.61	589.31
	37.87	sp|P60709|ACTB_HUMAN	Actin, cytoplasmic 1 OS=Homo sapiens GN=ACTB PE=1 SV=4	99	GYSFTTTAER		-0.00818292	1131.51	566.763	1131.52	566.767
	37.87	sp|P60709|ACTB_HUMAN	Actin, cytoplasmic 1 OS=Homo sapiens GN=ACTB PE=1 SV=5	99	SYELPDGQVITIGNER		-0.0239012	1789.86	895.938	1789.88	895.95
	37.87	sp|P60709|ACTB_HUMAN	Actin, cytoplasmic 1 OS=Homo sapiens GN=ACTB PE=1 SV=6	99	VAPEEHPVLLTEAPLNPK		0.0222716	1953.08	652.034	1953.06	652.026
	37.87	sp|P60709|ACTB_HUMAN	Actin, cytoplasmic 1 OS=Homo sapiens GN=ACTB PE=1 SV=7	98.91	ILTERGYSFTTTAER		0.0326902	1743.91	582.311	1743.88	582.3
	37.87	sp|P60709|ACTB_HUMAN	Actin, cytoplasmic 1 OS=Homo sapiens GN=ACTB PE=1 SV=8	94.47	IIAPPER		-0.0421641	794.423	398.219	794.465	398.24
	37.87	sp|P60709|ACTB_HUMAN	Actin, cytoplasmic 1 OS=Homo sapiens GN=ACTB PE=1 SV=9	99	AGFAGDDAPR		0.00313703	975.444	488.729	975.441	488.728
	37.87	sp|P60709|ACTB_HUMAN	Actin, cytoplasmic 1 OS=Homo sapiens GN=ACTB PE=1 SV=10	99	AGFAGDDAPR		0.0283427	975.469	488.742	975.441	488.728
	37.87	sp|P60709|ACTB_HUMAN	Actin, cytoplasmic 1 OS=Homo sapiens GN=ACTB PE=1 SV=11	99	AGFAGDDAPR	Carbamidomethyl@N-term	0.00976308	1032.47	517.243	1032.46	517.239
	37.87	sp|P60709|ACTB_HUMAN	Actin, cytoplasmic 1 OS=Homo sapiens GN=ACTB PE=1 SV=12	99	AGFAGDDAPR		0.00234363	975.443	488.729	975.441	488.728
	37.87	sp|P60709|ACTB_HUMAN	Actin, cytoplasmic 1 OS=Homo sapiens GN=ACTB PE=1 SV=13	99	AGFAGDDAPR		-0.0238995	975.417	488.716	975.441	488.728
	37.87	sp|P60709|ACTB_HUMAN	Actin, cytoplasmic 1 OS=Homo sapiens GN=ACTB PE=1 SV=14	99	AGFAGDDAPR		0.000329625	975.441	488.728	975.441	488.728
	37.87	sp|P60709|ACTB_HUMAN	Actin, cytoplasmic 1 OS=Homo sapiens GN=ACTB PE=1 SV=15	99	AGFAGDDAPR		-0.0275003	975.413	488.714	975.441	488.728
	37.87	sp|P60709|ACTB_HUMAN	Actin, cytoplasmic 1 OS=Homo sapiens GN=ACTB PE=1 SV=16	99	AGFAGDDAPR		0.0100945	975.451	488.733	975.441	488.728
	37.87	sp|P60709|ACTB_HUMAN	Actin, cytoplasmic 1 OS=Homo sapiens GN=ACTB PE=1 SV=17	97.51	AGFAGDDAPR	Carbamidomethyl@N-term	-0.00122243	1032.46	517.238	1032.46	517.239
	37.87	sp|P60709|ACTB_HUMAN	Actin, cytoplasmic 1 OS=Homo sapiens GN=ACTB PE=1 SV=23	99	GYSFTTTAER		0.00145992	1131.52	566.768	1131.52	566.767
	37.87	sp|P60709|ACTB_HUMAN	Actin, cytoplasmic 1 OS=Homo sapiens GN=ACTB PE=1 SV=24	99	GYSFTTTAER		-0.00403284	1131.52	566.765	1131.52	566.767
	37.87	sp|P60709|ACTB_HUMAN	Actin, cytoplasmic 1 OS=Homo sapiens GN=ACTB PE=1 SV=25	99	GYSFTTTAER		0.0194029	1131.54	566.777	1131.52	566.767
	37.87	sp|P60709|ACTB_HUMAN	Actin, cytoplasmic 1 OS=Homo sapiens GN=ACTB PE=1 SV=26	99	GYSFTTTAER		0.000239305	1131.52	566.767	1131.52	566.767
	37.87	sp|P60709|ACTB_HUMAN	Actin, cytoplasmic 1 OS=Homo sapiens GN=ACTB PE=1 SV=27	99	GYSFTTTAER		0.00499969	1131.52	566.77	1131.52	566.767
	37.87	sp|P60709|ACTB_HUMAN	Actin, cytoplasmic 1 OS=Homo sapiens GN=ACTB PE=1 SV=28	99	GYSFTTTAER		0.00158198	1131.52	566.768	1131.52	566.767
	37.87	sp|P60709|ACTB_HUMAN	Actin, cytoplasmic 1 OS=Homo sapiens GN=ACTB PE=1 SV=29	99	GYSFTTTAER		-0.07019	1131.45	566.732	1131.52	566.767
	37.87	sp|P60709|ACTB_HUMAN	Actin, cytoplasmic 1 OS=Homo sapiens GN=ACTB PE=1 SV=30	98.44	GYSFTTTAER		0.0346606	1131.55	566.784	1131.52	566.767
	37.87	sp|P60709|ACTB_HUMAN	Actin, cytoplasmic 1 OS=Homo sapiens GN=ACTB PE=1 SV=33	99	SYELPDGQVITIGNER		-0.00168607	1789.88	895.949	1789.88	895.95
	37.87	sp|P60709|ACTB_HUMAN	Actin, cytoplasmic 1 OS=Homo sapiens GN=ACTB PE=1 SV=34	99	SYELPDGQVITIGNER		0.0256556	1789.91	895.962	1789.88	895.95
	37.87	sp|P60709|ACTB_HUMAN	Actin, cytoplasmic 1 OS=Homo sapiens GN=ACTB PE=1 SV=35	99	SYELPDGQVITIGNER		0.00112134	1789.89	895.95	1789.88	895.95
	37.87	sp|P60709|ACTB_HUMAN	Actin, cytoplasmic 1 OS=Homo sapiens GN=ACTB PE=1 SV=36	99	SYELPDGQVITIGNER		-0.00168607	1789.88	895.949	1789.88	895.95
	37.87	sp|P60709|ACTB_HUMAN	Actin, cytoplasmic 1 OS=Homo sapiens GN=ACTB PE=1 SV=37	99	SYELPDGQVITIGNER		0.0230924	1789.91	895.961	1789.88	895.95
	37.87	sp|P60709|ACTB_HUMAN	Actin, cytoplasmic 1 OS=Homo sapiens GN=ACTB PE=1 SV=38	99	SYELPDGQVITIGNER		-0.0031508	1789.88	895.948	1789.88	895.95
	37.87	sp|P60709|ACTB_HUMAN	Actin, cytoplasmic 1 OS=Homo sapiens GN=ACTB PE=1 SV=39	99	SYELPDGQVITIGNER		-0.00559202	1789.88	895.947	1789.88	895.95
	37.87	sp|P60709|ACTB_HUMAN	Actin, cytoplasmic 1 OS=Homo sapiens GN=ACTB PE=1 SV=40	99	SYELPDGQVITIGNER		0.00685822	1789.89	895.953	1789.88	895.95
	37.87	sp|P60709|ACTB_HUMAN	Actin, cytoplasmic 1 OS=Homo sapiens GN=ACTB PE=1 SV=41	99	SYELPDGQVITIGNER		-0.00778913	1789.88	895.946	1789.88	895.95
	37.87	sp|P60709|ACTB_HUMAN	Actin, cytoplasmic 1 OS=Homo sapiens GN=ACTB PE=1 SV=42	99	VAPEEHPVLLTEAPLNPK		0.0658475	1953.12	652.048	1953.06	652.026
	37.87	sp|P60709|ACTB_HUMAN	Actin, cytoplasmic 1 OS=Homo sapiens GN=ACTB PE=1 SV=43	99	VAPEEHPVLLTEAPLNPK		-0.062683	1952.99	652.005	1953.06	652.026
	37.87	sp|P60709|ACTB_HUMAN	Actin, cytoplasmic 1 OS=Homo sapiens GN=ACTB PE=1 SV=44	99	VAPEEHPVLLTEAPLNPK	Carbamidomethyl(H)@6	0.0106495	2010.09	671.037	2010.08	671.033
	37.87	sp|P60709|ACTB_HUMAN	Actin, cytoplasmic 1 OS=Homo sapiens GN=ACTB PE=1 SV=45	99	VAPEEHPVLLTEAPLNPK		0.0372851	1953.09	652.039	1953.06	652.026
	37.87	sp|P60709|ACTB_HUMAN	Actin, cytoplasmic 1 OS=Homo sapiens GN=ACTB PE=1 SV=46	99	VAPEEHPVLLTEAPLNPK		-0.020938	1953.04	652.019	1953.06	652.026
	37.87	sp|P60709|ACTB_HUMAN	Actin, cytoplasmic 1 OS=Homo sapiens GN=ACTB PE=1 SV=47	99	VAPEEHPVLLTEAPLNPK		0.0127508	1953.07	652.031	1953.06	652.026
	37.87	sp|P60709|ACTB_HUMAN	Actin, cytoplasmic 1 OS=Homo sapiens GN=ACTB PE=1 SV=48	99	VAPEEHPVLLTEAPLNPK		0.00963829	1953.07	652.029	1953.06	652.026
	37.87	sp|P60709|ACTB_HUMAN	Actin, cytoplasmic 1 OS=Homo sapiens GN=ACTB PE=1 SV=49	97.5	VAPEEHPVLLTEAPLNPK		-0.0218535	1953.04	652.019	1953.06	652.026
	20.56	sp|P02788|TRFL_HUMAN	Lactotransferrin OS=Homo sapiens GN=LTF PE=1 SV=6	99	LADFALLCLDGK	Carbamidomethyl(C)@8	-0.0093118	1334.68	668.348	1334.69	668.352
	20.56	sp|P02788|TRFL_HUMAN	Lactotransferrin OS=Homo sapiens GN=LTF PE=1 SV=6	99	NLLFNDNTECLAR	Carbamidomethyl(C)@10	-0.0439683	1578.7	790.358	1578.75	790.38
	20.56	sp|P02788|TRFL_HUMAN	Lactotransferrin OS=Homo sapiens GN=LTF PE=1 SV=6	99	SNLCALCIGDEQGENK	Carbamidomethyl(C)@4; Carbamidomethyl(C)@7	-0.00605059	1806.78	904.398	1806.79	904.401
	20.56	sp|P02788|TRFL_HUMAN	Lactotransferrin OS=Homo sapiens GN=LTF PE=1 SV=6	99	SNLCALCIGDEQGENKCVPNSNER	Carbamidomethyl(C)@4; Carbamidomethyl(C)@7; Carbamidomethyl(C)@17	0.0331676	2763.23	922.085	2763.2	922.074
	20.56	sp|P02788|TRFL_HUMAN	Lactotransferrin OS=Homo sapiens GN=LTF PE=1 SV=6	99	YYGYTGAFR		-0.0099548	1096.49	549.251	1096.5	549.256
	20.56	sp|P02788|TRFL_HUMAN	Lactotransferrin OS=Homo sapiens GN=LTF PE=1 SV=6	99	LADFALLCLDGK	Carbamidomethyl(C)@8	0.030236	1334.72	668.368	1334.69	668.352
	20.56	sp|P02788|TRFL_HUMAN	Lactotransferrin OS=Homo sapiens GN=LTF PE=1 SV=6	99	LADFALLCLDGK	Carbamidomethyl(C)@8	0.00863119	1334.7	668.357	1334.69	668.352
	20.56	sp|P02788|TRFL_HUMAN	Lactotransferrin OS=Homo sapiens GN=LTF PE=1 SV=6	99	NLLFNDNTECLAR	Carbamidomethyl(C)@10	-0.0267576	1578.72	790.367	1578.75	790.38
	20.56	sp|P02788|TRFL_HUMAN	Lactotransferrin OS=Homo sapiens GN=LTF PE=1 SV=6	99	NLLFNDNTECLAR	Carbamidomethyl(C)@10	0.0146211	1578.76	790.388	1578.75	790.38
	20.56	sp|P02788|TRFL_HUMAN	Lactotransferrin OS=Homo sapiens GN=LTF PE=1 SV=6	99	NLLFNDNTECLAR	Carbamidomethyl(C)@10	-0.00075861	1578.75	790.38	1578.75	790.38
	20.56	sp|P02788|TRFL_HUMAN	Lactotransferrin OS=Homo sapiens GN=LTF PE=1 SV=6	99	NLLFNDNTECLAR	Carbamidomethyl(C)@10	-0.0321283	1578.71	790.364	1578.75	790.38
	20.56	sp|P02788|TRFL_HUMAN	Lactotransferrin OS=Homo sapiens GN=LTF PE=1 SV=6	99	SNLCALCIGDEQGENK	Carbamidomethyl(C)@4; Carbamidomethyl(C)@7	0.0198264	1806.81	904.411	1806.79	904.401
	20.56	sp|P02788|TRFL_HUMAN	Lactotransferrin OS=Homo sapiens GN=LTF PE=1 SV=6	99	YYGYTGAFR		-0.00348556	1096.49	549.255	1096.5	549.256
	20.56	sp|P02788|TRFL_HUMAN	Lactotransferrin OS=Homo sapiens GN=LTF PE=1 SV=6	99	YYGYTGAFR		0.0378932	1096.54	549.275	1096.5	549.256
	17.82	sp|Q562R1|ACTBL_HUMAN	Beta-actin-like protein 2 OS=Homo sapiens GN=ACTBL2 PE=1 SV=2	99	VAPDEHPILLTEAPLNPK		0.000300604	1953.06	652.026	1953.06	652.026
	17.82	sp|Q562R1|ACTBL_HUMAN	Beta-actin-like protein 2 OS=Homo sapiens GN=ACTBL2 PE=1 SV=4	99	SYELPDGQVITIGNER		-0.00168607	1789.88	895.949	1789.88	895.95
	17.82	sp|Q562R1|ACTBL_HUMAN	Beta-actin-like protein 2 OS=Homo sapiens GN=ACTBL2 PE=1 SV=5	99	SYELPDGQVITIGNER		0.0256556	1789.91	895.962	1789.88	895.95
	17.82	sp|Q562R1|ACTBL_HUMAN	Beta-actin-like protein 2 OS=Homo sapiens GN=ACTBL2 PE=1 SV=6	99	SYELPDGQVITIGNER		0.00112134	1789.89	895.95	1789.88	895.95
	17.82	sp|Q562R1|ACTBL_HUMAN	Beta-actin-like protein 2 OS=Homo sapiens GN=ACTBL2 PE=1 SV=7	99	SYELPDGQVITIGNER		-0.00168607	1789.88	895.949	1789.88	895.95
	17.82	sp|Q562R1|ACTBL_HUMAN	Beta-actin-like protein 2 OS=Homo sapiens GN=ACTBL2 PE=1 SV=8	99	SYELPDGQVITIGNER		0.0230924	1789.91	895.961	1789.88	895.95
	17.82	sp|Q562R1|ACTBL_HUMAN	Beta-actin-like protein 2 OS=Homo sapiens GN=ACTBL2 PE=1 SV=9	99	SYELPDGQVITIGNER		-0.0031508	1789.88	895.948	1789.88	895.95
	17.82	sp|Q562R1|ACTBL_HUMAN	Beta-actin-like protein 2 OS=Homo sapiens GN=ACTBL2 PE=1 SV=10	99	SYELPDGQVITIGNER		-0.00559202	1789.88	895.947	1789.88	895.95
	17.82	sp|Q562R1|ACTBL_HUMAN	Beta-actin-like protein 2 OS=Homo sapiens GN=ACTBL2 PE=1 SV=11	99	SYELPDGQVITIGNER		0.00685822	1789.89	895.953	1789.88	895.95
	17.82	sp|Q562R1|ACTBL_HUMAN	Beta-actin-like protein 2 OS=Homo sapiens GN=ACTBL2 PE=1 SV=12	99	SYELPDGQVITIGNER		-0.0239012	1789.86	895.938	1789.88	895.95
	17.82	sp|Q562R1|ACTBL_HUMAN	Beta-actin-like protein 2 OS=Homo sapiens GN=ACTBL2 PE=1 SV=13	99	SYELPDGQVITIGNER		-0.00778913	1789.88	895.946	1789.88	895.95
	17.82	sp|Q562R1|ACTBL_HUMAN	Beta-actin-like protein 2 OS=Homo sapiens GN=ACTBL2 PE=1 SV=14	99	VAPDEHPILLTEAPLNPK		0.0127508	1953.07	652.031	1953.06	652.026
	17.82	sp|Q562R1|ACTBL_HUMAN	Beta-actin-like protein 2 OS=Homo sapiens GN=ACTBL2 PE=1 SV=15	99	VAPDEHPILLTEAPLNPK		0.00963829	1953.07	652.029	1953.06	652.026
	17.82	sp|Q562R1|ACTBL_HUMAN	Beta-actin-like protein 2 OS=Homo sapiens GN=ACTBL2 PE=1 SV=16	97.5	VAPDEHPILLTEAPLNPK		-0.0218535	1953.04	652.019	1953.06	652.026
Band8	%Cov	Accessions	Names	Conf	Sequence	Modifications	dMass	Prec MW	Prec m/z	Theor MW	Theor m/z
	23.2	sp|P63261|ACTG_HUMAN	Actin, cytoplasmic 2 OS=Homo sapiens GN=ACTG1 PE=1 SV=1	99	AGFAGDDAPR		-0.0460089	975.395	488.705	975.441	488.728
	23.2	sp|P63261|ACTG_HUMAN	Actin, cytoplasmic 2 OS=Homo sapiens GN=ACTG1 PE=1 SV=2	99	GYSFTTTAER		0.0134383	1131.53	566.774	1131.52	566.767
	23.2	sp|P63261|ACTG_HUMAN	Actin, cytoplasmic 2 OS=Homo sapiens GN=ACTG1 PE=1 SV=3	99	SYELPDGQVITIGNER		0.0168985	1789.9	895.958	1789.88	895.95
	23.2	sp|P63261|ACTG_HUMAN	Actin, cytoplasmic 2 OS=Homo sapiens GN=ACTG1 PE=1 SV=4	99	VAPEEHPVLLTEAPLNPK		0.0138903	1953.07	652.031	1953.06	652.026
	23.2	sp|P63261|ACTG_HUMAN	Actin, cytoplasmic 2 OS=Homo sapiens GN=ACTG1 PE=1 SV=6	99	AGFAGDDAPR		0.0151429	975.456	488.735	975.441	488.728
	23.2	sp|P63261|ACTG_HUMAN	Actin, cytoplasmic 2 OS=Homo sapiens GN=ACTG1 PE=1 SV=7	99	AGFAGDDAPR		-0.038014	975.403	488.709	975.441	488.728
	23.2	sp|P63261|ACTG_HUMAN	Actin, cytoplasmic 2 OS=Homo sapiens GN=ACTG1 PE=1 SV=8	99	AGFAGDDAPR		0.00855167	975.45	488.732	975.441	488.728
	23.2	sp|P63261|ACTG_HUMAN	Actin, cytoplasmic 2 OS=Homo sapiens GN=ACTG1 PE=1 SV=9	99	AGFAGDDAPR		0.0243584	975.465	488.74	975.441	488.728
	23.2	sp|P63261|ACTG_HUMAN	Actin, cytoplasmic 2 OS=Homo sapiens GN=ACTG1 PE=1 SV=10	99	VAPEEHPVLLTEAPLNPK		0.132715	1953.19	652.071	1953.06	652.026
	15.83	sp|P30740|ILEU_HUMAN	Leukocyte elastase inhibitor OS=Homo sapiens GN=SERPINB1 PE=1 SV=1	99	GNTAAQLSK		-0.0377601	888.429	445.222	888.466	445.241
	15.83	sp|P30740|ILEU_HUMAN	Leukocyte elastase inhibitor OS=Homo sapiens GN=SERPINB1 PE=1 SV=1	98.77	ADLSGMSGAR	Oxidation(M)@6	-0.00327191	979.436	490.725	979.439	490.727
	15.83	sp|P30740|ILEU_HUMAN	Leukocyte elastase inhibitor OS=Homo sapiens GN=SERPINB1 PE=1 SV=1	96.42	EATTNAPFR		-0.021842	1005.47	503.74	1005.49	503.751
	15.83	sp|P30740|ILEU_HUMAN	Leukocyte elastase inhibitor OS=Homo sapiens GN=SERPINB1 PE=1 SV=1	96.85	MEQLSSANTR	Carbamidomethyl@N-term; Deamidated(Q)@3	-0.145611	1193.39	597.702	1193.53	597.775
	15.83	sp|P30740|ILEU_HUMAN	Leukocyte elastase inhibitor OS=Homo sapiens GN=SERPINB1 PE=1 SV=1	99	GNTAAQLSK		0.00563206	888.472	445.243	888.466	445.241
	15.83	sp|P30740|ILEU_HUMAN	Leukocyte elastase inhibitor OS=Homo sapiens GN=SERPINB1 PE=1 SV=1	99	GNTAAQLSK		-0.0175592	888.449	445.232	888.466	445.241
	15.83	sp|P30740|ILEU_HUMAN	Leukocyte elastase inhibitor OS=Homo sapiens GN=SERPINB1 PE=1 SV=1	99	GNTAAQLSK		-0.0632095	888.403	445.209	888.466	445.241
	15.83	sp|P30740|ILEU_HUMAN	Leukocyte elastase inhibitor OS=Homo sapiens GN=SERPINB1 PE=1 SV=1	99	LGVQDLFNSSK		0.0159729	1206.64	604.327	1206.62	604.32
	15.83	sp|P30740|ILEU_HUMAN	Leukocyte elastase inhibitor OS=Homo sapiens GN=SERPINB1 PE=1 SV=1	95.47	MEQLSSANTR	Carbamidomethyl@N-term; Deamidated(Q)@3	1.07706	1194.61	598.313	1193.53	597.775
	11.7	sp|P08107|HSP71_HUMAN	Heat shock 70 kDa protein 1A/1B OS=Homo sapiens GN=HSPA1A PE=1 SV=5	99	DAGVIAGLNVLR		-0.0501907	1196.64	599.326	1196.69	599.351
	11.7	sp|P08107|HSP71_HUMAN	Heat shock 70 kDa protein 1A/1B OS=Homo sapiens GN=HSPA1A PE=1 SV=6	99	TTPSYVAFTDTER		-0.00266383	1486.69	744.353	1486.69	744.354
	11.7	sp|P08107|HSP71_HUMAN	Heat shock 70 kDa protein 1A/1B OS=Homo sapiens GN=HSPA1A PE=1 SV=9	99	TTPSYVAFTDTER		0.0171098	1486.71	744.363	1486.69	744.354
	11.7	sp|P08107|HSP71_HUMAN	Heat shock 70 kDa protein 1A/1B OS=Homo sapiens GN=HSPA1A PE=1 SV=10	99	TTPSYVAFTDTER		0.0215039	1486.72	744.365	1486.69	744.354
	7.165	sp|P08107|HSP71_HUMAN	Heat shock 70 kDa protein 1A/1B OS=Homo sapiens GN=HSPA1A PE=1 SV=11	99	DAGTIAGLNVLR		-0.0542891	1198.61	600.314	1198.67	600.341
	7.165	sp|P08107|HSP71_HUMAN	Heat shock 70 kDa protein 1A/1B OS=Homo sapiens GN=HSPA1A PE=1 SV=14	99	TTPSYVAFTDTER		-0.00266383	1486.69	744.353	1486.69	744.354
	7.165	sp|P08107|HSP71_HUMAN	Heat shock 70 kDa protein 1A/1B OS=Homo sapiens GN=HSPA1A PE=1 SV=15	99	TTPSYVAFTDTER		0.0171098	1486.71	744.363	1486.69	744.354
	7.165	sp|P08107|HSP71_HUMAN	Heat shock 70 kDa protein 1A/1B OS=Homo sapiens GN=HSPA1A PE=1 SV=16	99	TTPSYVAFTDTER		0.0215039	1486.72	744.365	1486.69	744.354
Band9	%Cov	Accessions	Names	Conf	Sequence	Modifications	dMass	Prec MW	Prec m/z	Theor MW	Theor m/z
	20.8	sp|P60709|ACTB_HUMAN	Actin, cytoplasmic 1 OS=Homo sapiens GN=ACTB PE=1 SV=1	99	AGFAGDDAPR		-0.0248168	975.416	488.715	975.441	488.728
	20.8	sp|P60709|ACTB_HUMAN	Actin, cytoplasmic 1 OS=Homo sapiens GN=ACTB PE=1 SV=2	99	SYELPDGQVITIGNER		-0.0404329	1789.84	895.929	1789.88	895.95
	20.8	sp|P60709|ACTB_HUMAN	Actin, cytoplasmic 1 OS=Homo sapiens GN=ACTB PE=1 SV=3	99	VAPEEHPVLLTEAPLNPK		0.0655436	1953.12	652.048	1953.06	652.026
	20.8	sp|P60709|ACTB_HUMAN	Actin, cytoplasmic 1 OS=Homo sapiens GN=ACTB PE=1 SV=4	99	AGFAGDDAPR		-0.0110242	975.43	488.722	975.441	488.728
	20.8	sp|P60709|ACTB_HUMAN	Actin, cytoplasmic 1 OS=Homo sapiens GN=ACTB PE=1 SV=5	99	AGFAGDDAPR		-0.0152352	975.426	488.72	975.441	488.728
	20.8	sp|P60709|ACTB_HUMAN	Actin, cytoplasmic 1 OS=Homo sapiens GN=ACTB PE=1 SV=6	99	SYELPDGQVITIGNER		-0.0111389	1789.87	895.944	1789.88	895.95
	20.8	sp|P60709|ACTB_HUMAN	Actin, cytoplasmic 1 OS=Homo sapiens GN=ACTB PE=1 SV=7	99	SYELPDGQVITIGNER	Deamidated(Q)@8	0.0167086	1790.89	896.45	1790.87	896.442
	20.8	sp|P60709|ACTB_HUMAN	Actin, cytoplasmic 1 OS=Homo sapiens GN=ACTB PE=1 SV=8	99	SYELPDGQVITIGNER		-0.023833	1789.86	895.938	1789.88	895.95
	20.8	sp|P60709|ACTB_HUMAN	Actin, cytoplasmic 1 OS=Homo sapiens GN=ACTB PE=1 SV=9	99	SYELPDGQVITIGNER		0.00814628	1789.89	895.954	1789.88	895.95
	20.8	sp|P60709|ACTB_HUMAN	Actin, cytoplasmic 1 OS=Homo sapiens GN=ACTB PE=1 SV=10	99	VAPEEHPVLLTEAPLNPK	Carbamidomethyl(E)@5	0.0432176	2010.12	671.048	2010.08	671.033
	20.8	sp|P60709|ACTB_HUMAN	Actin, cytoplasmic 1 OS=Homo sapiens GN=ACTB PE=1 SV=11	99	VAPEEHPVLLTEAPLNPK		0.011899	1953.07	652.03	1953.06	652.026
	20.8	sp|P60709|ACTB_HUMAN	Actin, cytoplasmic 1 OS=Homo sapiens GN=ACTB PE=1 SV=12	99	VAPEEHPVLLTEAPLNPK		0.157637	1953.21	652.079	1953.06	652.026
	20.8	sp|P60709|ACTB_HUMAN	Actin, cytoplasmic 1 OS=Homo sapiens GN=ACTB PE=1 SV=13	99	VAPEEHPVLLTEAPLNPK		-0.0217891	1953.04	652.019	1953.06	652.026
	7.517	sp|P05164|PERM_HUMAN	Myeloperoxidase OS=Homo sapiens GN=MPO PE=1 SV=1	99	IANVFTNAFR		-0.034697	1151.57	576.794	1151.61	576.812
	7.517	sp|P05164|PERM_HUMAN	Myeloperoxidase OS=Homo sapiens GN=MPO PE=1 SV=1	99	QALAQISLPR		-0.0594967	1095.58	548.798	1095.64	548.827
	7.517	sp|P05164|PERM_HUMAN	Myeloperoxidase OS=Homo sapiens GN=MPO PE=1 SV=1	99	VVLEGGIDPILR		-0.00963008	1279.74	640.877	1279.75	640.882
	7.517	sp|P05164|PERM_HUMAN	Myeloperoxidase OS=Homo sapiens GN=MPO PE=1 SV=1	99	IANVFTNAFR		0.00790136	1151.62	576.816	1151.61	576.812
	7.517	sp|P05164|PERM_HUMAN	Myeloperoxidase OS=Homo sapiens GN=MPO PE=1 SV=1	99	IANVFTNAFR		-0.00747798	1151.6	576.808	1151.61	576.812
	7.517	sp|P05164|PERM_HUMAN	Myeloperoxidase OS=Homo sapiens GN=MPO PE=1 SV=1	97.92	IANVFTNAFR		0.0452512	1151.65	576.834	1151.61	576.812
	7.517	sp|P05164|PERM_HUMAN	Myeloperoxidase OS=Homo sapiens GN=MPO PE=1 SV=1	99	VVLEGGIDPILR		-0.0243991	1279.73	640.87	1279.75	640.882
Band10	%Cov	Accessions	Names	Conf	Sequence	Modifications	dMass	Prec MW	Prec m/z	Theor MW	Theor m/z
	12.54	sp|P04406|G3P_HUMAN	Glyceraldehyde-3-phosphate dehydrogenase OS=Homo sapiens GN=GAPDH PE=1 SV=3	99	VGVNGFGR	Deamidated(N)@4	0.212022	805.62	403.817	805.408	403.711
	12.54	sp|P04406|G3P_HUMAN	Glyceraldehyde-3-phosphate dehydrogenase OS=Homo sapiens GN=GAPDH PE=1 SV=3	98.97	GALQNIIPASTGAAK		0.286353	1411.07	706.542	1410.78	706.399
	12.54	sp|P04406|G3P_HUMAN	Glyceraldehyde-3-phosphate dehydrogenase OS=Homo sapiens GN=GAPDH PE=1 SV=3	99	VGVNGFGR	Deamidated(N)@4	0.252793	805.661	403.838	805.408	403.711
	12.54	sp|P04406|G3P_HUMAN	Glyceraldehyde-3-phosphate dehydrogenase OS=Homo sapiens GN=GAPDH PE=1 SV=3	99	VGVNGFGR	Deamidated(N)@4	0.19597	805.604	403.809	805.408	403.711
	24.62	sp|P04406|G3P_HUMAN	Glyceraldehyde-3-phosphate dehydrogenase OS=Homo sapiens GN=GAPDH PE=1 SV=4	99	VGVNGFGR	Deamidated(N)@4	0.212022	805.62	403.817	805.408	403.711
	24.62	sp|P04406|G3P_HUMAN	Glyceraldehyde-3-phosphate dehydrogenase OS=Homo sapiens GN=GAPDH PE=1 SV=5	99	VGVNGFGR	Deamidated(N)@4	0.252793	805.661	403.838	805.408	403.711
	24.62	sp|P04406|G3P_HUMAN	Glyceraldehyde-3-phosphate dehydrogenase OS=Homo sapiens GN=GAPDH PE=1 SV=6	99	VGVNGFGR	Deamidated(N)@4	0.19597	805.604	403.809	805.408	403.711
Band11	%Cov	Accessions	Names	Conf	Sequence	Modifications	dMass	Prec MW	Prec m/z	Theor MW	Theor m/z
	16.33	sp|P20160|CAP7_HUMAN	Azurocidin OS=Homo sapiens GN=AZU1 PE=1 SV=3	99	HFCGGALIHAR	Carbamidomethyl(C)@3	0.437904	1238.05	413.691	1237.61	413.545
	16.33	sp|P20160|CAP7_HUMAN	Azurocidin OS=Homo sapiens GN=AZU1 PE=1 SV=3	99	QFPFLASIQNQGR		0.337035	1505.12	753.565	1504.78	753.397
	16.33	sp|P20160|CAP7_HUMAN	Azurocidin OS=Homo sapiens GN=AZU1 PE=1 SV=3	96.78	QFPFLASIQNQGR		0.317626	1505.1	753.555	1504.78	753.397
Band12	%Cov	Accessions	Names	Conf	Sequence	Modifications	dMass	Prec MW	Prec m/z	Theor MW	Theor m/z
	27.09	sp|P20160|CAP7_HUMAN	Azurocidin OS=Homo sapiens GN=AZU1 PE=1 SV=3	99	FVMTAASCFQSQNPGVSTVVLGAYDLR	Oxidation(M)@3; Carbamidomethyl(C)@8; Deamidated(N)@13	-0.50366	2933.89	978.969	2934.39	979.137
	27.09	sp|P20160|CAP7_HUMAN	Azurocidin OS=Homo sapiens GN=AZU1 PE=1 SV=3	99	GPDFFTR		0.240682	838.638	420.326	838.397	420.206
	27.09	sp|P20160|CAP7_HUMAN	Azurocidin OS=Homo sapiens GN=AZU1 PE=1 SV=3	99	QFPFLASIQNQGR	Gln->pyro-Glu@N-term	0.304136	1488.06	745.035	1487.75	744.883
	27.09	sp|P20160|CAP7_HUMAN	Azurocidin OS=Homo sapiens GN=AZU1 PE=1 SV=3	96.34	HFCGGALIHAR	Carbamidomethyl(C)@3	0.290046	1237.9	413.642	1237.61	413.545
	27.09	sp|P20160|CAP7_HUMAN	Azurocidin OS=Homo sapiens GN=AZU1 PE=1 SV=3	95.72	QSQNPGVSTVVLGAYDLR	Phospho(S)@2	1.00402	1983.95	992.982	1982.95	992.48
	27.09	sp|P20160|CAP7_HUMAN	Azurocidin OS=Homo sapiens GN=AZU1 PE=1 SV=3	97.91	GPDFFTR		0.239095	838.636	420.325	838.397	420.206
	27.09	sp|P20160|CAP7_HUMAN	Azurocidin OS=Homo sapiens GN=AZU1 PE=1 SV=3	99	QFPFLASIQNQGR	Gln->pyro-Glu@N-term	0.320493	1488.07	745.044	1487.75	744.883
	27.09	sp|P20160|CAP7_HUMAN	Azurocidin OS=Homo sapiens GN=AZU1 PE=1 SV=3	99	QFPFLASIQNQGR	Gln->pyro-Glu@N-term; Deamidated(N)@10	0.279349	1489.02	745.515	1488.74	745.375
	27.09	sp|P20160|CAP7_HUMAN	Azurocidin OS=Homo sapiens GN=AZU1 PE=1 SV=3	99	QFPFLASIQNQGR		0.288939	1505.07	753.541	1504.78	753.397
	27.09	sp|P20160|CAP7_HUMAN	Azurocidin OS=Homo sapiens GN=AZU1 PE=1 SV=3	99	QFPFLASIQNQGR	Gln->pyro-Glu@N-term	0.300962	1488.05	745.034	1487.75	744.883
	27.09	sp|P20160|CAP7_HUMAN	Azurocidin OS=Homo sapiens GN=AZU1 PE=1 SV=3	99	QFPFLASIQNQGR	Carbamidomethyl@N-term	0.291279	1562.09	782.053	1561.8	781.907
	27.09	sp|P20160|CAP7_HUMAN	Azurocidin OS=Homo sapiens GN=AZU1 PE=1 SV=3	99	QFPFLASIQNQGR		0.302245	1505.08	753.548	1504.78	753.397
	27.09	sp|P20160|CAP7_HUMAN	Azurocidin OS=Homo sapiens GN=AZU1 PE=1 SV=3	99	QFPFLASIQNQGR		0.314818	1505.09	753.554	1504.78	753.397
	27.09	sp|P20160|CAP7_HUMAN	Azurocidin OS=Homo sapiens GN=AZU1 PE=1 SV=3	99	QFPFLASIQNQGR		0.330443	1505.11	753.562	1504.78	753.397
	5.618	sp|P08246|ELNE_HUMAN	Neutrophil elastase OS=Homo sapiens GN=ELANE PE=1 SV=1	99	SNVCTLVR	Carbamidomethyl(C)@4	0.240991	947.727	474.871	947.486	474.75
	5.618	sp|P08246|ELNE_HUMAN	Neutrophil elastase OS=Homo sapiens GN=ELANE PE=1 SV=1	98.77	SNVCTLVR	Carbamidomethyl(C)@4	0.280969	947.767	474.891	947.486	474.75
Band13	%Cov	Accessions	Names	Conf	Sequence	Modifications	dMass	Prec MW	Prec m/z	Theor MW	Theor m/z
	42.35	sp|P08311|CATG_HUMAN	Cathepsin G OS=Homo sapiens GN=CTSG PE=1 SV=2	99	NVNPVALPR		-0.0225495	978.538	490.276	978.561	490.288
	42.35	sp|P08311|CATG_HUMAN	Cathepsin G OS=Homo sapiens GN=CTSG PE=1 SV=2	99	TIQNDIMLLQLSR	Oxidation(M)@7	-0.00524238	1559.83	780.922	1559.83	780.924
	42.35	sp|P08311|CATG_HUMAN	Cathepsin G OS=Homo sapiens GN=CTSG PE=1 SV=2	99	VSSFLPWIR		0.044439	1103.66	552.836	1103.61	552.814
	42.35	sp|P08311|CATG_HUMAN	Cathepsin G OS=Homo sapiens GN=CTSG PE=1 SV=2	98.05	SSGVPPEVFTR		-0.00853025	1174.59	588.302	1174.6	588.306
	42.35	sp|P08311|CATG_HUMAN	Cathepsin G OS=Homo sapiens GN=CTSG PE=1 SV=2	98.39	AQEGLRPGTLCTVAGWGR	Carbamidomethyl(C)@11	0.0307432	1928	643.674	1927.97	643.664
	42.35	sp|P08311|CATG_HUMAN	Cathepsin G OS=Homo sapiens GN=CTSG PE=1 SV=2	99	NVNPVALPR		-0.00893999	978.552	490.283	978.561	490.288
	42.35	sp|P08311|CATG_HUMAN	Cathepsin G OS=Homo sapiens GN=CTSG PE=1 SV=2	99	NVNPVALPR		0.00460847	978.566	490.29	978.561	490.288
	42.35	sp|P08311|CATG_HUMAN	Cathepsin G OS=Homo sapiens GN=CTSG PE=1 SV=2	99	NVNPVALPR		0.00180113	978.563	490.289	978.561	490.288
	42.35	sp|P08311|CATG_HUMAN	Cathepsin G OS=Homo sapiens GN=CTSG PE=1 SV=2	99	NVNPVALPR		-0.0315818	978.529	490.272	978.561	490.288
	42.35	sp|P08311|CATG_HUMAN	Cathepsin G OS=Homo sapiens GN=CTSG PE=1 SV=2	95.7	VSSFLPWIR		0.0280832	1103.64	552.828	1103.61	552.814
	16.85	sp|P08246|ELNE_HUMAN	Neutrophil elastase OS=Homo sapiens GN=ELANE PE=1 SV=1	99	SNVCTLVR	Carbamidomethyl(C)@4	0.0365308	947.522	474.769	947.486	474.75
	16.85	sp|P08246|ELNE_HUMAN	Neutrophil elastase OS=Homo sapiens GN=ELANE PE=1 SV=1	98.91	QVFAVQR	Gln->pyro-Glu@N-term	-1.01237	828.432	415.223	829.445	415.73
	16.85	sp|P08246|ELNE_HUMAN	Neutrophil elastase OS=Homo sapiens GN=ELANE PE=1 SV=1	97.84	QVFAVQR		0.0250734	846.496	424.255	846.471	424.243
	16.85	sp|P08246|ELNE_HUMAN	Neutrophil elastase OS=Homo sapiens GN=ELANE PE=1 SV=1	96.87	QVFAVQR	Gln->pyro-Glu@N-term	-0.978806	828.466	415.24	829.445	415.73
	16.85	sp|P08246|ELNE_HUMAN	Neutrophil elastase OS=Homo sapiens GN=ELANE PE=1 SV=1	99	SNVCTLVR	Carbamidomethyl(C)@4	0.0193206	947.505	474.76	947.486	474.75
	11.33	sp|P24158|PRTN3_HUMAN	Myeloblastin OS=Homo sapiens GN=PRTN3 PE=1 SV=3	99	VALYVDWIR		0.0346673	1133.66	567.836	1133.62	567.819
	11.33	sp|P24158|PRTN3_HUMAN	Myeloblastin OS=Homo sapiens GN=PRTN3 PE=1 SV=3	99	LVNVVLGAHNVR		0.018975	1289.78	430.933	1289.76	430.926
Band14-15	%Cov	Accessions	Names	Conf	Sequence	Modifications	dMass	Prec MW	Prec m/z	Theor MW	Theor m/z
	60.22	sp|P05109|S10A8_HUMAN	Protein S100-A8 OS=Homo sapiens GN=S100A8 PE=1 SV=1	99	ALNSIIDVYHK		-0.0157525	1271.67	636.843	1271.69	636.851
	60.22	sp|P05109|S10A8_HUMAN	Protein S100-A8 OS=Homo sapiens GN=S100A8 PE=1 SV=1	99	GNFHAVYRDDLK		0.0369866	1433.74	478.921	1433.71	478.909
	60.22	sp|P05109|S10A8_HUMAN	Protein S100-A8 OS=Homo sapiens GN=S100A8 PE=1 SV=1	99	KLLETECPQYIR	Carbamidomethyl(C)@7	-0.0179853	1548.78	775.397	1548.8	775.406
	60.22	sp|P05109|S10A8_HUMAN	Protein S100-A8 OS=Homo sapiens GN=S100A8 PE=1 SV=1	99	LLETECPQYIR	Carbamidomethyl(C)@6	0.0529345	1420.76	711.385	1420.7	711.358
	60.22	sp|P05109|S10A8_HUMAN	Protein S100-A8 OS=Homo sapiens GN=S100A8 PE=1 SV=1	94.17	GNFHAVYR		0.0147277	962.487	482.251	962.472	482.243
	60.22	sp|P05109|S10A8_HUMAN	Protein S100-A8 OS=Homo sapiens GN=S100A8 PE=1 SV=1	99	ALNSIIDVYHK		-0.0019597	1271.69	636.85	1271.69	636.851
	60.22	sp|P05109|S10A8_HUMAN	Protein S100-A8 OS=Homo sapiens GN=S100A8 PE=1 SV=1	99	ALNSIIDVYHK		0.00743894	1271.69	636.855	1271.69	636.851
	60.22	sp|P05109|S10A8_HUMAN	Protein S100-A8 OS=Homo sapiens GN=S100A8 PE=1 SV=1	99	ALNSIIDVYHK		0.0081713	1271.7	636.855	1271.69	636.851
	60.22	sp|P05109|S10A8_HUMAN	Protein S100-A8 OS=Homo sapiens GN=S100A8 PE=1 SV=1	99	KLLETECPQYIR	Carbamidomethyl(C)@7	0.0087853	1548.81	517.276	1548.8	517.273
	60.22	sp|P05109|S10A8_HUMAN	Protein S100-A8 OS=Homo sapiens GN=S100A8 PE=1 SV=1	99	KLLETECPQYIR	Carbamidomethyl(C)@7	-0.0409327	1548.76	775.385	1548.8	775.406
	60.22	sp|P05109|S10A8_HUMAN	Protein S100-A8 OS=Homo sapiens GN=S100A8 PE=1 SV=1	97.94	KLLETECPQYIR	Carbamidomethyl(C)@7	0.0289252	1548.83	517.283	1548.8	517.273
	60.22	sp|P05109|S10A8_HUMAN	Protein S100-A8 OS=Homo sapiens GN=S100A8 PE=1 SV=1	99	LLETECPQYIR	Carbamidomethyl@N-term; Carbamidomethyl(C)@6	-0.00579508	1477.72	739.866	1477.72	739.869
	60.22	sp|P05109|S10A8_HUMAN	Protein S100-A8 OS=Homo sapiens GN=S100A8 PE=1 SV=1	99	LLETECPQYIR	Carbamidomethyl(C)@6	0.0533006	1420.76	711.385	1420.7	711.358
	60.22	sp|P05109|S10A8_HUMAN	Protein S100-A8 OS=Homo sapiens GN=S100A8 PE=1 SV=1	96.8	LLETECPQYIR	Carbamidomethyl(C)@6	-0.0133443	1420.69	711.352	1420.7	711.358
	58.73	sp|Q99879|H2B1M_HUMAN	Histone H2B type 1-M OS=Homo sapiens GN=HIST1H2BM PE=1 SV=3	99	AMGIMNSFVNDIFER	Oxidation(M)@2; Oxidation(M)@5	-0.0220659	1774.78	888.397	1774.8	888.408
	58.73	sp|Q99879|H2B1M_HUMAN	Histone H2B type 1-M OS=Homo sapiens GN=HIST1H2BM PE=1 SV=3	99	LLLPGELAK		-0.0201598	952.576	477.295	952.596	477.305
	58.73	sp|Q99879|H2B1M_HUMAN	Histone H2B type 1-M OS=Homo sapiens GN=HIST1H2BM PE=1 SV=3	99	AMGIMNSFVNDIFER	Oxidation(M)@2; Oxidation(M)@5	-0.0104702	1774.79	888.403	1774.8	888.408
	63.11	sp|P62805|H4_HUMAN	Histone H4 OS=Homo sapiens GN=HIST1H4A PE=1 SV=2	99	ISGLIYEETR		-0.0486206	1179.56	590.79	1179.61	590.814
	63.11	sp|P62805|H4_HUMAN	Histone H4 OS=Homo sapiens GN=HIST1H4A PE=1 SV=3	99	VFLENVIR		-0.0135235	988.557	495.286	988.571	495.293
	63.11	sp|P62805|H4_HUMAN	Histone H4 OS=Homo sapiens GN=HIST1H4A PE=1 SV=4	91.35	DAVTYTEHAK		0.0227839	1133.56	567.786	1133.54	567.775
	63.11	sp|P62805|H4_HUMAN	Histone H4 OS=Homo sapiens GN=HIST1H4A PE=1 SV=7	99	ISGLIYEETR		0.0275451	1179.64	590.828	1179.61	590.814
	63.11	sp|P62805|H4_HUMAN	Histone H4 OS=Homo sapiens GN=HIST1H4A PE=1 SV=8	99	ISGLIYEETR		-0.00321413	1179.61	590.812	1179.61	590.814
	63.11	sp|P62805|H4_HUMAN	Histone H4 OS=Homo sapiens GN=HIST1H4A PE=1 SV=9	99	ISGLIYEETR	Carbamidomethyl@N-term	-0.0341139	1236.6	619.308	1236.64	619.325
	63.11	sp|P62805|H4_HUMAN	Histone H4 OS=Homo sapiens GN=HIST1H4A PE=1 SV=10	99	VFLENVIR		-0.00473513	988.566	495.29	988.571	495.293
	63.11	sp|P62805|H4_HUMAN	Histone H4 OS=Homo sapiens GN=HIST1H4A PE=1 SV=11	95.05	VFLENVIR		-0.0337244	988.537	495.276	988.571	495.293
	63.11	sp|P62805|H4_HUMAN	Histone H4 OS=Homo sapiens GN=HIST1H4A PE=1 SV=12	94.91	VFLENVIR		0.00441939	988.575	495.295	988.571	495.293
	33.11	sp|P61626|LYSC_HUMAN	Lysozyme C OS=Homo sapiens GN=LYZ PE=1 SV=1	99	STDYGIFQINSR		-0.042696	1399.63	700.822	1399.67	700.844
	33.11	sp|P61626|LYSC_HUMAN	Lysozyme C OS=Homo sapiens GN=LYZ PE=1 SV=4	99	STDYGIFQINSR		-0.0181619	1399.66	700.835	1399.67	700.844
	33.11	sp|P61626|LYSC_HUMAN	Lysozyme C OS=Homo sapiens GN=LYZ PE=1 SV=5	99	STDYGIFQINSR		0.0331035	1399.71	700.86	1399.67	700.844
	33.11	sp|P61626|LYSC_HUMAN	Lysozyme C OS=Homo sapiens GN=LYZ PE=1 SV=6	99	STDYGIFQINSR		-0.0188942	1399.65	700.834	1399.67	700.844
	44.74	sp|P06702|S10A9_HUMAN	Protein S100-A9 OS=Homo sapiens GN=S100A9 PE=1 SV=1	99	LGHPDTLNQGEFK		-0.0470519	1454.67	728.341	1454.72	728.365
	44.74	sp|P06702|S10A9_HUMAN	Protein S100-A9 OS=Homo sapiens GN=S100A9 PE=1 SV=1	90.98	LGHPDTLNQGEFK		0.0145059	1454.73	485.917	1454.72	485.912
	20.93	sp|Q9BTM1|H2AJ_HUMAN; sp|Q99878|H2A1J_HUMAN; sp|Q96KK5|H2A1H_HUMAN; sp|Q6GSS7|H2A2A_MOUSE; sp|Q6FI13|H2A2A_HUMAN; sp|Q64523|H2A2C_MOUSE; sp|Q4R3X5|H2AJ_MACFA; sp|Q3ZBX9|H2AJ_BOVIN; sp|Q16777|H2A2C_HUMAN; sp|P70082|H2AJ_CHICK; sp|P35062|H2A3_CHICK; sp|P20671|H2A1D_HUMAN; sp|P13912|H2A_CAIMO; sp|P0CC09|H2A2A_RAT; sp|P0C0S9|H2A1_BOVIN; sp|P0C0S8|H2A1_HUMAN; sp|P02263|H2A4_CHICK; sp|P02262|H2A1_RAT; …	Histone H2A.J OS=Homo sapiens GN=H2AFJ PE=1 SV=1; Histone H2A type 1-J OS=Homo sapiens GN=HIST1H2AJ PE=1 SV=3; Histone H2A type 1-H OS=Homo sapiens GN=HIST1H2AH PE=1 SV=3; Histone H2A type 2-A OS=Mus musculus GN=Hist2h2aa1 PE=1 SV=3; Histone H2A type 2-A OS=Homo sapiens GN=HIST2H2AA3 PE=1 SV=3; Histone H2A type 2-C OS=Mus musculus GN=Hist2h2ac PE=1 SV=3; Histone H2A.J OS=Macaca fascicularis GN=H2…	99	AGLQFPVGR		0.00455979	943.529	472.772	943.524	472.769
	20.93	sp|Q9BTM1|H2AJ_HUMAN; sp|Q99878|H2A1J_HUMAN; sp|Q96KK5|H2A1H_HUMAN; sp|Q6GSS7|H2A2A_MOUSE; sp|Q6FI13|H2A2A_HUMAN; sp|Q64523|H2A2C_MOUSE; sp|Q4R3X5|H2AJ_MACFA; sp|Q3ZBX9|H2AJ_BOVIN; sp|Q16777|H2A2C_HUMAN; sp|P70082|H2AJ_CHICK; sp|P35062|H2A3_CHICK; sp|P20671|H2A1D_HUMAN; sp|P13912|H2A_CAIMO; sp|P0CC09|H2A2A_RAT; sp|P0C0S9|H2A1_BOVIN; sp|P0C0S8|H2A1_HUMAN; sp|P02263|H2A4_CHICK; sp|P02262|H2A1_RAT; …	Histone H2A.J OS=Homo sapiens GN=H2AFJ PE=1 SV=1; Histone H2A type 1-J OS=Homo sapiens GN=HIST1H2AJ PE=1 SV=3; Histone H2A type 1-H OS=Homo sapiens GN=HIST1H2AH PE=1 SV=3; Histone H2A type 2-A OS=Mus musculus GN=Hist2h2aa1 PE=1 SV=3; Histone H2A type 2-A OS=Homo sapiens GN=HIST2H2AA3 PE=1 SV=3; Histone H2A type 2-C OS=Mus musculus GN=Hist2h2ac PE=1 SV=3; Histone H2A.J OS=Macaca fascicularis GN=H2…	99	AGLQFPVGR		0.004987	943.529	472.772	943.524	472.769
	20.93	sp|Q9BTM1|H2AJ_HUMAN; sp|Q99878|H2A1J_HUMAN; sp|Q96KK5|H2A1H_HUMAN; sp|Q6GSS7|H2A2A_MOUSE; sp|Q6FI13|H2A2A_HUMAN; sp|Q64523|H2A2C_MOUSE; sp|Q4R3X5|H2AJ_MACFA; sp|Q3ZBX9|H2AJ_BOVIN; sp|Q16777|H2A2C_HUMAN; sp|P70082|H2AJ_CHICK; sp|P35062|H2A3_CHICK; sp|P20671|H2A1D_HUMAN; sp|P13912|H2A_CAIMO; sp|P0CC09|H2A2A_RAT; sp|P0C0S9|H2A1_BOVIN; sp|P0C0S8|H2A1_HUMAN; sp|P02263|H2A4_CHICK; sp|P02262|H2A1_RAT; …	Histone H2A.J OS=Homo sapiens GN=H2AFJ PE=1 SV=1; Histone H2A type 1-J OS=Homo sapiens GN=HIST1H2AJ PE=1 SV=3; Histone H2A type 1-H OS=Homo sapiens GN=HIST1H2AH PE=1 SV=3; Histone H2A type 2-A OS=Mus musculus GN=Hist2h2aa1 PE=1 SV=3; Histone H2A type 2-A OS=Homo sapiens GN=HIST2H2AA3 PE=1 SV=3; Histone H2A type 2-C OS=Mus musculus GN=Hist2h2ac PE=1 SV=3; Histone H2A.J OS=Macaca fascicularis GN=H2…	98.91	AGLQFPVGR		-0.0348657	943.489	472.752	943.524	472.769
	8.859	sp|P05164|PERM_HUMAN	Myeloperoxidase OS=Homo sapiens GN=MPO PE=1 SV=1	99	AVSNEIVRFPTDQLTPDQER		-0.0409847	2314.11	772.379	2314.16	772.392
	8.859	sp|P05164|PERM_HUMAN	Myeloperoxidase OS=Homo sapiens GN=MPO PE=1 SV=1	99	AVSNEIVRFPTDQLTPDQER		-0.0730255	2314.08	772.368	2314.16	772.392

## Sheet: Donor2_SPN
Band1	%Cov	Accessions	Names	Conf	Sequence	Modifications	dMass	Prec MW	Prec m/z	Theor MW	Theor m/z
	18.73	sp|P08246|ELNE_HUMAN	Neutrophil elastase OS=Homo sapiens GN=ELANE PE=1 SV=1	99	SNVCTLVR	Carbamidomethyl(C)@4	0.128808	947.615	474.815	947.486	474.75
	18.73	sp|P08246|ELNE_HUMAN	Neutrophil elastase OS=Homo sapiens GN=ELANE PE=1 SV=1	99	VVLGAHNLSR		0.164334	1064.77	533.394	1064.61	533.312
	18.73	sp|P08246|ELNE_HUMAN	Neutrophil elastase OS=Homo sapiens GN=ELANE PE=1 SV=1	99	SNVCTLVR	Carbamidomethyl(C)@4	0.165185	947.651	474.833	947.486	474.75
	18.73	sp|P08246|ELNE_HUMAN	Neutrophil elastase OS=Homo sapiens GN=ELANE PE=1 SV=1	99	SNVCTLVR	Carbamidomethyl(C)@4	0.169397	947.655	474.835	947.486	474.75
	18.73	sp|P08246|ELNE_HUMAN	Neutrophil elastase OS=Homo sapiens GN=ELANE PE=1 SV=1	99	SNVCTLVR	Carbamidomethyl(C)@4	0.161767	947.648	474.831	947.486	474.75
	18.73	sp|P08246|ELNE_HUMAN	Neutrophil elastase OS=Homo sapiens GN=ELANE PE=1 SV=1	99	SNVCTLVR	Carbamidomethyl(C)@4	0.156213	947.642	474.828	947.486	474.75
	18.73	sp|P08246|ELNE_HUMAN	Neutrophil elastase OS=Homo sapiens GN=ELANE PE=1 SV=1	98.18	SNVCTLVR	Carbamidomethyl(C)@4	0.188379	947.674	474.844	947.486	474.75
	18.73	sp|P08246|ELNE_HUMAN	Neutrophil elastase OS=Homo sapiens GN=ELANE PE=1 SV=1	99	VVLGAHNLSR		0.205594	1064.81	533.415	1064.61	533.312
	18.73	sp|P08246|ELNE_HUMAN	Neutrophil elastase OS=Homo sapiens GN=ELANE PE=1 SV=1	99	VVLGAHNLSR		0.185208	1064.79	533.404	1064.61	533.312
Band2	%Cov	Accessions	Names	Conf	Sequence	Modifications	dMass	Prec MW	Prec m/z	Theor MW	Theor m/z
	23.38	sp|P02788|TRFL_HUMAN	Lactotransferrin OS=Homo sapiens GN=LTF PE=1 SV=6	99	DGAGDVAFIR		-0.0370593	1019.47	510.74	1019.5	510.759
	23.38	sp|P02788|TRFL_HUMAN	Lactotransferrin OS=Homo sapiens GN=LTF PE=1 SV=6	99	LADFALLCLDGK	Carbamidomethyl(C)@8	0.0459904	1334.74	668.375	1334.69	668.352
	23.38	sp|P02788|TRFL_HUMAN	Lactotransferrin OS=Homo sapiens GN=LTF PE=1 SV=6	99	VPSHAVVAR		0.170322	934.705	312.576	934.535	312.519
	23.38	sp|P02788|TRFL_HUMAN	Lactotransferrin OS=Homo sapiens GN=LTF PE=1 SV=6	99	VVWCAVGEQELR	Carbamidomethyl(C)@4	-0.00567998	1444.71	723.361	1444.71	723.364
	23.38	sp|P02788|TRFL_HUMAN	Lactotransferrin OS=Homo sapiens GN=LTF PE=1 SV=6	99	YYGYTGAFR		-0.0292219	1096.47	549.242	1096.5	549.256
	23.38	sp|P02788|TRFL_HUMAN	Lactotransferrin OS=Homo sapiens GN=LTF PE=1 SV=6	99	DGAGDVAFIR		-0.0244871	1019.48	510.747	1019.5	510.759
	23.38	sp|P02788|TRFL_HUMAN	Lactotransferrin OS=Homo sapiens GN=LTF PE=1 SV=6	99	DGAGDVAFIR		0.012497	1019.52	510.765	1019.5	510.759
	23.38	sp|P02788|TRFL_HUMAN	Lactotransferrin OS=Homo sapiens GN=LTF PE=1 SV=6	99	VPSHAVVAR		0.234587	934.769	312.597	934.535	312.519
	23.38	sp|P02788|TRFL_HUMAN	Lactotransferrin OS=Homo sapiens GN=LTF PE=1 SV=6	98.47	YYGYTGAFR		0.00251367	1096.5	549.257	1096.5	549.256
Band3	%Cov	Accessions	Names	Conf	Sequence	Modifications	dMass	Prec MW	Prec m/z	Theor MW	Theor m/z
	62.68	sp|P02788|TRFL_HUMAN	Lactotransferrin OS=Homo sapiens GN=LTF PE=1 SV=6	99	CAFSSQEPYFSYSGAFK	Carbamidomethyl(C)@1	-0.0795953	1974.77	988.39	1974.85	988.43
	62.68	sp|P02788|TRFL_HUMAN	Lactotransferrin OS=Homo sapiens GN=LTF PE=1 SV=6	99	DGAGDVAFIR		-0.0122817	1019.49	510.753	1019.5	510.759
	62.68	sp|P02788|TRFL_HUMAN	Lactotransferrin OS=Homo sapiens GN=LTF PE=1 SV=6	99	DSPIQCIQAIAENR	Carbamidomethyl(C)@6	-0.0452865	1613.74	807.876	1613.78	807.899
	62.68	sp|P02788|TRFL_HUMAN	Lactotransferrin OS=Homo sapiens GN=LTF PE=1 SV=6	99	GGSFQLNELQGLK		-0.00770896	1389.72	695.866	1389.73	695.87
	62.68	sp|P02788|TRFL_HUMAN	Lactotransferrin OS=Homo sapiens GN=LTF PE=1 SV=6	99	IDSGLYLGSGYFTAIQNLR		-0.0327435	2087.04	1044.53	2087.07	1044.54
	62.68	sp|P02788|TRFL_HUMAN	Lactotransferrin OS=Homo sapiens GN=LTF PE=1 SV=6	99	LADFALLCLDGK	Carbamidomethyl(C)@8	-0.0293516	1334.66	668.338	1334.69	668.352
	62.68	sp|P02788|TRFL_HUMAN	Lactotransferrin OS=Homo sapiens GN=LTF PE=1 SV=6	99	NLLFNDNTECLAR	Carbamidomethyl(C)@10	-0.0154105	1578.73	790.373	1578.75	790.38
	62.68	sp|P02788|TRFL_HUMAN	Lactotransferrin OS=Homo sapiens GN=LTF PE=1 SV=6	99	SDTSLTWNSVK		-0.0151198	1236.58	619.299	1236.6	619.307
	62.68	sp|P02788|TRFL_HUMAN	Lactotransferrin OS=Homo sapiens GN=LTF PE=1 SV=6	99	SEEEVAAR		-0.0150262	889.399	445.707	889.414	445.714
	62.68	sp|P02788|TRFL_HUMAN	Lactotransferrin OS=Homo sapiens GN=LTF PE=1 SV=6	99	SNLCALCIGDEQGENK	Carbamidomethyl(C)@4; Carbamidomethyl(C)@7	0.0111574	1806.8	904.407	1806.79	904.401
	62.68	sp|P02788|TRFL_HUMAN	Lactotransferrin OS=Homo sapiens GN=LTF PE=1 SV=6	99	SVQWCAVSQPEATK	Carbamidomethyl(C)@5	-0.0223228	1589.73	795.871	1589.75	795.883
	62.68	sp|P02788|TRFL_HUMAN	Lactotransferrin OS=Homo sapiens GN=LTF PE=1 SV=6	99	THYYAVAVVKK		0.0115232	1277.72	426.916	1277.71	426.912
	62.68	sp|P02788|TRFL_HUMAN	Lactotransferrin OS=Homo sapiens GN=LTF PE=1 SV=6	99	VVWCAVGEQELR	Carbamidomethyl(C)@4	0.0119828	1444.73	723.37	1444.71	723.364
	62.68	sp|P02788|TRFL_HUMAN	Lactotransferrin OS=Homo sapiens GN=LTF PE=1 SV=6	99	YYGYTGAFR		0.0330857	1096.53	549.273	1096.5	549.256
	62.68	sp|P02788|TRFL_HUMAN	Lactotransferrin OS=Homo sapiens GN=LTF PE=1 SV=6	99	SVNGKEDAIWNLLR	Deamidated(N)@3	-0.0518148	1614.78	539.269	1614.84	539.286
	62.68	sp|P02788|TRFL_HUMAN	Lactotransferrin OS=Homo sapiens GN=LTF PE=1 SV=6	96.28	LADFALLCLDGKR	Carbamidomethyl(C)@8	-0.0159767	1490.78	497.933	1490.79	497.938
	62.68	sp|P02788|TRFL_HUMAN	Lactotransferrin OS=Homo sapiens GN=LTF PE=1 SV=6	99	VPSHAVVAR	Carbamidomethyl@N-term	0.0110983	991.568	331.53	991.556	331.526
	62.68	sp|P02788|TRFL_HUMAN	Lactotransferrin OS=Homo sapiens GN=LTF PE=1 SV=6	99	CAFSSQEPYFSYSGAFK	Carbamidomethyl(C)@1	0.115576	1974.96	988.488	1974.85	988.43
	62.68	sp|P02788|TRFL_HUMAN	Lactotransferrin OS=Homo sapiens GN=LTF PE=1 SV=6	99	CAFSSQEPYFSYSGAFK	Carbamidomethyl(C)@1	-0.053963	1974.79	988.403	1974.85	988.43
	62.68	sp|P02788|TRFL_HUMAN	Lactotransferrin OS=Homo sapiens GN=LTF PE=1 SV=6	99	CLAENAGDVAFVKDVTVLQNTDGNNNEAWAK	Carbamidomethyl(C)@1; Ammonia-loss(N)@5; Deamidated(N)@20	0.926064	3347.47	1116.83	3346.54	1116.52
	62.68	sp|P02788|TRFL_HUMAN	Lactotransferrin OS=Homo sapiens GN=LTF PE=1 SV=6	99	DGAGDVAFIR		0.0300726	1019.53	510.774	1019.5	510.759
	62.68	sp|P02788|TRFL_HUMAN	Lactotransferrin OS=Homo sapiens GN=LTF PE=1 SV=6	99	DGAGDVAFIR		0.03288	1019.54	510.776	1019.5	510.759
	62.68	sp|P02788|TRFL_HUMAN	Lactotransferrin OS=Homo sapiens GN=LTF PE=1 SV=6	99	DGAGDVAFIR		-0.00367656	1019.5	510.757	1019.5	510.759
	62.68	sp|P02788|TRFL_HUMAN	Lactotransferrin OS=Homo sapiens GN=LTF PE=1 SV=6	99	DGAGDVAFIR		-0.00453097	1019.5	510.757	1019.5	510.759
	62.68	sp|P02788|TRFL_HUMAN	Lactotransferrin OS=Homo sapiens GN=LTF PE=1 SV=6	99	DSPIQCIQAIAENR	Carbamidomethyl(C)@6	-0.0158704	1613.77	807.891	1613.78	807.899
	62.68	sp|P02788|TRFL_HUMAN	Lactotransferrin OS=Homo sapiens GN=LTF PE=1 SV=6	99	DSPIQCIQAIAENR	Carbamidomethyl(C)@6	-0.0144057	1613.77	807.892	1613.78	807.899
	62.68	sp|P02788|TRFL_HUMAN	Lactotransferrin OS=Homo sapiens GN=LTF PE=1 SV=6	99	DSPIQCIQAIAENR	Carbamidomethyl(C)@6	-0.0186777	1613.76	807.889	1613.78	807.899
	62.68	sp|P02788|TRFL_HUMAN	Lactotransferrin OS=Homo sapiens GN=LTF PE=1 SV=6	99	DSPIQCIQAIAENR	Carbamidomethyl(C)@6	0.00927366	1613.79	807.904	1613.78	807.899
	62.68	sp|P02788|TRFL_HUMAN	Lactotransferrin OS=Homo sapiens GN=LTF PE=1 SV=6	96.12	DSPIQCIQAIAENR	Carbamidomethyl(C)@6	0.0435027	1613.83	538.949	1613.78	538.935
	62.68	sp|P02788|TRFL_HUMAN	Lactotransferrin OS=Homo sapiens GN=LTF PE=1 SV=6	99	GGSFQLNELQGLK		0.0452644	1389.77	695.893	1389.73	695.87
	62.68	sp|P02788|TRFL_HUMAN	Lactotransferrin OS=Homo sapiens GN=LTF PE=1 SV=6	99	IDSGLYLGSGYFTAIQNLR		-0.0310347	2087.04	1044.53	2087.07	1044.54
	62.68	sp|P02788|TRFL_HUMAN	Lactotransferrin OS=Homo sapiens GN=LTF PE=1 SV=6	99	IDSGLYLGSGYFTAIQNLR		0.0954179	2087.16	1044.59	2087.07	1044.54
	62.68	sp|P02788|TRFL_HUMAN	Lactotransferrin OS=Homo sapiens GN=LTF PE=1 SV=6	99	IDSGLYLGSGYFTAIQNLR		-0.01297	2087.06	1044.54	2087.07	1044.54
	62.68	sp|P02788|TRFL_HUMAN	Lactotransferrin OS=Homo sapiens GN=LTF PE=1 SV=6	99	IDSGLYLGSGYFTAIQNLR	Deamidated(Q)@16	0.0124384	2088.07	1045.04	2088.05	1045.03
	62.68	sp|P02788|TRFL_HUMAN	Lactotransferrin OS=Homo sapiens GN=LTF PE=1 SV=6	99	IDSGLYLGSGYFTAIQNLR		0.439859	2087.51	696.843	2087.07	696.697
	62.68	sp|P02788|TRFL_HUMAN	Lactotransferrin OS=Homo sapiens GN=LTF PE=1 SV=6	99	LADFALLCLDGK	Carbamidomethyl(C)@8	0.0443718	1334.73	668.375	1334.69	668.352
	62.68	sp|P02788|TRFL_HUMAN	Lactotransferrin OS=Homo sapiens GN=LTF PE=1 SV=6	99	LADFALLCLDGK	Carbamidomethyl(C)@8	0.040588	1334.73	668.373	1334.69	668.352
	62.68	sp|P02788|TRFL_HUMAN	Lactotransferrin OS=Homo sapiens GN=LTF PE=1 SV=6	99	LADFALLCLDGK	Carbamidomethyl@N-term; Carbamidomethyl(C)@8	0.062441	1391.77	696.894	1391.71	696.863
	62.68	sp|P02788|TRFL_HUMAN	Lactotransferrin OS=Homo sapiens GN=LTF PE=1 SV=6	99	LADFALLCLDGK	Carbamidomethyl(C)@8	0.0132469	1334.7	668.359	1334.69	668.352
	62.68	sp|P02788|TRFL_HUMAN	Lactotransferrin OS=Homo sapiens GN=LTF PE=1 SV=6	99	LADFALLCLDGK	Carbamidomethyl(C)@8	-0.0111648	1334.68	668.347	1334.69	668.352
	62.68	sp|P02788|TRFL_HUMAN	Lactotransferrin OS=Homo sapiens GN=LTF PE=1 SV=6	99	LADFALLCLDGK	Carbamidomethyl(C)@8	-0.0289854	1334.66	668.338	1334.69	668.352
	62.68	sp|P02788|TRFL_HUMAN	Lactotransferrin OS=Homo sapiens GN=LTF PE=1 SV=6	99	LADFALLCLDGK	Carbamidomethyl(C)@8	-0.0197089	1334.67	668.343	1334.69	668.352
	62.68	sp|P02788|TRFL_HUMAN	Lactotransferrin OS=Homo sapiens GN=LTF PE=1 SV=6	99	LADFALLCLDGK	Carbamidomethyl(C)@8	0.00458071	1334.7	668.355	1334.69	668.352
	62.68	sp|P02788|TRFL_HUMAN	Lactotransferrin OS=Homo sapiens GN=LTF PE=1 SV=6	99	LADFALLCLDGK	Carbamidomethyl(C)@8	-0.011409	1334.68	668.347	1334.69	668.352
	62.68	sp|P02788|TRFL_HUMAN	Lactotransferrin OS=Homo sapiens GN=LTF PE=1 SV=6	99	LADFALLCLDGK	Carbamidomethyl(C)@8	-0.013606	1334.68	668.346	1334.69	668.352
	62.68	sp|P02788|TRFL_HUMAN	Lactotransferrin OS=Homo sapiens GN=LTF PE=1 SV=6	99	NLLFNDNTECLAR	Carbamidomethyl(C)@10	0.0408584	1578.79	790.401	1578.75	790.38
	62.68	sp|P02788|TRFL_HUMAN	Lactotransferrin OS=Homo sapiens GN=LTF PE=1 SV=6	99	NLLFNDNTECLAR	Carbamidomethyl(C)@10	0.00607176	1578.75	790.383	1578.75	790.38
	62.68	sp|P02788|TRFL_HUMAN	Lactotransferrin OS=Homo sapiens GN=LTF PE=1 SV=6	99	NLLFNDNTECLAR	Carbamidomethyl(C)@10	-0.0105282	1578.74	790.375	1578.75	790.38
	62.68	sp|P02788|TRFL_HUMAN	Lactotransferrin OS=Homo sapiens GN=LTF PE=1 SV=6	97.79	SVNGKEDAIWNLLR	Deamidated(N)@3	-0.0047612	1614.83	539.284	1614.84	539.286
	62.68	sp|P02788|TRFL_HUMAN	Lactotransferrin OS=Homo sapiens GN=LTF PE=1 SV=6	99	SVQWCAVSQPEATK	Quinone(W)@4; Carbamidomethyl(C)@5	0.0297718	1619.75	810.885	1619.72	810.87
	62.68	sp|P02788|TRFL_HUMAN	Lactotransferrin OS=Homo sapiens GN=LTF PE=1 SV=6	98.6	SVQWCAVSQPEATK	Quinone(W)@4; Carbamidomethyl(C)@5	-0.0134369	1619.71	810.863	1619.72	810.87
	62.68	sp|P02788|TRFL_HUMAN	Lactotransferrin OS=Homo sapiens GN=LTF PE=1 SV=6	99	VVWCAVGEQELR	Carbamidomethyl(C)@4	0.0235783	1444.74	723.376	1444.71	723.364
	62.68	sp|P02788|TRFL_HUMAN	Lactotransferrin OS=Homo sapiens GN=LTF PE=1 SV=6	99	YYGYTGAFR		-0.00414212	1096.49	549.254	1096.5	549.256
Band4	%Cov	Accessions	Names	Conf	Sequence	Modifications	dMass	Prec MW	Prec m/z	Theor MW	Theor m/z
	29.05	sp|P29401|TKT_HUMAN	Transketolase OS=Homo sapiens GN=TKT PE=1 SV=3	99	IIALDGDTK		-0.0124884	944.505	473.26	944.518	473.266
	29.05	sp|P29401|TKT_HUMAN	Transketolase OS=Homo sapiens GN=TKT PE=1 SV=3	99	ILATPPQEDAPSVDIANIR	Deamidated(Q)@7	-1.02504	2019.02	674.015	2020.05	674.357
	29.05	sp|P29401|TKT_HUMAN	Transketolase OS=Homo sapiens GN=TKT PE=1 SV=3	99	MFGIDRDAIAQAVR	Oxidation(M)@1	-0.0173789	1577.78	526.934	1577.8	526.94
	29.05	sp|P29401|TKT_HUMAN	Transketolase OS=Homo sapiens GN=TKT PE=1 SV=3	99	SVPTSTVFYPSDGVATEK		-0.0446012	1883.87	942.943	1883.92	942.965
	29.05	sp|P29401|TKT_HUMAN	Transketolase OS=Homo sapiens GN=TKT PE=1 SV=3	98.99	SVPTSTVFYPSDGVATEKAVELAANTK		0.0197119	2781.43	928.15	2781.41	928.143
	29.05	sp|P29401|TKT_HUMAN	Transketolase OS=Homo sapiens GN=TKT PE=1 SV=3	99	TSRPENAIIYNNNEDFQVGQAK	Deamidated(N)@12	-1.00899	2507.18	836.734	2508.19	837.07
	29.05	sp|P29401|TKT_HUMAN	Transketolase OS=Homo sapiens GN=TKT PE=1 SV=3	99	TVPFCSTFAAFFTR	Carbamidomethyl(C)@5	-0.0655849	1650.72	826.368	1650.79	826.401
	29.05	sp|P29401|TKT_HUMAN	Transketolase OS=Homo sapiens GN=TKT PE=1 SV=3	99	VLDPFTIKPLDR		0.0310299	1412.83	471.952	1412.8	471.942
	29.05	sp|P29401|TKT_HUMAN	Transketolase OS=Homo sapiens GN=TKT PE=1 SV=3	99	IIALDGDTK		0.0276695	944.545	473.28	944.518	473.266
	29.05	sp|P29401|TKT_HUMAN	Transketolase OS=Homo sapiens GN=TKT PE=1 SV=3	99	IIALDGDTK		-0.011512	944.506	473.26	944.518	473.266
	29.05	sp|P29401|TKT_HUMAN	Transketolase OS=Homo sapiens GN=TKT PE=1 SV=3	99	IIALDGDTK		0.014487	944.532	473.273	944.518	473.266
	29.05	sp|P29401|TKT_HUMAN	Transketolase OS=Homo sapiens GN=TKT PE=1 SV=3	94.7	IIALDGDTK		0.0273033	944.545	473.28	944.518	473.266
	29.05	sp|P29401|TKT_HUMAN	Transketolase OS=Homo sapiens GN=TKT PE=1 SV=3	99	ILATPPQEDAPSVDIANIR		0.0153654	2019.08	674.034	2019.06	674.029
	29.05	sp|P29401|TKT_HUMAN	Transketolase OS=Homo sapiens GN=TKT PE=1 SV=3	99	ILATPPQEDAPSVDIANIR		0.0026815	2019.07	1010.54	2019.06	1010.54
	29.05	sp|P29401|TKT_HUMAN	Transketolase OS=Homo sapiens GN=TKT PE=1 SV=3	99	ILATPPQEDAPSVDIANIR		0.0362378	2019.1	674.041	2019.06	674.029
	29.05	sp|P29401|TKT_HUMAN	Transketolase OS=Homo sapiens GN=TKT PE=1 SV=3	99	ILATPPQEDAPSVDIANIR		0.0141552	2019.08	1010.55	2019.06	1010.54
	29.05	sp|P29401|TKT_HUMAN	Transketolase OS=Homo sapiens GN=TKT PE=1 SV=3	99	ILATPPQEDAPSVDIANIR		0.0111037	2019.08	1010.54	2019.06	1010.54
	29.05	sp|P29401|TKT_HUMAN	Transketolase OS=Homo sapiens GN=TKT PE=1 SV=3	99	ILATPPQEDAPSVDIANIR	Carbamidomethyl@N-term	0.0675527	2076.15	693.058	2076.09	693.036
	29.05	sp|P29401|TKT_HUMAN	Transketolase OS=Homo sapiens GN=TKT PE=1 SV=3	99	MFGIDRDAIAQAVR	Oxidation(M)@1	0.084969	1577.88	526.968	1577.8	526.94
	29.05	sp|P29401|TKT_HUMAN	Transketolase OS=Homo sapiens GN=TKT PE=1 SV=3	99	MFGIDRDAIAQAVR	Oxidation(M)@1	0.0675753	1577.87	526.963	1577.8	526.94
	29.05	sp|P29401|TKT_HUMAN	Transketolase OS=Homo sapiens GN=TKT PE=1 SV=3	98.08	MFGIDRDAIAQAVR	Oxidation(M)@1	-0.0569265	1577.74	526.921	1577.8	526.94
	29.05	sp|P29401|TKT_HUMAN	Transketolase OS=Homo sapiens GN=TKT PE=1 SV=3	99	SVPTSTVFYPSDGVATEK		0.0108144	1883.93	942.97	1883.92	942.965
	29.05	sp|P29401|TKT_HUMAN	Transketolase OS=Homo sapiens GN=TKT PE=1 SV=3	99	SVPTSTVFYPSDGVATEK		-0.0076168	1883.91	942.961	1883.92	942.965
	29.05	sp|P29401|TKT_HUMAN	Transketolase OS=Homo sapiens GN=TKT PE=1 SV=3	99	SVPTSTVFYPSDGVATEK		-0.0270244	1883.89	942.951	1883.92	942.965
	29.05	sp|P29401|TKT_HUMAN	Transketolase OS=Homo sapiens GN=TKT PE=1 SV=3	99	TSRPENAIIYNNNEDFQVGQAK	Deamidated(N)@12	-0.951865	2507.24	836.753	2508.19	837.07
	29.05	sp|P29401|TKT_HUMAN	Transketolase OS=Homo sapiens GN=TKT PE=1 SV=3	99	TSRPENAIIYNNNEDFQVGQAK		0.0579665	2507.26	836.761	2507.2	836.742
	29.05	sp|P29401|TKT_HUMAN	Transketolase OS=Homo sapiens GN=TKT PE=1 SV=3	99	TSRPENAIIYNNNEDFQVGQAK	Deamidated(N)@12	0.0362768	2508.22	837.082	2508.19	837.07
	16.24	sp|P05164|PERM_HUMAN	Myeloperoxidase OS=Homo sapiens GN=MPO PE=1 SV=1	99	IANVFTNAFR		0.0033431	1151.61	576.813	1151.61	576.812
	16.24	sp|P05164|PERM_HUMAN	Myeloperoxidase OS=Homo sapiens GN=MPO PE=1 SV=1	99	QALAQISLPR		-0.0104471	1095.63	548.822	1095.64	548.827
	16.24	sp|P05164|PERM_HUMAN	Myeloperoxidase OS=Homo sapiens GN=MPO PE=1 SV=1	99	VFFASWR		-0.0337874	911.432	456.723	911.465	456.74
	16.24	sp|P05164|PERM_HUMAN	Myeloperoxidase OS=Homo sapiens GN=MPO PE=1 SV=1	99	VVLEGGIDPILR		0.0085323	1279.76	640.886	1279.75	640.882
	16.24	sp|P05164|PERM_HUMAN	Myeloperoxidase OS=Homo sapiens GN=MPO PE=1 SV=1	99	VVLEGGIDPILR		-0.0228373	1279.73	640.871	1279.75	640.882
	16.24	sp|P05164|PERM_HUMAN	Myeloperoxidase OS=Homo sapiens GN=MPO PE=1 SV=1	99	VVLEGGIDPILR		0.00352781	1279.75	640.884	1279.75	640.882
	16.24	sp|P05164|PERM_HUMAN	Myeloperoxidase OS=Homo sapiens GN=MPO PE=1 SV=1	98.65	VVLEGGIDPILR		0.0213487	1279.77	640.893	1279.75	640.882
Band5	%Cov	Accessions	Names	Conf	Sequence	Modifications	dMass	Prec MW	Prec m/z	Theor MW	Theor m/z
	48.72	sp|P05164|PERM_HUMAN	Myeloperoxidase OS=Homo sapiens GN=MPO PE=1 SV=1	99	DFVNCSTLPALNLASWR	Carbamidomethyl(C)@5	-0.00417266	1962.96	982.486	1962.96	982.488
	48.72	sp|P05164|PERM_HUMAN	Myeloperoxidase OS=Homo sapiens GN=MPO PE=1 SV=1	99	DGDRFWWENEGVFSMQQR	Deamidated(N)@9; Oxidation(M)@15	-0.955545	2302.01	768.346	2302.97	768.664
	48.72	sp|P05164|PERM_HUMAN	Myeloperoxidase OS=Homo sapiens GN=MPO PE=1 SV=1	99	DYLPLVLGPTAMR	Oxidation(M)@12	-0.0536971	1460.72	731.365	1460.77	731.392
	48.72	sp|P05164|PERM_HUMAN	Myeloperoxidase OS=Homo sapiens GN=MPO PE=1 SV=1	99	FCGLPQPETVGQLGTVLR	Carbamidomethyl(C)@2	-0.0494835	1970.98	657.999	1971.02	658.016
	48.72	sp|P05164|PERM_HUMAN	Myeloperoxidase OS=Homo sapiens GN=MPO PE=1 SV=1	99	IANVFTNAFR		-0.0397145	1151.57	576.792	1151.61	576.812
	48.72	sp|P05164|PERM_HUMAN	Myeloperoxidase OS=Homo sapiens GN=MPO PE=1 SV=1	99	IGLDLPALNMQR	Oxidation(M)@10	0.00896758	1355.73	678.873	1355.72	678.869
	48.72	sp|P05164|PERM_HUMAN	Myeloperoxidase OS=Homo sapiens GN=MPO PE=1 SV=1	99	IICDNTGITTVSK	Carbamidomethyl(C)@3	0.0323712	1420.76	711.385	1420.72	711.369
	48.72	sp|P05164|PERM_HUMAN	Myeloperoxidase OS=Homo sapiens GN=MPO PE=1 SV=1	99	IKNQADCIPFFR	Carbamidomethyl(C)@7	0.00457949	1507.77	503.596	1507.76	503.594
	48.72	sp|P05164|PERM_HUMAN	Myeloperoxidase OS=Homo sapiens GN=MPO PE=1 SV=1	99	NNIFMSNSYPR	Oxidation(M)@5	0.0154228	1357.62	679.819	1357.61	679.812
	48.72	sp|P05164|PERM_HUMAN	Myeloperoxidase OS=Homo sapiens GN=MPO PE=1 SV=1	99	NQINALTSFVDASMVYGSEEPLAR	Deamidated(N)@1; Oxidation(M)@14	0.02473	2628.26	877.095	2628.24	877.087
	48.72	sp|P05164|PERM_HUMAN	Myeloperoxidase OS=Homo sapiens GN=MPO PE=1 SV=1	99	QALAQISLPR		-0.00583537	1095.63	548.824	1095.64	548.827
	48.72	sp|P05164|PERM_HUMAN	Myeloperoxidase OS=Homo sapiens GN=MPO PE=1 SV=1	99	QNQIAVDEIR		-0.0188501	1184.6	593.305	1184.61	593.315
	48.72	sp|P05164|PERM_HUMAN	Myeloperoxidase OS=Homo sapiens GN=MPO PE=1 SV=1	99	RFCGLPQPETVGQLGTVLR	Carbamidomethyl(C)@3	-0.00921879	2127.12	710.046	2127.13	710.049
	48.72	sp|P05164|PERM_HUMAN	Myeloperoxidase OS=Homo sapiens GN=MPO PE=1 SV=1	99	VFFASWR		-0.00226355	911.463	456.739	911.465	456.74
	48.72	sp|P05164|PERM_HUMAN	Myeloperoxidase OS=Homo sapiens GN=MPO PE=1 SV=1	99	VGPLLACIIGTQFR	Carbamidomethyl(C)@7	-0.0862296	1543.77	772.891	1543.85	772.935
	48.72	sp|P05164|PERM_HUMAN	Myeloperoxidase OS=Homo sapiens GN=MPO PE=1 SV=1	99	VVLEGGIDPILR		0.0417696	1279.79	640.903	1279.75	640.882
	48.72	sp|P05164|PERM_HUMAN	Myeloperoxidase OS=Homo sapiens GN=MPO PE=1 SV=1	98.41	GLMATPAK	Oxidation(M)@3	-0.0357181	803.385	402.7	803.421	402.718
	48.72	sp|P05164|PERM_HUMAN	Myeloperoxidase OS=Homo sapiens GN=MPO PE=1 SV=1	97.59	LFEQVMR	Oxidation(M)@6	0.0321511	937.501	469.758	937.469	469.742
	48.72	sp|P05164|PERM_HUMAN	Myeloperoxidase OS=Homo sapiens GN=MPO PE=1 SV=1	99	DGDRFWWENEGVFSMQQR	Deamidated(N)@9; Oxidation(M)@15	0.966728	2303.94	768.986	2302.97	768.664
	48.72	sp|P05164|PERM_HUMAN	Myeloperoxidase OS=Homo sapiens GN=MPO PE=1 SV=1	96.47	DGDRFWWENEGVFSMQQR	Oxidation(M)@15	0.0434839	2302.03	768.351	2301.99	768.336
	48.72	sp|P05164|PERM_HUMAN	Myeloperoxidase OS=Homo sapiens GN=MPO PE=1 SV=1	99	FCGLPQPETVGQLGTVLR	Carbamidomethyl(C)@2	-0.0195527	1971.01	986.51	1971.02	986.52
	48.72	sp|P05164|PERM_HUMAN	Myeloperoxidase OS=Homo sapiens GN=MPO PE=1 SV=1	99	FCGLPQPETVGQLGTVLR	Carbamidomethyl(C)@2	-4.8873e-05	1971.02	658.015	1971.02	658.016
	48.72	sp|P05164|PERM_HUMAN	Myeloperoxidase OS=Homo sapiens GN=MPO PE=1 SV=1	99	FCGLPQPETVGQLGTVLR	Carbamidomethyl(C)@2	-0.0251324	1971	658.007	1971.02	658.016
	48.72	sp|P05164|PERM_HUMAN	Myeloperoxidase OS=Homo sapiens GN=MPO PE=1 SV=1	99	FCGLPQPETVGQLGTVLR	Carbamidomethyl(C)@2	0.025976	1971.05	986.533	1971.02	986.52
	48.72	sp|P05164|PERM_HUMAN	Myeloperoxidase OS=Homo sapiens GN=MPO PE=1 SV=1	99	FCGLPQPETVGQLGTVLR	Carbamidomethyl(C)@2	-0.068708	1970.96	657.993	1971.02	658.016
	48.72	sp|P05164|PERM_HUMAN	Myeloperoxidase OS=Homo sapiens GN=MPO PE=1 SV=1	99	FCGLPQPETVGQLGTVLR	Carbamidomethyl(C)@2	-0.0492134	1970.98	986.495	1971.02	986.52
	48.72	sp|P05164|PERM_HUMAN	Myeloperoxidase OS=Homo sapiens GN=MPO PE=1 SV=1	99	FCGLPQPETVGQLGTVLR	Carbamidomethyl(C)@2	-0.0344441	1970.99	986.502	1971.02	986.52
	48.72	sp|P05164|PERM_HUMAN	Myeloperoxidase OS=Homo sapiens GN=MPO PE=1 SV=1	98.12	GLMATPAK	Oxidation(M)@3	-0.0251598	803.396	402.705	803.421	402.718
	48.72	sp|P05164|PERM_HUMAN	Myeloperoxidase OS=Homo sapiens GN=MPO PE=1 SV=1	95.6	GLMATPAK	Oxidation(M)@3	-0.00251757	803.419	402.717	803.421	402.718
	48.72	sp|P05164|PERM_HUMAN	Myeloperoxidase OS=Homo sapiens GN=MPO PE=1 SV=1	99	IANVFTNAFR		0.0403573	1151.65	576.832	1151.61	576.812
	48.72	sp|P05164|PERM_HUMAN	Myeloperoxidase OS=Homo sapiens GN=MPO PE=1 SV=1	99	IANVFTNAFR		0.0526855	1151.66	576.838	1151.61	576.812
	48.72	sp|P05164|PERM_HUMAN	Myeloperoxidase OS=Homo sapiens GN=MPO PE=1 SV=1	99	IANVFTNAFR		0.0138701	1151.62	576.819	1151.61	576.812
	48.72	sp|P05164|PERM_HUMAN	Myeloperoxidase OS=Homo sapiens GN=MPO PE=1 SV=1	99	IANVFTNAFR		0.0243674	1151.63	576.824	1151.61	576.812
	48.72	sp|P05164|PERM_HUMAN	Myeloperoxidase OS=Homo sapiens GN=MPO PE=1 SV=1	99	IGLDLPALNMQR	Oxidation(M)@10	0.0211737	1355.74	678.879	1355.72	678.869
	48.72	sp|P05164|PERM_HUMAN	Myeloperoxidase OS=Homo sapiens GN=MPO PE=1 SV=1	99	IGLDLPALNMQR	Oxidation(M)@10	0.0155589	1355.74	678.877	1355.72	678.869
	48.72	sp|P05164|PERM_HUMAN	Myeloperoxidase OS=Homo sapiens GN=MPO PE=1 SV=1	99	IICDNTGITTVSK	Carbamidomethyl(C)@3	0.0263902	1420.75	711.382	1420.72	711.369
	48.72	sp|P05164|PERM_HUMAN	Myeloperoxidase OS=Homo sapiens GN=MPO PE=1 SV=1	97.41	LFEQVMR	Oxidation(M)@6	0.0493006	937.518	469.767	937.469	469.742
	48.72	sp|P05164|PERM_HUMAN	Myeloperoxidase OS=Homo sapiens GN=MPO PE=1 SV=1	95.98	LFEQVMR	Oxidation(M)@6	0.00834924	937.477	469.746	937.469	469.742
	48.72	sp|P05164|PERM_HUMAN	Myeloperoxidase OS=Homo sapiens GN=MPO PE=1 SV=1	99	NQINALTSFVDASMVYGSEEPLAR	Oxidation(M)@14	-0.0949276	2627.16	876.727	2627.25	876.759
	48.72	sp|P05164|PERM_HUMAN	Myeloperoxidase OS=Homo sapiens GN=MPO PE=1 SV=1	99	NQINALTSFVDASMVYGSEEPLAR	Ser->LacticAcid(S)@13; Dioxidation(M)@14	0.0131953	2628.25	877.091	2628.24	877.087
	48.72	sp|P05164|PERM_HUMAN	Myeloperoxidase OS=Homo sapiens GN=MPO PE=1 SV=1	99	NQINALTSFVDASMVYGSEEPLAR	Oxidation(M)@14	-0.117448	2627.14	876.719	2627.25	876.759
	48.72	sp|P05164|PERM_HUMAN	Myeloperoxidase OS=Homo sapiens GN=MPO PE=1 SV=1	99	NQINALTSFVDASMVYGSEEPLAR	Oxidation(M)@14	0.928369	2628.18	877.068	2627.25	876.759
	48.72	sp|P05164|PERM_HUMAN	Myeloperoxidase OS=Homo sapiens GN=MPO PE=1 SV=1	99	NQINALTSFVDASMVYGSEEPLAR	Oxidation(M)@14	-0.154249	2627.1	876.707	2627.25	876.759
	48.72	sp|P05164|PERM_HUMAN	Myeloperoxidase OS=Homo sapiens GN=MPO PE=1 SV=1	99	NQINALTSFVDASMVYGSEEPLAR	Deamidated(N)@4; Oxidation(M)@14	-1.01596	2627.22	876.748	2628.24	877.087
	48.72	sp|P05164|PERM_HUMAN	Myeloperoxidase OS=Homo sapiens GN=MPO PE=1 SV=1	99	QALAQISLPR		-0.0478243	1095.59	548.803	1095.64	548.827
	48.72	sp|P05164|PERM_HUMAN	Myeloperoxidase OS=Homo sapiens GN=MPO PE=1 SV=1	99	QALAQISLPR		-0.00339416	1095.64	548.826	1095.64	548.827
	48.72	sp|P05164|PERM_HUMAN	Myeloperoxidase OS=Homo sapiens GN=MPO PE=1 SV=1	99	QALAQISLPR		0.0262666	1095.67	548.841	1095.64	548.827
	48.72	sp|P05164|PERM_HUMAN	Myeloperoxidase OS=Homo sapiens GN=MPO PE=1 SV=1	99	QALAQISLPR		0.0278534	1095.67	548.841	1095.64	548.827
	48.72	sp|P05164|PERM_HUMAN	Myeloperoxidase OS=Homo sapiens GN=MPO PE=1 SV=1	99	QALAQISLPR	Carbamidomethyl@N-term	-0.0283529	1152.63	577.324	1152.66	577.338
	48.72	sp|P05164|PERM_HUMAN	Myeloperoxidase OS=Homo sapiens GN=MPO PE=1 SV=1	99	QNQIAVDEIR		-0.00102922	1184.61	593.314	1184.61	593.315
	48.72	sp|P05164|PERM_HUMAN	Myeloperoxidase OS=Homo sapiens GN=MPO PE=1 SV=1	99	RFCGLPQPETVGQLGTVLR	Carbamidomethyl(C)@3	0.0219067	2127.15	710.057	2127.13	710.049
	48.72	sp|P05164|PERM_HUMAN	Myeloperoxidase OS=Homo sapiens GN=MPO PE=1 SV=1	99	RFCGLPQPETVGQLGTVLR	Carbamidomethyl(C)@3	0.0621867	2127.19	710.07	2127.13	710.049
	48.72	sp|P05164|PERM_HUMAN	Myeloperoxidase OS=Homo sapiens GN=MPO PE=1 SV=1	99	RFCGLPQPETVGQLGTVLR	Carbamidomethyl(C)@3	-0.00207824	2127.12	710.048	2127.13	710.049
	48.72	sp|P05164|PERM_HUMAN	Myeloperoxidase OS=Homo sapiens GN=MPO PE=1 SV=1	99	RFCGLPQPETVGQLGTVLR	Carbamidomethyl(C)@3	0.0114705	2127.14	710.053	2127.13	710.049
	48.72	sp|P05164|PERM_HUMAN	Myeloperoxidase OS=Homo sapiens GN=MPO PE=1 SV=1	99	VGPLLACIIGTQFR	Carbamidomethyl(C)@7	0.00202027	1543.86	772.936	1543.85	772.935
	48.72	sp|P05164|PERM_HUMAN	Myeloperoxidase OS=Homo sapiens GN=MPO PE=1 SV=1	99	VGPLLACIIGTQFR	Carbamidomethyl(C)@7	0.0260662	1543.88	772.948	1543.85	772.935
	48.72	sp|P05164|PERM_HUMAN	Myeloperoxidase OS=Homo sapiens GN=MPO PE=1 SV=1	99	VGPLLACIIGTQFR	Carbamidomethyl(C)@7	0.0292398	1543.88	772.949	1543.85	772.935
	48.72	sp|P05164|PERM_HUMAN	Myeloperoxidase OS=Homo sapiens GN=MPO PE=1 SV=1	99	VGPLLACIIGTQFR	Carbamidomethyl(C)@7	0.00263058	1543.86	772.936	1543.85	772.935
	48.72	sp|P05164|PERM_HUMAN	Myeloperoxidase OS=Homo sapiens GN=MPO PE=1 SV=1	99	VGPLLACIIGTQFR	Carbamidomethyl(C)@7	-0.0364289	1543.82	772.916	1543.85	772.935
	48.72	sp|P05164|PERM_HUMAN	Myeloperoxidase OS=Homo sapiens GN=MPO PE=1 SV=1	99	VGPLLACIIGTQFR	Carbamidomethyl(C)@7	-0.0033504	1543.85	772.933	1543.85	772.935
	48.72	sp|P05164|PERM_HUMAN	Myeloperoxidase OS=Homo sapiens GN=MPO PE=1 SV=1	99	VGPLLACIIGTQFR	Carbamidomethyl(C)@7	-0.0227581	1543.83	772.923	1543.85	772.935
	48.72	sp|P05164|PERM_HUMAN	Myeloperoxidase OS=Homo sapiens GN=MPO PE=1 SV=1	99	VGPLLACIIGTQFR	Carbamidomethyl(C)@7	-0.0496114	1543.8	772.91	1543.85	772.935
	48.72	sp|P05164|PERM_HUMAN	Myeloperoxidase OS=Homo sapiens GN=MPO PE=1 SV=1	99	VGPLLACIIGTQFR	Carbamidomethyl(C)@7	-0.0176315	1543.84	772.926	1543.85	772.935
	48.72	sp|P05164|PERM_HUMAN	Myeloperoxidase OS=Homo sapiens GN=MPO PE=1 SV=1	99	VGPLLACIIGTQFR	Carbamidomethyl(C)@7	-0.0571792	1543.8	772.906	1543.85	772.935
	48.72	sp|P05164|PERM_HUMAN	Myeloperoxidase OS=Homo sapiens GN=MPO PE=1 SV=1	99	VGPLLACIIGTQFR	Carbamidomethyl(C)@7	-0.0399686	1543.81	772.915	1543.85	772.935
	48.72	sp|P05164|PERM_HUMAN	Myeloperoxidase OS=Homo sapiens GN=MPO PE=1 SV=1	99	VGPLLACIIGTQFR	Carbamidomethyl(C)@7	0.0962512	1543.95	772.983	1543.85	772.935
	48.72	sp|P05164|PERM_HUMAN	Myeloperoxidase OS=Homo sapiens GN=MPO PE=1 SV=1	99	VGPLLACIIGTQFR	Carbamidomethyl@N-term; Carbamidomethyl(C)@7	-0.0495477	1600.83	801.42	1600.88	801.445
	48.72	sp|P05164|PERM_HUMAN	Myeloperoxidase OS=Homo sapiens GN=MPO PE=1 SV=1	99	VVLEGGIDPILR		0.0683789	1279.82	640.916	1279.75	640.882
	48.72	sp|P05164|PERM_HUMAN	Myeloperoxidase OS=Homo sapiens GN=MPO PE=1 SV=1	99	VVLEGGIDPILR		0.0219958	1279.77	640.893	1279.75	640.882
	48.72	sp|P05164|PERM_HUMAN	Myeloperoxidase OS=Homo sapiens GN=MPO PE=1 SV=1	99	VVLEGGIDPILR		0.00966763	1279.76	640.887	1279.75	640.882
	48.72	sp|P05164|PERM_HUMAN	Myeloperoxidase OS=Homo sapiens GN=MPO PE=1 SV=1	95.08	VVLEGGIDPILR		-0.029758	1279.72	640.867	1279.75	640.882
	13.66	sp|P04040|CATA_HUMAN	Catalase OS=Homo sapiens GN=CAT PE=1 SV=3	99	AFYVNVLNEEQR		0.0338388	1480.76	741.39	1480.73	741.373
	13.66	sp|P04040|CATA_HUMAN	Catalase OS=Homo sapiens GN=CAT PE=1 SV=4	99	NLSVEDAAR		0.00216452	973.485	487.75	973.483	487.749
	13.66	sp|P04040|CATA_HUMAN	Catalase OS=Homo sapiens GN=CAT PE=1 SV=5	99	FSTVAGESGSADTVRDPR		-0.0143773	1850.86	617.961	1850.88	617.966
Band6	%Cov	Accessions	Names	Conf	Sequence	Modifications	dMass	Prec MW	Prec m/z	Theor MW	Theor m/z
	64.98	sp|P06733|ENOA_HUMAN	Alpha-enolase OS=Homo sapiens GN=ENO1 PE=1 SV=2	99	AAVPSGASTGIYEALELR		-0.0267351	1803.91	902.962	1803.94	902.976
	64.98	sp|P06733|ENOA_HUMAN	Alpha-enolase OS=Homo sapiens GN=ENO1 PE=1 SV=2	99	DATNVGDEGGFAPNILENKEGLELLK		-0.111561	2742.26	915.094	2742.37	915.131
	64.98	sp|P06733|ENOA_HUMAN	Alpha-enolase OS=Homo sapiens GN=ENO1 PE=1 SV=2	99	EIFDSRGNPTVEVDLFTSK		-0.989839	2152.07	718.365	2153.06	718.695
	64.98	sp|P06733|ENOA_HUMAN	Alpha-enolase OS=Homo sapiens GN=ENO1 PE=1 SV=2	99	GNPTVEVDLFTSK		0.022424	1405.73	703.873	1405.71	703.862
	64.98	sp|P06733|ENOA_HUMAN	Alpha-enolase OS=Homo sapiens GN=ENO1 PE=1 SV=2	99	IEEELGSK		0.00126435	903.456	452.735	903.455	452.735
	64.98	sp|P06733|ENOA_HUMAN	Alpha-enolase OS=Homo sapiens GN=ENO1 PE=1 SV=2	99	LAMQEFMILPVGAANFR	Oxidation(M)@3; Oxidation(M)@7	2.13661	1941.11	648.043	1938.97	647.33
	64.98	sp|P06733|ENOA_HUMAN	Alpha-enolase OS=Homo sapiens GN=ENO1 PE=1 SV=2	99	SCNCLLLK	Carbamidomethyl(C)@2; Carbamidomethyl(C)@4	0.0169944	1006.51	504.263	1006.49	504.254
	64.98	sp|P06733|ENOA_HUMAN	Alpha-enolase OS=Homo sapiens GN=ENO1 PE=1 SV=2	99	VNQIGSVTESLQACK	Carbamidomethyl(C)@14	-0.0145402	1632.8	817.407	1632.81	817.414
	64.98	sp|P06733|ENOA_HUMAN	Alpha-enolase OS=Homo sapiens GN=ENO1 PE=1 SV=2	99	YISPDQLADLYK		-0.00287035	1424.72	713.365	1424.72	713.367
	64.98	sp|P06733|ENOA_HUMAN	Alpha-enolase OS=Homo sapiens GN=ENO1 PE=1 SV=2	97.26	SGKYDLDFKSPDDPSR		0.0956599	1825.94	457.493	1825.85	457.469
	64.98	sp|P06733|ENOA_HUMAN	Alpha-enolase OS=Homo sapiens GN=ENO1 PE=1 SV=2	99	AAVPSGASTGIYEALELR		-0.000981034	1803.94	902.975	1803.94	902.976
	64.98	sp|P06733|ENOA_HUMAN	Alpha-enolase OS=Homo sapiens GN=ENO1 PE=1 SV=2	99	AAVPSGASTGIYEALELR		0.0617941	1804	602.34	1803.94	602.32
	64.98	sp|P06733|ENOA_HUMAN	Alpha-enolase OS=Homo sapiens GN=ENO1 PE=1 SV=2	99	AAVPSGASTGIYEALELR		0.00265738	1803.94	602.32	1803.94	602.32
	64.98	sp|P06733|ENOA_HUMAN	Alpha-enolase OS=Homo sapiens GN=ENO1 PE=1 SV=2	99	AAVPSGASTGIYEALELR		0.0318524	1803.97	902.991	1803.94	902.976
	64.98	sp|P06733|ENOA_HUMAN	Alpha-enolase OS=Homo sapiens GN=ENO1 PE=1 SV=2	99	AAVPSGASTGIYEALELR		-0.0209984	1803.92	902.965	1803.94	902.976
	64.98	sp|P06733|ENOA_HUMAN	Alpha-enolase OS=Homo sapiens GN=ENO1 PE=1 SV=2	99	AAVPSGASTGIYEALELR		1.15592	1805.09	602.705	1803.94	602.32
	64.98	sp|P06733|ENOA_HUMAN	Alpha-enolase OS=Homo sapiens GN=ENO1 PE=1 SV=2	99	AAVPSGASTGIYEALELR		1.02904	1804.97	602.663	1803.94	602.32
	64.98	sp|P06733|ENOA_HUMAN	Alpha-enolase OS=Homo sapiens GN=ENO1 PE=1 SV=2	99	GNPTVEVDLFTSK		0.0945599	1405.8	703.909	1405.71	703.862
	64.98	sp|P06733|ENOA_HUMAN	Alpha-enolase OS=Homo sapiens GN=ENO1 PE=1 SV=2	99	IEEELGSK		0.0096863	903.465	452.74	903.455	452.735
	64.98	sp|P06733|ENOA_HUMAN	Alpha-enolase OS=Homo sapiens GN=ENO1 PE=1 SV=2	99	IEEELGSK		-0.0205229	903.434	452.724	903.455	452.735
	64.98	sp|P06733|ENOA_HUMAN	Alpha-enolase OS=Homo sapiens GN=ENO1 PE=1 SV=2	99	SCNCLLLK	Carbamidomethyl(C)@2; Carbamidomethyl(C)@4	-0.0335983	1006.46	504.238	1006.49	504.254
	64.98	sp|P06733|ENOA_HUMAN	Alpha-enolase OS=Homo sapiens GN=ENO1 PE=1 SV=2	98.43	SCNCLLLK	Carbamidomethyl(C)@2; Carbamidomethyl(C)@4	0.0292001	1006.52	504.269	1006.49	504.254
	64.98	sp|P06733|ENOA_HUMAN	Alpha-enolase OS=Homo sapiens GN=ENO1 PE=1 SV=2	99	VNQIGSVTESLQACK	Carbamidomethyl(C)@14	-0.0117329	1632.8	817.408	1632.81	817.414
	64.98	sp|P06733|ENOA_HUMAN	Alpha-enolase OS=Homo sapiens GN=ENO1 PE=1 SV=2	99	VNQIGSVTESLQACK	Carbamidomethyl(C)@14	0.0261049	1632.84	817.427	1632.81	817.414
	64.98	sp|P06733|ENOA_HUMAN	Alpha-enolase OS=Homo sapiens GN=ENO1 PE=1 SV=2	99	VNQIGSVTESLQACK	Carbamidomethyl(C)@14	0.0270813	1632.84	817.428	1632.81	817.414
	64.98	sp|P06733|ENOA_HUMAN	Alpha-enolase OS=Homo sapiens GN=ENO1 PE=1 SV=2	99	VNQIGSVTESLQACK	Carbamidomethyl(C)@14	0.01988	1632.83	817.424	1632.81	817.414
	64.98	sp|P06733|ENOA_HUMAN	Alpha-enolase OS=Homo sapiens GN=ENO1 PE=1 SV=2	99	YISPDQLADLYK		-0.00714236	1424.71	713.363	1424.72	713.367
	2.676	sp|P02788|TRFL_HUMAN	Lactotransferrin OS=Homo sapiens GN=LTF PE=1 SV=6	99	DGAGDVAFIR		0.000597073	1019.5	510.759	1019.5	510.759
	2.676	sp|P02788|TRFL_HUMAN	Lactotransferrin OS=Homo sapiens GN=LTF PE=1 SV=6	99	YYGYTGAFR		0.968898	1097.47	549.741	1096.5	549.256
	4.457	sp|P05164|PERM_HUMAN	Myeloperoxidase OS=Homo sapiens GN=MPO PE=1 SV=1	99	VVLEGGIDPILR		-0.0300792	1279.72	640.867	1279.75	640.882
	4.457	sp|P05164|PERM_HUMAN	Myeloperoxidase OS=Homo sapiens GN=MPO PE=1 SV=2	99	VVLEGGIDPILR		1.00045	1280.75	641.383	1279.75	640.882
Band7	%Cov	Accessions	Names	Conf	Sequence	Modifications	dMass	Prec MW	Prec m/z	Theor MW	Theor m/z
	38.67	sp|P63261|ACTG_HUMAN	Actin, cytoplasmic 2 OS=Homo sapiens GN=ACTG1 PE=1 SV=1	99	AGFAGDDAPR		-0.07174	975.369	488.692	975.441	488.728
	38.67	sp|P63261|ACTG_HUMAN	Actin, cytoplasmic 2 OS=Homo sapiens GN=ACTG1 PE=1 SV=2	99	EEEIAALVIDNGSGMCK	Protein Terminal Acetyl@N-term; Deamidated(N)@11; Oxidation(M)@15; Carbamidomethyl(C)@16	-1.02477	1892.81	947.412	1893.83	947.924
	38.67	sp|P63261|ACTG_HUMAN	Actin, cytoplasmic 2 OS=Homo sapiens GN=ACTG1 PE=1 SV=3	99	EITALAPSTMK	Oxidation(M)@10	-0.00765064	1176.6	589.307	1176.61	589.31
	38.67	sp|P63261|ACTG_HUMAN	Actin, cytoplasmic 2 OS=Homo sapiens GN=ACTG1 PE=1 SV=4	99	GYSFTTTAER		-0.0167061	1131.5	566.759	1131.52	566.767
	38.67	sp|P63261|ACTG_HUMAN	Actin, cytoplasmic 2 OS=Homo sapiens GN=ACTG1 PE=1 SV=5	99	SYELPDGQVITIGNER		-0.0580033	1789.83	895.921	1789.88	895.95
	38.67	sp|P63261|ACTG_HUMAN	Actin, cytoplasmic 2 OS=Homo sapiens GN=ACTG1 PE=1 SV=6	99	VAPEEHPVLLTEAPLNPK		-0.00387222	1953.05	652.025	1953.06	652.026
	38.67	sp|P63261|ACTG_HUMAN	Actin, cytoplasmic 2 OS=Homo sapiens GN=ACTG1 PE=1 SV=9	99	AGFAGDDAPR		0.0338433	975.475	488.745	975.441	488.728
	38.67	sp|P63261|ACTG_HUMAN	Actin, cytoplasmic 2 OS=Homo sapiens GN=ACTG1 PE=1 SV=10	99	AGFAGDDAPR		-0.0423231	975.399	488.707	975.441	488.728
	38.67	sp|P63261|ACTG_HUMAN	Actin, cytoplasmic 2 OS=Homo sapiens GN=ACTG1 PE=1 SV=11	99	AGFAGDDAPR		0.0140694	975.455	488.735	975.441	488.728
	38.67	sp|P63261|ACTG_HUMAN	Actin, cytoplasmic 2 OS=Homo sapiens GN=ACTG1 PE=1 SV=12	99	AGFAGDDAPR		-0.016324	975.425	488.72	975.441	488.728
	38.67	sp|P63261|ACTG_HUMAN	Actin, cytoplasmic 2 OS=Homo sapiens GN=ACTG1 PE=1 SV=13	99	AGFAGDDAPR		0.0106516	975.452	488.733	975.441	488.728
	38.67	sp|P63261|ACTG_HUMAN	Actin, cytoplasmic 2 OS=Homo sapiens GN=ACTG1 PE=1 SV=14	99	AGFAGDDAPR	Carbamidomethyl@N-term	-0.0214544	1032.44	517.228	1032.46	517.239
	38.67	sp|P63261|ACTG_HUMAN	Actin, cytoplasmic 2 OS=Homo sapiens GN=ACTG1 PE=1 SV=15	99	AGFAGDDAPR		-0.00674215	975.434	488.724	975.441	488.728
	38.67	sp|P63261|ACTG_HUMAN	Actin, cytoplasmic 2 OS=Homo sapiens GN=ACTG1 PE=1 SV=16	99	AGFAGDDAPR		0.0222475	975.463	488.739	975.441	488.728
	38.67	sp|P63261|ACTG_HUMAN	Actin, cytoplasmic 2 OS=Homo sapiens GN=ACTG1 PE=1 SV=17	99	AGFAGDDAPR		-0.0131504	975.428	488.721	975.441	488.728
	38.67	sp|P63261|ACTG_HUMAN	Actin, cytoplasmic 2 OS=Homo sapiens GN=ACTG1 PE=1 SV=18	99	AGFAGDDAPR		0.0226747	975.464	488.739	975.441	488.728
	38.67	sp|P63261|ACTG_HUMAN	Actin, cytoplasmic 2 OS=Homo sapiens GN=ACTG1 PE=1 SV=22	99	GYSFTTTAER		0.0177153	1131.54	566.776	1131.52	566.767
	38.67	sp|P63261|ACTG_HUMAN	Actin, cytoplasmic 2 OS=Homo sapiens GN=ACTG1 PE=1 SV=23	99	GYSFTTTAER		0.0455453	1131.57	566.79	1131.52	566.767
	38.67	sp|P63261|ACTG_HUMAN	Actin, cytoplasmic 2 OS=Homo sapiens GN=ACTG1 PE=1 SV=24	99	GYSFTTTAER		0.0457895	1131.57	566.79	1131.52	566.767
	38.67	sp|P63261|ACTG_HUMAN	Actin, cytoplasmic 2 OS=Homo sapiens GN=ACTG1 PE=1 SV=25	99	GYSFTTTAER		-0.0156076	1131.5	566.759	1131.52	566.767
	38.67	sp|P63261|ACTG_HUMAN	Actin, cytoplasmic 2 OS=Homo sapiens GN=ACTG1 PE=1 SV=26	99	GYSFTTTAER		-0.00608674	1131.51	566.764	1131.52	566.767
	38.67	sp|P63261|ACTG_HUMAN	Actin, cytoplasmic 2 OS=Homo sapiens GN=ACTG1 PE=1 SV=27	99	GYSFTTTAER		0.00514293	1131.52	566.77	1131.52	566.767
	38.67	sp|P63261|ACTG_HUMAN	Actin, cytoplasmic 2 OS=Homo sapiens GN=ACTG1 PE=1 SV=28	97.21	GYSFTTTAER	Carbamidomethyl@N-term	-0.0165879	1188.52	595.269	1188.54	595.278
	38.67	sp|P63261|ACTG_HUMAN	Actin, cytoplasmic 2 OS=Homo sapiens GN=ACTG1 PE=1 SV=31	99	SYELPDGQVITIGNER		0.0210927	1789.91	895.96	1789.88	895.95
	38.67	sp|P63261|ACTG_HUMAN	Actin, cytoplasmic 2 OS=Homo sapiens GN=ACTG1 PE=1 SV=32	99	SYELPDGQVITIGNER		-0.0284644	1789.86	895.935	1789.88	895.95
	38.67	sp|P63261|ACTG_HUMAN	Actin, cytoplasmic 2 OS=Homo sapiens GN=ACTG1 PE=1 SV=33	99	SYELPDGQVITIGNER		-0.0162582	1789.87	895.942	1789.88	895.95
	38.67	sp|P63261|ACTG_HUMAN	Actin, cytoplasmic 2 OS=Homo sapiens GN=ACTG1 PE=1 SV=34	99	SYELPDGQVITIGNER		-0.00588296	1789.88	895.947	1789.88	895.95
	38.67	sp|P63261|ACTG_HUMAN	Actin, cytoplasmic 2 OS=Homo sapiens GN=ACTG1 PE=1 SV=35	99	SYELPDGQVITIGNER		0.0175529	1789.9	895.958	1789.88	895.95
	38.67	sp|P63261|ACTG_HUMAN	Actin, cytoplasmic 2 OS=Homo sapiens GN=ACTG1 PE=1 SV=36	99	SYELPDGQVITIGNER		-0.0392058	1789.85	895.93	1789.88	895.95
	38.67	sp|P63261|ACTG_HUMAN	Actin, cytoplasmic 2 OS=Homo sapiens GN=ACTG1 PE=1 SV=37	99	SYELPDGQVITIGNER	Carbamidomethyl@N-term	-0.02798	1846.88	924.446	1846.91	924.46
	38.67	sp|P63261|ACTG_HUMAN	Actin, cytoplasmic 2 OS=Homo sapiens GN=ACTG1 PE=1 SV=38	99	SYELPDGQVITIGNER		-0.00502853	1789.88	895.947	1789.88	895.95
	38.67	sp|P63261|ACTG_HUMAN	Actin, cytoplasmic 2 OS=Homo sapiens GN=ACTG1 PE=1 SV=39	99	VAPEEHPVLLTEAPLNPK		0.00894425	1953.07	652.029	1953.06	652.026
	38.67	sp|P63261|ACTG_HUMAN	Actin, cytoplasmic 2 OS=Homo sapiens GN=ACTG1 PE=1 SV=40	99	VAPEEHPVLLTEAPLNPK		0.0212114	1953.08	652.033	1953.06	652.026
	38.67	sp|P63261|ACTG_HUMAN	Actin, cytoplasmic 2 OS=Homo sapiens GN=ACTG1 PE=1 SV=41	99	VAPEEHPVLLTEAPLNPK		0.0662522	1953.12	652.048	1953.06	652.026
	38.67	sp|P63261|ACTG_HUMAN	Actin, cytoplasmic 2 OS=Homo sapiens GN=ACTG1 PE=1 SV=42	99	VAPEEHPVLLTEAPLNPK		-0.0276742	1953.03	652.017	1953.06	652.026
	38.67	sp|P63261|ACTG_HUMAN	Actin, cytoplasmic 2 OS=Homo sapiens GN=ACTG1 PE=1 SV=43	99	VAPEEHPVLLTEAPLNPK		0.0642382	1953.12	652.048	1953.06	652.026
	17.46	sp|P02788|TRFL_HUMAN	Lactotransferrin OS=Homo sapiens GN=LTF PE=1 SV=6	99	CLAENAGDVAFVK	Carbamidomethyl(C)@1	0.0328695	1392.7	697.359	1392.67	697.343
	17.46	sp|P02788|TRFL_HUMAN	Lactotransferrin OS=Homo sapiens GN=LTF PE=1 SV=6	99	LADFALLCLDGK	Carbamidomethyl(C)@8	0.00767591	1334.7	668.356	1334.69	668.352
	17.46	sp|P02788|TRFL_HUMAN	Lactotransferrin OS=Homo sapiens GN=LTF PE=1 SV=6	99	NLLFNDNTECLAR	Carbamidomethyl(C)@10	-0.0484382	1578.7	790.356	1578.75	790.38
	17.46	sp|P02788|TRFL_HUMAN	Lactotransferrin OS=Homo sapiens GN=LTF PE=1 SV=6	99	SNLCALCIGDEQGENK	Carbamidomethyl(C)@4; Carbamidomethyl(C)@7	-0.0126278	1806.78	904.395	1806.79	904.401
	17.46	sp|P02788|TRFL_HUMAN	Lactotransferrin OS=Homo sapiens GN=LTF PE=1 SV=6	99	YYGYTGAFR		0.0198452	1096.52	549.266	1096.5	549.256
	17.46	sp|P02788|TRFL_HUMAN	Lactotransferrin OS=Homo sapiens GN=LTF PE=1 SV=6	99	LADFALLCLDGK	Carbamidomethyl(C)@8	0.0539373	1334.74	668.38	1334.69	668.352
	17.46	sp|P02788|TRFL_HUMAN	Lactotransferrin OS=Homo sapiens GN=LTF PE=1 SV=6	99	YYGYTGAFR		0.00348891	1096.5	549.258	1096.5	549.256
	33.24	sp|P60709|ACTB_HUMAN	Actin, cytoplasmic 1 OS=Homo sapiens GN=ACTB PE=1 SV=1	99	DDEVAALVVDNGSGMCK	Protein Terminal Acetyl@N-term; Oxidation(M)@15; Carbamidomethyl(C)@16	-0.088915	1836.7	919.356	1836.79	919.401
	33.24	sp|P60709|ACTB_HUMAN	Actin, cytoplasmic 1 OS=Homo sapiens GN=ACTB PE=1 SV=2	99	VPPEEHPVLLTEAPLNPK	Oxidation(P)@2; Oxidation(P)@3	-0.948039	2010.11	671.045	2011.06	671.361
	33.24	sp|P60709|ACTB_HUMAN	Actin, cytoplasmic 1 OS=Homo sapiens GN=ACTB PE=1 SV=3	99	AGFAGDDAPR		0.0338433	975.475	488.745	975.441	488.728
	33.24	sp|P60709|ACTB_HUMAN	Actin, cytoplasmic 1 OS=Homo sapiens GN=ACTB PE=1 SV=4	99	AGFAGDDAPR		-0.0423231	975.399	488.707	975.441	488.728
	33.24	sp|P60709|ACTB_HUMAN	Actin, cytoplasmic 1 OS=Homo sapiens GN=ACTB PE=1 SV=5	99	AGFAGDDAPR		0.0140694	975.455	488.735	975.441	488.728
	33.24	sp|P60709|ACTB_HUMAN	Actin, cytoplasmic 1 OS=Homo sapiens GN=ACTB PE=1 SV=6	99	AGFAGDDAPR		-0.07174	975.369	488.692	975.441	488.728
	33.24	sp|P60709|ACTB_HUMAN	Actin, cytoplasmic 1 OS=Homo sapiens GN=ACTB PE=1 SV=7	99	AGFAGDDAPR		-0.016324	975.425	488.72	975.441	488.728
	33.24	sp|P60709|ACTB_HUMAN	Actin, cytoplasmic 1 OS=Homo sapiens GN=ACTB PE=1 SV=8	99	AGFAGDDAPR		0.0106516	975.452	488.733	975.441	488.728
	33.24	sp|P60709|ACTB_HUMAN	Actin, cytoplasmic 1 OS=Homo sapiens GN=ACTB PE=1 SV=9	99	AGFAGDDAPR	Carbamidomethyl@N-term	-0.0214544	1032.44	517.228	1032.46	517.239
	33.24	sp|P60709|ACTB_HUMAN	Actin, cytoplasmic 1 OS=Homo sapiens GN=ACTB PE=1 SV=10	99	AGFAGDDAPR		-0.00674215	975.434	488.724	975.441	488.728
	33.24	sp|P60709|ACTB_HUMAN	Actin, cytoplasmic 1 OS=Homo sapiens GN=ACTB PE=1 SV=11	99	AGFAGDDAPR		0.0222475	975.463	488.739	975.441	488.728
	33.24	sp|P60709|ACTB_HUMAN	Actin, cytoplasmic 1 OS=Homo sapiens GN=ACTB PE=1 SV=12	99	AGFAGDDAPR		-0.0131504	975.428	488.721	975.441	488.728
	33.24	sp|P60709|ACTB_HUMAN	Actin, cytoplasmic 1 OS=Homo sapiens GN=ACTB PE=1 SV=13	99	AGFAGDDAPR		0.0226747	975.464	488.739	975.441	488.728
	33.24	sp|P60709|ACTB_HUMAN	Actin, cytoplasmic 1 OS=Homo sapiens GN=ACTB PE=1 SV=15	99	DDEVAALVVDNGSGMCK	Protein Terminal Acetyl@N-term; Oxidation(M)@15; Carbamidomethyl(C)@16	-0.00493659	1836.78	919.398	1836.79	919.401
	33.24	sp|P60709|ACTB_HUMAN	Actin, cytoplasmic 1 OS=Homo sapiens GN=ACTB PE=1 SV=16	99	GYSFTTTAER		0.0177153	1131.54	566.776	1131.52	566.767
	33.24	sp|P60709|ACTB_HUMAN	Actin, cytoplasmic 1 OS=Homo sapiens GN=ACTB PE=1 SV=17	99	GYSFTTTAER		0.0455453	1131.57	566.79	1131.52	566.767
	33.24	sp|P60709|ACTB_HUMAN	Actin, cytoplasmic 1 OS=Homo sapiens GN=ACTB PE=1 SV=18	99	GYSFTTTAER		0.0457895	1131.57	566.79	1131.52	566.767
	33.24	sp|P60709|ACTB_HUMAN	Actin, cytoplasmic 1 OS=Homo sapiens GN=ACTB PE=1 SV=19	99	GYSFTTTAER		-0.0167061	1131.5	566.759	1131.52	566.767
	33.24	sp|P60709|ACTB_HUMAN	Actin, cytoplasmic 1 OS=Homo sapiens GN=ACTB PE=1 SV=20	99	GYSFTTTAER		-0.0156076	1131.5	566.759	1131.52	566.767
	33.24	sp|P60709|ACTB_HUMAN	Actin, cytoplasmic 1 OS=Homo sapiens GN=ACTB PE=1 SV=21	99	GYSFTTTAER		-0.00608674	1131.51	566.764	1131.52	566.767
	33.24	sp|P60709|ACTB_HUMAN	Actin, cytoplasmic 1 OS=Homo sapiens GN=ACTB PE=1 SV=22	99	GYSFTTTAER		0.00514293	1131.52	566.77	1131.52	566.767
	33.24	sp|P60709|ACTB_HUMAN	Actin, cytoplasmic 1 OS=Homo sapiens GN=ACTB PE=1 SV=23	97.21	GYSFTTTAER	Carbamidomethyl@N-term	-0.0165879	1188.52	595.269	1188.54	595.278
	33.24	sp|P60709|ACTB_HUMAN	Actin, cytoplasmic 1 OS=Homo sapiens GN=ACTB PE=1 SV=27	99	SYELPDGQVITIGNER		0.0210927	1789.91	895.96	1789.88	895.95
	33.24	sp|P60709|ACTB_HUMAN	Actin, cytoplasmic 1 OS=Homo sapiens GN=ACTB PE=1 SV=28	99	SYELPDGQVITIGNER		-0.0284644	1789.86	895.935	1789.88	895.95
	33.24	sp|P60709|ACTB_HUMAN	Actin, cytoplasmic 1 OS=Homo sapiens GN=ACTB PE=1 SV=29	99	SYELPDGQVITIGNER		-0.0162582	1789.87	895.942	1789.88	895.95
	33.24	sp|P60709|ACTB_HUMAN	Actin, cytoplasmic 1 OS=Homo sapiens GN=ACTB PE=1 SV=30	99	SYELPDGQVITIGNER		-0.00588296	1789.88	895.947	1789.88	895.95
	33.24	sp|P60709|ACTB_HUMAN	Actin, cytoplasmic 1 OS=Homo sapiens GN=ACTB PE=1 SV=31	99	SYELPDGQVITIGNER		0.0175529	1789.9	895.958	1789.88	895.95
	33.24	sp|P60709|ACTB_HUMAN	Actin, cytoplasmic 1 OS=Homo sapiens GN=ACTB PE=1 SV=32	99	SYELPDGQVITIGNER		-0.0392058	1789.85	895.93	1789.88	895.95
	33.24	sp|P60709|ACTB_HUMAN	Actin, cytoplasmic 1 OS=Homo sapiens GN=ACTB PE=1 SV=33	99	SYELPDGQVITIGNER		-0.0580033	1789.83	895.921	1789.88	895.95
	33.24	sp|P60709|ACTB_HUMAN	Actin, cytoplasmic 1 OS=Homo sapiens GN=ACTB PE=1 SV=34	99	SYELPDGQVITIGNER	Carbamidomethyl@N-term	-0.02798	1846.88	924.446	1846.91	924.46
	33.24	sp|P60709|ACTB_HUMAN	Actin, cytoplasmic 1 OS=Homo sapiens GN=ACTB PE=1 SV=35	99	SYELPDGQVITIGNER		-0.00502853	1789.88	895.947	1789.88	895.95
	3.49	sp|P05164|PERM_HUMAN	Myeloperoxidase OS=Homo sapiens GN=MPO PE=1 SV=1	99	VVLEGGIDPILR		0.0408819	1279.79	640.903	1279.75	640.882
	38.4	sp|P60709|ACTB_HUMAN	Actin, cytoplasmic 1 OS=Homo sapiens GN=ACTB PE=1 SV=1	99	DDDIAALVVDNGSGMCK	Protein Terminal Acetyl@N-term; Deamidated(N)@11; Oxidation(M)@15; Carbamidomethyl(C)@16	0.0118312	1837.78	919.899	1837.77	919.893
	38.4	sp|P60709|ACTB_HUMAN	Actin, cytoplasmic 1 OS=Homo sapiens GN=ACTB PE=1 SV=2	99	AGFAGDDAPR		0.0338433	975.475	488.745	975.441	488.728
	38.4	sp|P60709|ACTB_HUMAN	Actin, cytoplasmic 1 OS=Homo sapiens GN=ACTB PE=1 SV=3	99	AGFAGDDAPR		-0.0423231	975.399	488.707	975.441	488.728
	38.4	sp|P60709|ACTB_HUMAN	Actin, cytoplasmic 1 OS=Homo sapiens GN=ACTB PE=1 SV=4	99	AGFAGDDAPR		0.0140694	975.455	488.735	975.441	488.728
	38.4	sp|P60709|ACTB_HUMAN	Actin, cytoplasmic 1 OS=Homo sapiens GN=ACTB PE=1 SV=5	99	AGFAGDDAPR		-0.07174	975.369	488.692	975.441	488.728
	38.4	sp|P60709|ACTB_HUMAN	Actin, cytoplasmic 1 OS=Homo sapiens GN=ACTB PE=1 SV=6	99	AGFAGDDAPR		-0.016324	975.425	488.72	975.441	488.728
	38.4	sp|P60709|ACTB_HUMAN	Actin, cytoplasmic 1 OS=Homo sapiens GN=ACTB PE=1 SV=7	99	AGFAGDDAPR		0.0106516	975.452	488.733	975.441	488.728
	38.4	sp|P60709|ACTB_HUMAN	Actin, cytoplasmic 1 OS=Homo sapiens GN=ACTB PE=1 SV=8	99	AGFAGDDAPR	Carbamidomethyl@N-term	-0.0214544	1032.44	517.228	1032.46	517.239
	38.4	sp|P60709|ACTB_HUMAN	Actin, cytoplasmic 1 OS=Homo sapiens GN=ACTB PE=1 SV=9	99	AGFAGDDAPR		-0.00674215	975.434	488.724	975.441	488.728
	38.4	sp|P60709|ACTB_HUMAN	Actin, cytoplasmic 1 OS=Homo sapiens GN=ACTB PE=1 SV=10	99	AGFAGDDAPR		0.0222475	975.463	488.739	975.441	488.728
	38.4	sp|P60709|ACTB_HUMAN	Actin, cytoplasmic 1 OS=Homo sapiens GN=ACTB PE=1 SV=11	99	AGFAGDDAPR		-0.0131504	975.428	488.721	975.441	488.728
	38.4	sp|P60709|ACTB_HUMAN	Actin, cytoplasmic 1 OS=Homo sapiens GN=ACTB PE=1 SV=12	99	AGFAGDDAPR		0.0226747	975.464	488.739	975.441	488.728
	38.4	sp|P60709|ACTB_HUMAN	Actin, cytoplasmic 1 OS=Homo sapiens GN=ACTB PE=1 SV=14	99	DDDIAALVVDNGSGMCK	Protein Terminal Acetyl@N-term; Oxidation(M)@15; Carbamidomethyl(C)@16	-0.00493659	1836.78	919.398	1836.79	919.401
	38.4	sp|P60709|ACTB_HUMAN	Actin, cytoplasmic 1 OS=Homo sapiens GN=ACTB PE=1 SV=15	99	DDDIAALVVDNGSGMCK	Protein Terminal Acetyl@N-term; Oxidation(M)@15; Carbamidomethyl(C)@16	-0.088915	1836.7	919.356	1836.79	919.401
	38.4	sp|P60709|ACTB_HUMAN	Actin, cytoplasmic 1 OS=Homo sapiens GN=ACTB PE=1 SV=16	99	EITALAPSTMK	Oxidation(M)@10	-0.00765064	1176.6	589.307	1176.61	589.31
	38.4	sp|P60709|ACTB_HUMAN	Actin, cytoplasmic 1 OS=Homo sapiens GN=ACTB PE=1 SV=20	99	GYSFTTTAER		0.0177153	1131.54	566.776	1131.52	566.767
	38.4	sp|P60709|ACTB_HUMAN	Actin, cytoplasmic 1 OS=Homo sapiens GN=ACTB PE=1 SV=21	99	GYSFTTTAER		0.0455453	1131.57	566.79	1131.52	566.767
	38.4	sp|P60709|ACTB_HUMAN	Actin, cytoplasmic 1 OS=Homo sapiens GN=ACTB PE=1 SV=22	99	GYSFTTTAER		0.0457895	1131.57	566.79	1131.52	566.767
	38.4	sp|P60709|ACTB_HUMAN	Actin, cytoplasmic 1 OS=Homo sapiens GN=ACTB PE=1 SV=23	99	GYSFTTTAER		-0.0167061	1131.5	566.759	1131.52	566.767
	38.4	sp|P60709|ACTB_HUMAN	Actin, cytoplasmic 1 OS=Homo sapiens GN=ACTB PE=1 SV=24	99	GYSFTTTAER		-0.0156076	1131.5	566.759	1131.52	566.767
	38.4	sp|P60709|ACTB_HUMAN	Actin, cytoplasmic 1 OS=Homo sapiens GN=ACTB PE=1 SV=25	99	GYSFTTTAER		-0.00608674	1131.51	566.764	1131.52	566.767
	38.4	sp|P60709|ACTB_HUMAN	Actin, cytoplasmic 1 OS=Homo sapiens GN=ACTB PE=1 SV=26	99	GYSFTTTAER		0.00514293	1131.52	566.77	1131.52	566.767
	38.4	sp|P60709|ACTB_HUMAN	Actin, cytoplasmic 1 OS=Homo sapiens GN=ACTB PE=1 SV=27	97.21	GYSFTTTAER	Carbamidomethyl@N-term	-0.0165879	1188.52	595.269	1188.54	595.278
	38.4	sp|P60709|ACTB_HUMAN	Actin, cytoplasmic 1 OS=Homo sapiens GN=ACTB PE=1 SV=31	99	SYELPDGQVITIGNER		0.0210927	1789.91	895.96	1789.88	895.95
	38.4	sp|P60709|ACTB_HUMAN	Actin, cytoplasmic 1 OS=Homo sapiens GN=ACTB PE=1 SV=32	99	SYELPDGQVITIGNER		-0.0284644	1789.86	895.935	1789.88	895.95
	38.4	sp|P60709|ACTB_HUMAN	Actin, cytoplasmic 1 OS=Homo sapiens GN=ACTB PE=1 SV=33	99	SYELPDGQVITIGNER		-0.0162582	1789.87	895.942	1789.88	895.95
	38.4	sp|P60709|ACTB_HUMAN	Actin, cytoplasmic 1 OS=Homo sapiens GN=ACTB PE=1 SV=34	99	SYELPDGQVITIGNER		-0.00588296	1789.88	895.947	1789.88	895.95
	38.4	sp|P60709|ACTB_HUMAN	Actin, cytoplasmic 1 OS=Homo sapiens GN=ACTB PE=1 SV=35	99	SYELPDGQVITIGNER		0.0175529	1789.9	895.958	1789.88	895.95
	38.4	sp|P60709|ACTB_HUMAN	Actin, cytoplasmic 1 OS=Homo sapiens GN=ACTB PE=1 SV=36	99	SYELPDGQVITIGNER		-0.0392058	1789.85	895.93	1789.88	895.95
	38.4	sp|P60709|ACTB_HUMAN	Actin, cytoplasmic 1 OS=Homo sapiens GN=ACTB PE=1 SV=37	99	SYELPDGQVITIGNER		-0.0580033	1789.83	895.921	1789.88	895.95
	38.4	sp|P60709|ACTB_HUMAN	Actin, cytoplasmic 1 OS=Homo sapiens GN=ACTB PE=1 SV=38	99	SYELPDGQVITIGNER	Carbamidomethyl@N-term	-0.02798	1846.88	924.446	1846.91	924.46
	38.4	sp|P60709|ACTB_HUMAN	Actin, cytoplasmic 1 OS=Homo sapiens GN=ACTB PE=1 SV=39	99	SYELPDGQVITIGNER		-0.00502853	1789.88	895.947	1789.88	895.95
	38.4	sp|P60709|ACTB_HUMAN	Actin, cytoplasmic 1 OS=Homo sapiens GN=ACTB PE=1 SV=40	99	VAPEEHPVLLTEAPLNPK		-0.00387222	1953.05	652.025	1953.06	652.026
	38.4	sp|P60709|ACTB_HUMAN	Actin, cytoplasmic 1 OS=Homo sapiens GN=ACTB PE=1 SV=41	99	VAPEEHPVLLTEAPLNPK		0.00894425	1953.07	652.029	1953.06	652.026
	38.4	sp|P60709|ACTB_HUMAN	Actin, cytoplasmic 1 OS=Homo sapiens GN=ACTB PE=1 SV=42	99	VAPEEHPVLLTEAPLNPK		0.0212114	1953.08	652.033	1953.06	652.026
	38.4	sp|P60709|ACTB_HUMAN	Actin, cytoplasmic 1 OS=Homo sapiens GN=ACTB PE=1 SV=43	99	VAPEEHPVLLTEAPLNPK		0.0662522	1953.12	652.048	1953.06	652.026
	38.4	sp|P60709|ACTB_HUMAN	Actin, cytoplasmic 1 OS=Homo sapiens GN=ACTB PE=1 SV=44	99	VAPEEHPVLLTEAPLNPK		-0.0276742	1953.03	652.017	1953.06	652.026
	38.4	sp|P60709|ACTB_HUMAN	Actin, cytoplasmic 1 OS=Homo sapiens GN=ACTB PE=1 SV=45	99	VAPEEHPVLLTEAPLNPK		0.0642382	1953.12	652.048	1953.06	652.026
	38.4	sp|P60709|ACTB_HUMAN	Actin, cytoplasmic 1 OS=Homo sapiens GN=ACTB PE=1 SV=46	95.4	VAPEEHPVLLTEAPLNPK		-0.0225476	1953.03	652.019	1953.06	652.026
	20.74	sp|Q562R1|ACTBL_HUMAN	Beta-actin-like protein 2 OS=Homo sapiens GN=ACTBL2 PE=1 SV=6	99	SYELPDGQVITIGNER		0.0210927	1789.91	895.96	1789.88	895.95
	20.74	sp|Q562R1|ACTBL_HUMAN	Beta-actin-like protein 2 OS=Homo sapiens GN=ACTBL2 PE=1 SV=7	99	SYELPDGQVITIGNER		-0.0284644	1789.86	895.935	1789.88	895.95
	20.74	sp|Q562R1|ACTBL_HUMAN	Beta-actin-like protein 2 OS=Homo sapiens GN=ACTBL2 PE=1 SV=8	99	SYELPDGQVITIGNER		-0.0162582	1789.87	895.942	1789.88	895.95
	20.74	sp|Q562R1|ACTBL_HUMAN	Beta-actin-like protein 2 OS=Homo sapiens GN=ACTBL2 PE=1 SV=9	99	SYELPDGQVITIGNER		-0.00588296	1789.88	895.947	1789.88	895.95
	20.74	sp|Q562R1|ACTBL_HUMAN	Beta-actin-like protein 2 OS=Homo sapiens GN=ACTBL2 PE=1 SV=10	99	SYELPDGQVITIGNER		0.0175529	1789.9	895.958	1789.88	895.95
	20.74	sp|Q562R1|ACTBL_HUMAN	Beta-actin-like protein 2 OS=Homo sapiens GN=ACTBL2 PE=1 SV=11	99	SYELPDGQVITIGNER		-0.0392058	1789.85	895.93	1789.88	895.95
	20.74	sp|Q562R1|ACTBL_HUMAN	Beta-actin-like protein 2 OS=Homo sapiens GN=ACTBL2 PE=1 SV=12	99	SYELPDGQVITIGNER		-0.0580033	1789.83	895.921	1789.88	895.95
	20.74	sp|Q562R1|ACTBL_HUMAN	Beta-actin-like protein 2 OS=Homo sapiens GN=ACTBL2 PE=1 SV=13	99	SYELPDGQVITIGNER	Carbamidomethyl@N-term	-0.02798	1846.88	924.446	1846.91	924.46
	20.74	sp|Q562R1|ACTBL_HUMAN	Beta-actin-like protein 2 OS=Homo sapiens GN=ACTBL2 PE=1 SV=14	99	SYELPDGQVITIGNER		-0.00502853	1789.88	895.947	1789.88	895.95
	20.74	sp|Q562R1|ACTBL_HUMAN	Beta-actin-like protein 2 OS=Homo sapiens GN=ACTBL2 PE=1 SV=15	99	VAPDEHPILLTEAPLNPK		-0.00387222	1953.05	652.025	1953.06	652.026
	20.74	sp|Q562R1|ACTBL_HUMAN	Beta-actin-like protein 2 OS=Homo sapiens GN=ACTBL2 PE=1 SV=16	99	VAPDEHPILLTEAPLNPK		0.0642382	1953.12	652.048	1953.06	652.026
Band8	%Cov	Accessions	Names	Conf	Sequence	Modifications	dMass	Prec MW	Prec m/z	Theor MW	Theor m/z
	27.18	sp|P30740|ILEU_HUMAN	Leukocyte elastase inhibitor OS=Homo sapiens GN=SERPINB1 PE=1 SV=1	99	GNTAAQLSK		-0.00757403	888.459	445.237	888.466	445.241
	27.18	sp|P30740|ILEU_HUMAN	Leukocyte elastase inhibitor OS=Homo sapiens GN=SERPINB1 PE=1 SV=1	99	LGVQDLFNSSK		0.0356267	1206.66	604.337	1206.62	604.32
	27.18	sp|P30740|ILEU_HUMAN	Leukocyte elastase inhibitor OS=Homo sapiens GN=SERPINB1 PE=1 SV=1	99	LVLVNAIYFK		8.30309e-05	1178.71	590.361	1178.71	590.36
	27.18	sp|P30740|ILEU_HUMAN	Leukocyte elastase inhibitor OS=Homo sapiens GN=SERPINB1 PE=1 SV=1	98.78	ADLSGMSGAR	Oxidation(M)@6	0.03565	979.475	490.745	979.439	490.727
	27.18	sp|P30740|ILEU_HUMAN	Leukocyte elastase inhibitor OS=Homo sapiens GN=SERPINB1 PE=1 SV=1	95.21	EATTNAPFR		0.0258188	1005.51	503.764	1005.49	503.751
	27.18	sp|P30740|ILEU_HUMAN	Leukocyte elastase inhibitor OS=Homo sapiens GN=SERPINB1 PE=1 SV=1	99	MEQLSSANTR	Carbamidomethyl@N-term; Deamidated(Q)@3	0.0182799	1193.55	597.784	1193.53	597.775
	27.18	sp|P30740|ILEU_HUMAN	Leukocyte elastase inhibitor OS=Homo sapiens GN=SERPINB1 PE=1 SV=1	99	GNTAAQLSK		-0.0143484	888.452	445.233	888.466	445.241
	27.18	sp|P30740|ILEU_HUMAN	Leukocyte elastase inhibitor OS=Homo sapiens GN=SERPINB1 PE=1 SV=1	96.95	GNTAAQLSK		0.0142749	888.481	445.248	888.466	445.241
	27.18	sp|P30740|ILEU_HUMAN	Leukocyte elastase inhibitor OS=Homo sapiens GN=SERPINB1 PE=1 SV=1	96.79	GNTAAQLSK		0.0192794	888.486	445.25	888.466	445.241
	27.18	sp|P30740|ILEU_HUMAN	Leukocyte elastase inhibitor OS=Homo sapiens GN=SERPINB1 PE=1 SV=1	96.01	GNTAAQLSK		-0.0567646	888.41	445.212	888.466	445.241
	27.18	sp|P30740|ILEU_HUMAN	Leukocyte elastase inhibitor OS=Homo sapiens GN=SERPINB1 PE=1 SV=1	99	LVLVNAIYFK		0.00618608	1178.71	590.364	1178.71	590.36
	27.18	sp|P30740|ILEU_HUMAN	Leukocyte elastase inhibitor OS=Homo sapiens GN=SERPINB1 PE=1 SV=1	96.49	MEQLSSANTR	Carbamidomethyl@N-term; Deamidated(Q)@3	0.000825232	1193.54	597.775	1193.53	597.775
	27.2	sp|P60709|ACTB_HUMAN	Actin, cytoplasmic 1 OS=Homo sapiens GN=ACTB PE=1 SV=1	99	AGFAGDDAPR		-0.0101266	975.431	488.723	975.441	488.728
	27.2	sp|P60709|ACTB_HUMAN	Actin, cytoplasmic 1 OS=Homo sapiens GN=ACTB PE=1 SV=2	99	GYSFTTTAER		0.0039824	1131.52	566.769	1131.52	566.767
	27.2	sp|P60709|ACTB_HUMAN	Actin, cytoplasmic 1 OS=Homo sapiens GN=ACTB PE=1 SV=3	99	SYELPDGQVITIGNER		-0.0397199	1789.84	895.93	1789.88	895.95
	27.2	sp|P60709|ACTB_HUMAN	Actin, cytoplasmic 1 OS=Homo sapiens GN=ACTB PE=1 SV=4	99	VAPEEHPVLLTEAPLNPK		-0.0916573	1952.97	651.996	1953.06	652.026
	27.2	sp|P60709|ACTB_HUMAN	Actin, cytoplasmic 1 OS=Homo sapiens GN=ACTB PE=1 SV=5	99	EITALAPSTMK	Oxidation(M)@10	0.052573	1176.66	589.337	1176.61	589.31
	27.2	sp|P60709|ACTB_HUMAN	Actin, cytoplasmic 1 OS=Homo sapiens GN=ACTB PE=1 SV=6	99	AGFAGDDAPR		-0.00274193	975.438	488.726	975.441	488.728
	27.2	sp|P60709|ACTB_HUMAN	Actin, cytoplasmic 1 OS=Homo sapiens GN=ACTB PE=1 SV=7	99	AGFAGDDAPR		-0.00573242	975.435	488.725	975.441	488.728
	27.2	sp|P60709|ACTB_HUMAN	Actin, cytoplasmic 1 OS=Homo sapiens GN=ACTB PE=1 SV=8	99	AGFAGDDAPR		0.00745016	975.448	488.731	975.441	488.728
	27.2	sp|P60709|ACTB_HUMAN	Actin, cytoplasmic 1 OS=Homo sapiens GN=ACTB PE=1 SV=9	99	AGFAGDDAPR		0.00928108	975.45	488.732	975.441	488.728
	27.2	sp|P60709|ACTB_HUMAN	Actin, cytoplasmic 1 OS=Homo sapiens GN=ACTB PE=1 SV=10	98.41	AGFAGDDAPR	Carbamidomethyl@N-term	0.00358192	1032.47	517.24	1032.46	517.239
	27.2	sp|P60709|ACTB_HUMAN	Actin, cytoplasmic 1 OS=Homo sapiens GN=ACTB PE=1 SV=11	99	GYSFTTTAER		0.0436522	1131.56	566.789	1131.52	566.767
	27.2	sp|P60709|ACTB_HUMAN	Actin, cytoplasmic 1 OS=Homo sapiens GN=ACTB PE=1 SV=12	99	GYSFTTTAER		-0.0120076	1131.51	566.761	1131.52	566.767
	27.2	sp|P60709|ACTB_HUMAN	Actin, cytoplasmic 1 OS=Homo sapiens GN=ACTB PE=1 SV=13	99	SYELPDGQVITIGNER		-0.00334577	1789.88	895.948	1789.88	895.95
	27.2	sp|P60709|ACTB_HUMAN	Actin, cytoplasmic 1 OS=Homo sapiens GN=ACTB PE=1 SV=14	99	VAPEEHPVLLTEAPLNPK		0.0679984	1953.13	652.049	1953.06	652.026
	27.2	sp|P60709|ACTB_HUMAN	Actin, cytoplasmic 1 OS=Homo sapiens GN=ACTB PE=1 SV=15	99	VAPEEHPVLLTEAPLNPK		0.0520694	1953.11	652.044	1953.06	652.026
	13.96	sp|P05164|PERM_HUMAN	Myeloperoxidase OS=Homo sapiens GN=MPO PE=1 SV=1	99	DYLPLVLGPTAMR	Oxidation(M)@12	0.00328101	1460.77	731.394	1460.77	731.392
	13.96	sp|P05164|PERM_HUMAN	Myeloperoxidase OS=Homo sapiens GN=MPO PE=1 SV=1	99	IANVFTNAFR		1.03375	1152.64	577.329	1151.61	576.812
	13.96	sp|P05164|PERM_HUMAN	Myeloperoxidase OS=Homo sapiens GN=MPO PE=1 SV=1	99	VVLEGGIDPILR		-0.00445437	1279.75	640.88	1279.75	640.882
	13.96	sp|P05164|PERM_HUMAN	Myeloperoxidase OS=Homo sapiens GN=MPO PE=1 SV=1	97.36	QALAQISLPR		0.00975955	1095.65	548.832	1095.64	548.827
	13.96	sp|P05164|PERM_HUMAN	Myeloperoxidase OS=Homo sapiens GN=MPO PE=1 SV=1	99	IANVFTNAFR		0.0329771	1151.64	576.828	1151.61	576.812
	13.96	sp|P05164|PERM_HUMAN	Myeloperoxidase OS=Homo sapiens GN=MPO PE=1 SV=1	99	IANVFTNAFR		-0.00217649	1151.61	576.811	1151.61	576.812
	11.23	sp|P08107|HSP71_HUMAN	Heat shock 70 kDa protein 1A/1B OS=Homo sapiens GN=HSPA1A PE=1 SV=5	99	TTPSYVAFTDTER		-0.0350189	1486.66	744.337	1486.69	744.354
	11.23	sp|P08107|HSP71_HUMAN	Heat shock 70 kDa protein 1A/1B OS=Homo sapiens GN=HSPA1A PE=1 SV=6	99	DAGVIAGLNVLR	Deamidated(N)@9	-0.973051	1196.7	599.357	1197.67	599.843
	11.23	sp|P08107|HSP71_HUMAN	Heat shock 70 kDa protein 1A/1B OS=Homo sapiens GN=HSPA1A PE=1 SV=8	99	TTPSYVAFTDTER		-0.00731102	1486.69	744.351	1486.69	744.354
Band9	%Cov	Accessions	Names	Conf	Sequence	Modifications	dMass	Prec MW	Prec m/z	Theor MW	Theor m/z
	22.13	sp|P63261|ACTG_HUMAN	Actin, cytoplasmic 2 OS=Homo sapiens GN=ACTG1 PE=1 SV=1	99	AGFAGDDAPR		-0.0311892	975.41	488.712	975.441	488.728
	22.13	sp|P63261|ACTG_HUMAN	Actin, cytoplasmic 2 OS=Homo sapiens GN=ACTG1 PE=1 SV=2	99	GYSFTTTAER		0.0402417	1131.56	566.787	1131.52	566.767
	22.13	sp|P63261|ACTG_HUMAN	Actin, cytoplasmic 2 OS=Homo sapiens GN=ACTG1 PE=1 SV=3	99	SYELPDGQVITIGNER	Deamidated(Q)@8	-1.02512	1789.84	895.929	1790.87	896.442
	22.13	sp|P63261|ACTG_HUMAN	Actin, cytoplasmic 2 OS=Homo sapiens GN=ACTG1 PE=1 SV=4	99	VAPEEHPVLLTEAPLNPK		-0.0109989	1953.05	652.023	1953.06	652.026
	22.13	sp|P63261|ACTG_HUMAN	Actin, cytoplasmic 2 OS=Homo sapiens GN=ACTG1 PE=1 SV=5	99	AGFAGDDAPR		-0.0172134	975.424	488.719	975.441	488.728
	22.13	sp|P63261|ACTG_HUMAN	Actin, cytoplasmic 2 OS=Homo sapiens GN=ACTG1 PE=1 SV=6	99	AGFAGDDAPR		-0.0106222	975.43	488.723	975.441	488.728
	22.13	sp|P63261|ACTG_HUMAN	Actin, cytoplasmic 2 OS=Homo sapiens GN=ACTG1 PE=1 SV=7	99	AGFAGDDAPR		0.00762568	975.449	488.732	975.441	488.728
	22.13	sp|P63261|ACTG_HUMAN	Actin, cytoplasmic 2 OS=Homo sapiens GN=ACTG1 PE=1 SV=8	99	GYSFTTTAER		1.09068	1132.61	567.312	1131.52	566.767
	22.13	sp|P63261|ACTG_HUMAN	Actin, cytoplasmic 2 OS=Homo sapiens GN=ACTG1 PE=1 SV=9	99	GYSFTTTAER		0.00960486	1131.53	566.772	1131.52	566.767
	22.13	sp|P63261|ACTG_HUMAN	Actin, cytoplasmic 2 OS=Homo sapiens GN=ACTG1 PE=1 SV=10	99	GYSFTTTAER		0.0556212	1131.58	566.795	1131.52	566.767
	22.13	sp|P63261|ACTG_HUMAN	Actin, cytoplasmic 2 OS=Homo sapiens GN=ACTG1 PE=1 SV=11	99	GYSFTTTAER		-0.060213	1131.46	566.737	1131.52	566.767
	22.13	sp|P63261|ACTG_HUMAN	Actin, cytoplasmic 2 OS=Homo sapiens GN=ACTG1 PE=1 SV=12	99	SYELPDGQVITIGNER		-0.0075367	1789.88	895.946	1789.88	895.95
	22.13	sp|P63261|ACTG_HUMAN	Actin, cytoplasmic 2 OS=Homo sapiens GN=ACTG1 PE=1 SV=13	99	SYELPDGQVITIGNER		-0.0403706	1789.84	895.929	1789.88	895.95
	22.13	sp|P63261|ACTG_HUMAN	Actin, cytoplasmic 2 OS=Homo sapiens GN=ACTG1 PE=1 SV=14	99	VAPEEHPVLLTEAPLNPK	Delta:H(2)C(2)(H)@6; Dioxidation(P)@7	-1.05131	2010.01	671.011	2011.06	671.361
	6.577	sp|P05164|PERM_HUMAN	Myeloperoxidase OS=Homo sapiens GN=MPO PE=1 SV=1	99	DYLPLVLGPTAMR	Oxidation(M)@12	0.97455	1461.74	731.879	1460.77	731.392
	6.577	sp|P05164|PERM_HUMAN	Myeloperoxidase OS=Homo sapiens GN=MPO PE=1 SV=1	99	IANVFTNAFR		-0.0252746	1151.58	576.799	1151.61	576.812
	6.577	sp|P05164|PERM_HUMAN	Myeloperoxidase OS=Homo sapiens GN=MPO PE=1 SV=1	99	VVLEGGIDPILR		-0.0539996	1279.7	640.855	1279.75	640.882
	6.577	sp|P05164|PERM_HUMAN	Myeloperoxidase OS=Homo sapiens GN=MPO PE=1 SV=1	99	IANVFTNAFR		0.0202535	1151.63	576.822	1151.61	576.812
	6.577	sp|P05164|PERM_HUMAN	Myeloperoxidase OS=Homo sapiens GN=MPO PE=1 SV=1	99	IANVFTNAFR		0.0317271	1151.64	576.827	1151.61	576.812
	6.577	sp|P05164|PERM_HUMAN	Myeloperoxidase OS=Homo sapiens GN=MPO PE=1 SV=1	99	IANVFTNAFR		-0.013923	1151.59	576.805	1151.61	576.812
	6.577	sp|P05164|PERM_HUMAN	Myeloperoxidase OS=Homo sapiens GN=MPO PE=1 SV=1	99	IANVFTNAFR		0.0192771	1151.63	576.821	1151.61	576.812
	6.577	sp|P05164|PERM_HUMAN	Myeloperoxidase OS=Homo sapiens GN=MPO PE=1 SV=1	99	IANVFTNAFR		0.0280653	1151.64	576.826	1151.61	576.812
	11.83	sp|P05109|S10A8_HUMAN	Protein S100-A8 OS=Homo sapiens GN=S100A8 PE=1 SV=1	99	LLETECPQYIR	Carbamidomethyl(C)@6	0.0453455	1420.75	711.381	1420.7	711.358
	11.17	sp|Q562R1|ACTBL_HUMAN	Beta-actin-like protein 2 OS=Homo sapiens GN=ACTBL2 PE=1 SV=2	99	VAPDEHPILLTEAPLNPK		0.0426461	1953.1	652.04	1953.06	652.026
	11.17	sp|Q562R1|ACTBL_HUMAN	Beta-actin-like protein 2 OS=Homo sapiens GN=ACTBL2 PE=1 SV=2	99	SYELPDGQVITIGNER		-0.0075367	1789.88	895.946	1789.88	895.95
	11.17	sp|Q562R1|ACTBL_HUMAN	Beta-actin-like protein 2 OS=Homo sapiens GN=ACTBL2 PE=1 SV=2	99	SYELPDGQVITIGNER		-0.0403706	1789.84	895.929	1789.88	895.95
	11.17	sp|Q562R1|ACTBL_HUMAN	Beta-actin-like protein 2 OS=Homo sapiens GN=ACTBL2 PE=1 SV=2	99	SYELPDGQVITIGNER	Deamidated(Q)@8	-1.02512	1789.84	895.929	1790.87	896.442
Band10	%Cov	Accessions	Names	Conf	Sequence	Modifications	dMass	Prec MW	Prec m/z	Theor MW	Theor m/z
	29.25	sp|P04406|G3P_HUMAN	Glyceraldehyde-3-phosphate dehydrogenase OS=Homo sapiens GN=GAPDH PE=1 SV=3	99	GALQNIIPASTGAAK		0.265113	1411.05	706.531	1410.78	706.399
	29.25	sp|P04406|G3P_HUMAN	Glyceraldehyde-3-phosphate dehydrogenase OS=Homo sapiens GN=GAPDH PE=1 SV=3	99	IISNASCTTNCLAPLAK	Carbamidomethyl(C)@7; Carbamidomethyl(C)@11	0.333613	1833.25	917.63	1832.91	917.464
	29.25	sp|P04406|G3P_HUMAN	Glyceraldehyde-3-phosphate dehydrogenase OS=Homo sapiens GN=GAPDH PE=1 SV=3	99	VGVNGFGR	Deamidated(N)@4	0.236985	805.645	403.83	805.408	403.711
	29.25	sp|P04406|G3P_HUMAN	Glyceraldehyde-3-phosphate dehydrogenase OS=Homo sapiens GN=GAPDH PE=1 SV=3	95.57	QASEGPLK		0.247299	828.681	415.348	828.434	415.224
	29.25	sp|P04406|G3P_HUMAN	Glyceraldehyde-3-phosphate dehydrogenase OS=Homo sapiens GN=GAPDH PE=1 SV=3	98.5	AGAHLQGGAKR		0.345906	1064.93	355.984	1064.58	355.869
	29.25	sp|P04406|G3P_HUMAN	Glyceraldehyde-3-phosphate dehydrogenase OS=Homo sapiens GN=GAPDH PE=1 SV=3	99	GALQNIIPASTGAAK		0.273536	1411.06	706.536	1410.78	706.399
	29.25	sp|P04406|G3P_HUMAN	Glyceraldehyde-3-phosphate dehydrogenase OS=Homo sapiens GN=GAPDH PE=1 SV=3	99	GALQNIIPASTGAAK		0.252418	1411.04	706.525	1410.78	706.399
	29.25	sp|P04406|G3P_HUMAN	Glyceraldehyde-3-phosphate dehydrogenase OS=Homo sapiens GN=GAPDH PE=1 SV=3	99	IISNASCTTNCLAPLAK	Carbamidomethyl(C)@7; Carbamidomethyl(C)@11	0.343745	1833.26	917.635	1832.91	917.464
	29.25	sp|P04406|G3P_HUMAN	Glyceraldehyde-3-phosphate dehydrogenase OS=Homo sapiens GN=GAPDH PE=1 SV=3	99	IISNASCTTNCLAPLAK	Carbamidomethyl(C)@7; Carbamidomethyl(C)@11	0.317744	1833.23	917.622	1832.91	917.464
	29.25	sp|P04406|G3P_HUMAN	Glyceraldehyde-3-phosphate dehydrogenase OS=Homo sapiens GN=GAPDH PE=1 SV=3	99	VGVNGFGR	Deamidated(N)@4	0.181565	805.59	403.802	805.408	403.711
	29.25	sp|P04406|G3P_HUMAN	Glyceraldehyde-3-phosphate dehydrogenase OS=Homo sapiens GN=GAPDH PE=1 SV=3	99	VGVNGFGR	Deamidated(N)@4	0.236375	805.645	403.83	805.408	403.711
	29.25	sp|P04406|G3P_HUMAN	Glyceraldehyde-3-phosphate dehydrogenase OS=Homo sapiens GN=GAPDH PE=1 SV=3	99	VGVNGFGR	Deamidated(N)@4	0.223802	805.632	403.823	805.408	403.711
	29.25	sp|P04406|G3P_HUMAN	Glyceraldehyde-3-phosphate dehydrogenase OS=Homo sapiens GN=GAPDH PE=1 SV=3	99	VGVNGFGR	Deamidated(N)@4	0.202623	805.611	403.813	805.408	403.711
	29.25	sp|P04406|G3P_HUMAN	Glyceraldehyde-3-phosphate dehydrogenase OS=Homo sapiens GN=GAPDH PE=1 SV=3	99	VGVNGFGR	Deamidated(N)@4	0.238389	805.647	403.831	805.408	403.711
	29.25	sp|P04406|G3P_HUMAN	Glyceraldehyde-3-phosphate dehydrogenase OS=Homo sapiens GN=GAPDH PE=1 SV=3	99	VGVNGFGR	Deamidated(N)@4	0.258409	805.667	403.841	805.408	403.711
	12.35	sp|P20160|CAP7_HUMAN	Azurocidin OS=Homo sapiens GN=AZU1 PE=1 SV=3	99	QFPFLASIQNQGR		0.257811	1505.04	753.525	1504.78	753.397
	12.35	sp|P20160|CAP7_HUMAN	Azurocidin OS=Homo sapiens GN=AZU1 PE=1 SV=3	99	QFPFLASIQNQGR		0.301756	1505.08	753.548	1504.78	753.397
	12.35	sp|P20160|CAP7_HUMAN	Azurocidin OS=Homo sapiens GN=AZU1 PE=1 SV=3	99	QFPFLASIQNQGR		0.287596	1505.07	753.54	1504.78	753.397
Band11	%Cov	Accessions	Names	Conf	Sequence	Modifications	dMass	Prec MW	Prec m/z	Theor MW	Theor m/z
	34.66	sp|P20160|CAP7_HUMAN	Azurocidin OS=Homo sapiens GN=AZU1 PE=1 SV=3	99	FVMTAASCFQSQNPGVSTVVLGAYDLR	Oxidation(M)@3; Carbamidomethyl(C)@8; Deamidated(N)@13	-2.04378	2932.35	978.456	2934.39	979.137
	34.66	sp|P20160|CAP7_HUMAN	Azurocidin OS=Homo sapiens GN=AZU1 PE=1 SV=3	99	GPDFFTR		-0.0798968	838.317	420.166	838.397	420.206
	34.66	sp|P20160|CAP7_HUMAN	Azurocidin OS=Homo sapiens GN=AZU1 PE=1 SV=3	99	HFCGGALIHAR	Carbamidomethyl(C)@3	-0.0229888	1237.59	413.538	1237.61	413.545
	34.66	sp|P20160|CAP7_HUMAN	Azurocidin OS=Homo sapiens GN=AZU1 PE=1 SV=3	99	QFPFLASIQNQGR	Gln->pyro-Glu@N-term	-0.092321	1487.66	744.837	1487.75	744.883
	34.66	sp|P20160|CAP7_HUMAN	Azurocidin OS=Homo sapiens GN=AZU1 PE=1 SV=3	98.77	CQVAGWGSQR	Carbamidomethyl(C)@1	-0.0806637	1147.44	574.727	1147.52	574.767
	34.66	sp|P20160|CAP7_HUMAN	Azurocidin OS=Homo sapiens GN=AZU1 PE=1 SV=3	99	FVMTAASCFQSQNPGVSTVVLGAYDLR	Oxidation(M)@3; Carbamidomethyl(C)@8; Deamidated(Q)@12	-1.00964	2933.38	978.801	2934.39	979.137
	34.66	sp|P20160|CAP7_HUMAN	Azurocidin OS=Homo sapiens GN=AZU1 PE=1 SV=3	99	GPDFFTR		-0.0972911	838.3	420.157	838.397	420.206
	34.66	sp|P20160|CAP7_HUMAN	Azurocidin OS=Homo sapiens GN=AZU1 PE=1 SV=3	99	GPDFFTR		-0.0762958	838.321	420.168	838.397	420.206
	34.66	sp|P20160|CAP7_HUMAN	Azurocidin OS=Homo sapiens GN=AZU1 PE=1 SV=3	99	HFCGGALIHAR	Carbamidomethyl(C)@3	-0.0677564	1237.55	413.523	1237.61	413.545
	34.66	sp|P20160|CAP7_HUMAN	Azurocidin OS=Homo sapiens GN=AZU1 PE=1 SV=3	97.69	HFCGGALIHAR	Carbamidomethyl(C)@3	-0.0683057	1237.55	413.522	1237.61	413.545
	34.66	sp|P20160|CAP7_HUMAN	Azurocidin OS=Homo sapiens GN=AZU1 PE=1 SV=3	97.22	HFCGGALIHAR	Carbamidomethyl(C)@3	-0.0659254	1237.55	413.523	1237.61	413.545
	34.66	sp|P20160|CAP7_HUMAN	Azurocidin OS=Homo sapiens GN=AZU1 PE=1 SV=3	99	QFPFLASIQNQGR		-0.043098	1504.74	753.375	1504.78	753.397
	34.66	sp|P20160|CAP7_HUMAN	Azurocidin OS=Homo sapiens GN=AZU1 PE=1 SV=3	99	QFPFLASIQNQGR		-0.0903374	1504.69	753.351	1504.78	753.397
	34.66	sp|P20160|CAP7_HUMAN	Azurocidin OS=Homo sapiens GN=AZU1 PE=1 SV=3	99	QFPFLASIQNQGR		-0.0255205	1504.75	753.384	1504.78	753.397
	34.66	sp|P20160|CAP7_HUMAN	Azurocidin OS=Homo sapiens GN=AZU1 PE=1 SV=3	99	QFPFLASIQNQGR		-0.00635619	1504.77	753.393	1504.78	753.397
	34.66	sp|P20160|CAP7_HUMAN	Azurocidin OS=Homo sapiens GN=AZU1 PE=1 SV=3	99	QFPFLASIQNQGR	Gln->pyro-Glu@N-term	-0.0157858	1487.74	744.875	1487.75	744.883
	34.66	sp|P20160|CAP7_HUMAN	Azurocidin OS=Homo sapiens GN=AZU1 PE=1 SV=3	99	QFPFLASIQNQGR	Gln->pyro-Glu@N-term	-0.0271379	1487.73	744.87	1487.75	744.883
	34.66	sp|P20160|CAP7_HUMAN	Azurocidin OS=Homo sapiens GN=AZU1 PE=1 SV=3	99	QFPFLASIQNQGR	Gln->pyro-Glu@N-term	-0.0605839	1487.69	744.853	1487.75	744.883
	34.66	sp|P20160|CAP7_HUMAN	Azurocidin OS=Homo sapiens GN=AZU1 PE=1 SV=3	99	QFPFLASIQNQGR	Gln->pyro-Glu@N-term	-0.0397106	1487.71	744.864	1487.75	744.883
	34.66	sp|P20160|CAP7_HUMAN	Azurocidin OS=Homo sapiens GN=AZU1 PE=1 SV=3	99	QFPFLASIQNQGR	Gln->pyro-Glu@N-term	-0.0152975	1487.74	744.876	1487.75	744.883
	34.66	sp|P20160|CAP7_HUMAN	Azurocidin OS=Homo sapiens GN=AZU1 PE=1 SV=3	99	QFPFLASIQNQGR		-0.0207599	1504.76	753.386	1504.78	753.397
	34.66	sp|P20160|CAP7_HUMAN	Azurocidin OS=Homo sapiens GN=AZU1 PE=1 SV=3	99	QFPFLASIQNQGR		-0.0463937	1504.73	753.373	1504.78	753.397
	34.66	sp|P20160|CAP7_HUMAN	Azurocidin OS=Homo sapiens GN=AZU1 PE=1 SV=3	99	QFPFLASIQNQGR		-0.00293835	1504.78	753.395	1504.78	753.397
	34.66	sp|P20160|CAP7_HUMAN	Azurocidin OS=Homo sapiens GN=AZU1 PE=1 SV=3	99	QFPFLASIQNQGR		0.0400288	1504.82	753.417	1504.78	753.397
	34.66	sp|P20160|CAP7_HUMAN	Azurocidin OS=Homo sapiens GN=AZU1 PE=1 SV=3	99	QFPFLASIQNQGR		-0.0321121	1504.75	753.381	1504.78	753.397
	34.66	sp|P20160|CAP7_HUMAN	Azurocidin OS=Homo sapiens GN=AZU1 PE=1 SV=3	99	QFPFLASIQNQGR		-0.0355299	1504.74	753.379	1504.78	753.397
	16.98	sp|P60709|ACTB_HUMAN	Actin, cytoplasmic 1 OS=Homo sapiens GN=ACTB PE=1 SV=1	99	AGFAGDDAPR		-0.0625588	975.378	488.697	975.441	488.728
	16.98	sp|P60709|ACTB_HUMAN	Actin, cytoplasmic 1 OS=Homo sapiens GN=ACTB PE=1 SV=2	99	VAPEEHPVLLTEAPLNPK		0.0681781	1953.13	652.049	1953.06	652.026
Band12	%Cov	Accessions	Names	Conf	Sequence	Modifications	dMass	Prec MW	Prec m/z	Theor MW	Theor m/z
	55.38	sp|P20160|CAP7_HUMAN	Azurocidin OS=Homo sapiens GN=AZU1 PE=1 SV=3	99	CQVAGWGSQR	Carbamidomethyl(C)@1	0.00396156	1147.52	574.769	1147.52	574.767
	55.38	sp|P20160|CAP7_HUMAN	Azurocidin OS=Homo sapiens GN=AZU1 PE=1 SV=3	99	FVMTAASCFQSQNPGVSTVVLGAYDLR	Oxidation(M)@3; Carbamidomethyl(C)@8; Deamidated(Q)@12	-1.02989	2933.36	978.794	2934.39	979.137
	55.38	sp|P20160|CAP7_HUMAN	Azurocidin OS=Homo sapiens GN=AZU1 PE=1 SV=3	99	GPDFFTR		-0.0446176	838.353	420.184	838.397	420.206
	55.38	sp|P20160|CAP7_HUMAN	Azurocidin OS=Homo sapiens GN=AZU1 PE=1 SV=3	99	HFCGGALIHAR	Carbamidomethyl(C)@3	0.01592	1237.63	413.55	1237.61	413.545
	55.38	sp|P20160|CAP7_HUMAN	Azurocidin OS=Homo sapiens GN=AZU1 PE=1 SV=3	99	QFPFLASIQNQGR	Gln->pyro-Glu@N-term	-0.0414933	1487.71	744.863	1487.75	744.883
	55.38	sp|P20160|CAP7_HUMAN	Azurocidin OS=Homo sapiens GN=AZU1 PE=1 SV=3	99	VALFRDWIDGVLNNPG		-0.000787005	1784.92	893.467	1784.92	893.468
	55.38	sp|P20160|CAP7_HUMAN	Azurocidin OS=Homo sapiens GN=AZU1 PE=1 SV=3	99	VALFRDWIDGVLNNPGPG		0.0115766	1939.01	970.511	1939	970.505
	55.38	sp|P20160|CAP7_HUMAN	Azurocidin OS=Homo sapiens GN=AZU1 PE=1 SV=3	99	RGGICNGDGGTPLVCEGLAHGVASFSLGPCGR	Deamidated(R)@1; Carbamidomethyl(C)@5; Deamidated(N)@6; Carbamidomethyl(C)@15; Carbamidomethyl(C)@30	-1.02196	3228.45	808.119	3229.47	808.375
	55.38	sp|P20160|CAP7_HUMAN	Azurocidin OS=Homo sapiens GN=AZU1 PE=1 SV=3	99	CQVAGWGSQR	Carbamidomethyl(C)@1	0.0173885	1147.54	574.776	1147.52	574.767
	55.38	sp|P20160|CAP7_HUMAN	Azurocidin OS=Homo sapiens GN=AZU1 PE=1 SV=3	99	FVMTAASCFQSQNPGVSTVVLGAYDLR	Oxidation(M)@3; Carbamidomethyl(C)@8	-0.0246315	2933.38	978.801	2933.41	978.809
	55.38	sp|P20160|CAP7_HUMAN	Azurocidin OS=Homo sapiens GN=AZU1 PE=1 SV=3	99	FVMTAASCFQSQNPGVSTVVLGAYDLR	Oxidation(M)@3; Carbamidomethyl(C)@8	-0.00339242	2933.4	978.808	2933.41	978.809
	55.38	sp|P20160|CAP7_HUMAN	Azurocidin OS=Homo sapiens GN=AZU1 PE=1 SV=3	99	FVMTAASCFQSQNPGVSTVVLGAYDLR	Oxidation(M)@3; Carbamidomethyl(C)@8; Deamidated(Q)@12	2.07028	2936.46	979.827	2934.39	979.137
	55.38	sp|P20160|CAP7_HUMAN	Azurocidin OS=Homo sapiens GN=AZU1 PE=1 SV=3	99	FVMTAASCFQSQNPGVSTVVLGAYDLR	Acetyl@N-term; Oxidation(M)@3; Carbamidomethyl(C)@8	-0.856165	2974.56	992.527	2975.42	992.812
	55.38	sp|P20160|CAP7_HUMAN	Azurocidin OS=Homo sapiens GN=AZU1 PE=1 SV=3	99	GPDFFTR		-0.0260029	838.371	420.193	838.397	420.206
	55.38	sp|P20160|CAP7_HUMAN	Azurocidin OS=Homo sapiens GN=AZU1 PE=1 SV=3	99	GPDFFTR		-0.0244161	838.373	420.194	838.397	420.206
	55.38	sp|P20160|CAP7_HUMAN	Azurocidin OS=Homo sapiens GN=AZU1 PE=1 SV=3	99	GPDFFTR		-0.0130031	838.384	420.2	838.397	420.206
	55.38	sp|P20160|CAP7_HUMAN	Azurocidin OS=Homo sapiens GN=AZU1 PE=1 SV=3	98.49	GPDFFTR		-0.0640257	838.333	420.174	838.397	420.206
	55.38	sp|P20160|CAP7_HUMAN	Azurocidin OS=Homo sapiens GN=AZU1 PE=1 SV=3	98.3	GPDFFTR		-0.0844103	838.313	420.164	838.397	420.206
	55.38	sp|P20160|CAP7_HUMAN	Azurocidin OS=Homo sapiens GN=AZU1 PE=1 SV=3	98.08	GPDFFTR		-0.026186	838.371	420.193	838.397	420.206
	55.38	sp|P20160|CAP7_HUMAN	Azurocidin OS=Homo sapiens GN=AZU1 PE=1 SV=3	98.01	GPDFFTR		-0.060791	838.337	420.176	838.397	420.206
	55.38	sp|P20160|CAP7_HUMAN	Azurocidin OS=Homo sapiens GN=AZU1 PE=1 SV=3	96.1	GPDFFTR		0.0223953	838.42	420.217	838.397	420.206
	55.38	sp|P20160|CAP7_HUMAN	Azurocidin OS=Homo sapiens GN=AZU1 PE=1 SV=3	99	HFCGGALIHAR	Carbamidomethyl(C)@3	-0.00898092	1237.6	413.542	1237.61	413.545
	55.38	sp|P20160|CAP7_HUMAN	Azurocidin OS=Homo sapiens GN=AZU1 PE=1 SV=3	99	HFCGGALIHAR	Carbamidomethyl(C)@3	0.0735035	1237.69	413.57	1237.61	413.545
	55.38	sp|P20160|CAP7_HUMAN	Azurocidin OS=Homo sapiens GN=AZU1 PE=1 SV=3	99	HFCGGALIHAR	Carbamidomethyl@N-term; Carbamidomethyl(C)@3	0.0338361	1294.67	432.564	1294.64	432.552
	55.38	sp|P20160|CAP7_HUMAN	Azurocidin OS=Homo sapiens GN=AZU1 PE=1 SV=3	99	HFCGGALIHAR	Carbamidomethyl(C)@3	0.055194	1237.67	413.564	1237.61	413.545
	55.38	sp|P20160|CAP7_HUMAN	Azurocidin OS=Homo sapiens GN=AZU1 PE=1 SV=3	99	HFCGGALIHAR	Carbamidomethyl(C)@3	0.0260818	1237.64	413.554	1237.61	413.545
	55.38	sp|P20160|CAP7_HUMAN	Azurocidin OS=Homo sapiens GN=AZU1 PE=1 SV=3	99	HFCGGALIHAR	Carbamidomethyl(C)@3	-0.0209737	1237.59	413.538	1237.61	413.545
	55.38	sp|P20160|CAP7_HUMAN	Azurocidin OS=Homo sapiens GN=AZU1 PE=1 SV=3	99	HFCGGALIHAR	Carbamidomethyl(C)@3	0.0561094	1237.67	413.564	1237.61	413.545
	55.38	sp|P20160|CAP7_HUMAN	Azurocidin OS=Homo sapiens GN=AZU1 PE=1 SV=3	99	HFCGGALIHAR	Carbamidomethyl(C)@3	0.0443913	1237.66	413.56	1237.61	413.545
	55.38	sp|P20160|CAP7_HUMAN	Azurocidin OS=Homo sapiens GN=AZU1 PE=1 SV=3	99	HFCGGALIHAR	Carbamidomethyl@N-term; Carbamidomethyl(C)@3	0.0293502	1294.66	432.562	1294.64	432.552
	55.38	sp|P20160|CAP7_HUMAN	Azurocidin OS=Homo sapiens GN=AZU1 PE=1 SV=3	97.91	HFCGGALIHAR	Carbamidomethyl@N-term; Carbamidomethyl(C)@3	-0.0297895	1294.61	432.542	1294.64	432.552
	55.38	sp|P20160|CAP7_HUMAN	Azurocidin OS=Homo sapiens GN=AZU1 PE=1 SV=3	96.84	HFCGGALIHAR	Carbamidomethyl(C)@3	0.951811	1238.57	413.863	1237.61	413.545
	55.38	sp|P20160|CAP7_HUMAN	Azurocidin OS=Homo sapiens GN=AZU1 PE=1 SV=3	99	QFPFLASIQNQGR		0.119228	1504.9	753.456	1504.78	753.397
	55.38	sp|P20160|CAP7_HUMAN	Azurocidin OS=Homo sapiens GN=AZU1 PE=1 SV=3	99	QFPFLASIQNQGR		0.0689379	1504.85	753.431	1504.78	753.397
	55.38	sp|P20160|CAP7_HUMAN	Azurocidin OS=Homo sapiens GN=AZU1 PE=1 SV=3	99	QFPFLASIQNQGR		0.0851724	1504.86	753.439	1504.78	753.397
	55.38	sp|P20160|CAP7_HUMAN	Azurocidin OS=Homo sapiens GN=AZU1 PE=1 SV=3	99	QFPFLASIQNQGR		0.0177933	1504.8	753.405	1504.78	753.397
	55.38	sp|P20160|CAP7_HUMAN	Azurocidin OS=Homo sapiens GN=AZU1 PE=1 SV=3	99	QFPFLASIQNQGR		0.034394	1504.81	753.414	1504.78	753.397
	55.38	sp|P20160|CAP7_HUMAN	Azurocidin OS=Homo sapiens GN=AZU1 PE=1 SV=3	99	QFPFLASIQNQGR		0.0181595	1504.8	753.406	1504.78	753.397
	55.38	sp|P20160|CAP7_HUMAN	Azurocidin OS=Homo sapiens GN=AZU1 PE=1 SV=3	99	QFPFLASIQNQGR		0.000216198	1504.78	753.397	1504.78	753.397
	55.38	sp|P20160|CAP7_HUMAN	Azurocidin OS=Homo sapiens GN=AZU1 PE=1 SV=3	99	QFPFLASIQNQGR		0.0384221	1504.82	753.416	1504.78	753.397
	55.38	sp|P20160|CAP7_HUMAN	Azurocidin OS=Homo sapiens GN=AZU1 PE=1 SV=3	99	QFPFLASIQNQGR		0.0221876	1504.8	753.408	1504.78	753.397
	55.38	sp|P20160|CAP7_HUMAN	Azurocidin OS=Homo sapiens GN=AZU1 PE=1 SV=3	99	QFPFLASIQNQGR		0.0237744	1504.8	753.409	1504.78	753.397
	55.38	sp|P20160|CAP7_HUMAN	Azurocidin OS=Homo sapiens GN=AZU1 PE=1 SV=3	99	QFPFLASIQNQGR	Gln->pyro-Glu@N-term	-0.0107333	1487.74	744.878	1487.75	744.883
	55.38	sp|P20160|CAP7_HUMAN	Azurocidin OS=Homo sapiens GN=AZU1 PE=1 SV=3	99	QFPFLASIQNQGR	Gln->pyro-Glu@N-term	-0.0317282	1487.72	744.867	1487.75	744.883
	55.38	sp|P20160|CAP7_HUMAN	Azurocidin OS=Homo sapiens GN=AZU1 PE=1 SV=3	99	QFPFLASIQNQGR	Gln->pyro-Glu@N-term	-0.0346578	1487.72	744.866	1487.75	744.883
	55.38	sp|P20160|CAP7_HUMAN	Azurocidin OS=Homo sapiens GN=AZU1 PE=1 SV=3	99	QFPFLASIQNQGR	Gln->pyro-Glu@N-term	-0.000724111	1487.75	744.883	1487.75	744.883
	55.38	sp|P20160|CAP7_HUMAN	Azurocidin OS=Homo sapiens GN=AZU1 PE=1 SV=3	99	QFPFLASIQNQGR	Gln->pyro-Glu@N-term	-0.021719	1487.73	744.872	1487.75	744.883
	55.38	sp|P20160|CAP7_HUMAN	Azurocidin OS=Homo sapiens GN=AZU1 PE=1 SV=3	99	QFPFLASIQNQGR	Gln->pyro-Glu@N-term	0.00208338	1487.75	744.884	1487.75	744.883
	55.38	sp|P20160|CAP7_HUMAN	Azurocidin OS=Homo sapiens GN=AZU1 PE=1 SV=3	99	QFPFLASIQNQGR	Gln->pyro-Glu@N-term	-0.0141511	1487.74	744.876	1487.75	744.883
	55.38	sp|P20160|CAP7_HUMAN	Azurocidin OS=Homo sapiens GN=AZU1 PE=1 SV=3	99	QFPFLASIQNQGR	Gln->pyro-Glu@N-term	-0.0239162	1487.73	744.871	1487.75	744.883
	55.38	sp|P20160|CAP7_HUMAN	Azurocidin OS=Homo sapiens GN=AZU1 PE=1 SV=3	99	QFPFLASIQNQGR	Gln->pyro-Glu@N-term	0.00244954	1487.75	744.885	1487.75	744.883
	55.38	sp|P20160|CAP7_HUMAN	Azurocidin OS=Homo sapiens GN=AZU1 PE=1 SV=3	99	QFPFLASIQNQGR	Gln->pyro-Glu@N-term	1.00422	1488.76	745.385	1487.75	744.883
	55.38	sp|P20160|CAP7_HUMAN	Azurocidin OS=Homo sapiens GN=AZU1 PE=1 SV=3	99	QFPFLASIQNQGR	Gln->pyro-Glu@N-term; Deamidated(N)@10	-0.00835388	1488.73	745.371	1488.74	745.375
	55.38	sp|P20160|CAP7_HUMAN	Azurocidin OS=Homo sapiens GN=AZU1 PE=1 SV=3	99	QFPFLASIQNQGR		0.0225538	1504.8	753.408	1504.78	753.397
	55.38	sp|P20160|CAP7_HUMAN	Azurocidin OS=Homo sapiens GN=AZU1 PE=1 SV=3	99	QFPFLASIQNQGR		-0.00906063	1504.77	753.392	1504.78	753.397
	55.38	sp|P20160|CAP7_HUMAN	Azurocidin OS=Homo sapiens GN=AZU1 PE=1 SV=3	99	QFPFLASIQNQGR		0.0234083	1504.8	753.408	1504.78	753.397
	55.38	sp|P20160|CAP7_HUMAN	Azurocidin OS=Homo sapiens GN=AZU1 PE=1 SV=3	99	QFPFLASIQNQGR		-0.0150417	1504.76	753.389	1504.78	753.397
	55.38	sp|P20160|CAP7_HUMAN	Azurocidin OS=Homo sapiens GN=AZU1 PE=1 SV=3	99	QFPFLASIQNQGR		0.0246289	1504.8	753.409	1504.78	753.397
	55.38	sp|P20160|CAP7_HUMAN	Azurocidin OS=Homo sapiens GN=AZU1 PE=1 SV=3	99	RGGICNGDGGTPLVCEGLAHGVASFSLGPCGR	Carbamidomethyl(C)@5; Deamidated(N)@6; Carbamidomethyl(C)@15; Carbamidomethyl(C)@30	0.0760596	3228.56	808.148	3228.49	808.129
	55.38	sp|P20160|CAP7_HUMAN	Azurocidin OS=Homo sapiens GN=AZU1 PE=1 SV=3	99	RGGICNGDGGTPLVCEGLAHGVASFSLGPCGR	Carbamidomethyl(C)@5; Deamidated(N)@6; Carbamidomethyl(C)@15; Carbamidomethyl(C)@30	-0.0972706	3228.39	808.105	3228.49	808.129
	55.38	sp|P20160|CAP7_HUMAN	Azurocidin OS=Homo sapiens GN=AZU1 PE=1 SV=3	99	VALFRDWIDGVLNNPGPG	Deamidated(N)@14	-0.92105	1939.06	970.536	1939.98	970.997
	55.38	sp|P20160|CAP7_HUMAN	Azurocidin OS=Homo sapiens GN=AZU1 PE=1 SV=3	99	VALFRDWIDGVLNNPGPG		0.0221961	1939.02	970.516	1939	970.505
	55.38	sp|P20160|CAP7_HUMAN	Azurocidin OS=Homo sapiens GN=AZU1 PE=1 SV=3	95.7	VALFRDWIDGVLNNPGPG	Carbamidomethyl@N-term; Dioxidation(W)@7	-0.511138	2027.5	1014.75	2028.01	1015.01
Band13	%Cov	Accessions	Names	Conf	Sequence	Modifications	dMass	Prec MW	Prec m/z	Theor MW	Theor m/z
	38.2	sp|P08246|ELNE_HUMAN	Neutrophil elastase OS=Homo sapiens GN=ELANE PE=1 SV=1	99	LGNGVQCLAMGWGLLGR	Deamidated(N)@3; Carbamidomethyl(C)@7; Oxidation(M)@10	0.00150476	1817.89	909.954	1817.89	909.953
	38.2	sp|P08246|ELNE_HUMAN	Neutrophil elastase OS=Homo sapiens GN=ELANE PE=1 SV=1	99	RLGNGVQCLAMGWGLLGR	Deamidated(N)@4; Deamidated(Q)@7; Carbamidomethyl(C)@8; Oxidation(M)@11	-1.01565	1973.96	658.994	1974.98	659.333
	38.2	sp|P08246|ELNE_HUMAN	Neutrophil elastase OS=Homo sapiens GN=ELANE PE=1 SV=1	99	SNVCTLVR	Carbamidomethyl(C)@4	0.0217899	947.508	474.761	947.486	474.75
	38.2	sp|P08246|ELNE_HUMAN	Neutrophil elastase OS=Homo sapiens GN=ELANE PE=1 SV=1	98.74	QVFAVQR	Gln->pyro-Glu@N-term	-0.989414	828.455	415.235	829.445	415.73
	38.2	sp|P08246|ELNE_HUMAN	Neutrophil elastase OS=Homo sapiens GN=ELANE PE=1 SV=1	97.04	QVFAVQR		-0.0185115	846.453	424.234	846.471	424.243
	38.2	sp|P08246|ELNE_HUMAN	Neutrophil elastase OS=Homo sapiens GN=ELANE PE=1 SV=1	99	RLGNGVQCLAMGWGLLGR	Deamidated(N)@4; Carbamidomethyl(C)@8; Oxidation(M)@11	0.0196294	1974.01	659.011	1973.99	659.005
	38.2	sp|P08246|ELNE_HUMAN	Neutrophil elastase OS=Homo sapiens GN=ELANE PE=1 SV=1	99	RLGNGVQCLAMGWGLLGR	Deamidated(N)@4; Carbamidomethyl(C)@8; Oxidation(M)@11	0.0101089	1974	659.008	1973.99	659.005
	38.2	sp|P08246|ELNE_HUMAN	Neutrophil elastase OS=Homo sapiens GN=ELANE PE=1 SV=1	99	SNVCTLVR	Carbamidomethyl(C)@4	0.038756	947.525	474.77	947.486	474.75
	38.2	sp|P08246|ELNE_HUMAN	Neutrophil elastase OS=Homo sapiens GN=ELANE PE=1 SV=1	99	SNVCTLVR	Carbamidomethyl(C)@4	0.00317596	947.489	474.752	947.486	474.75
	38.2	sp|P08246|ELNE_HUMAN	Neutrophil elastase OS=Homo sapiens GN=ELANE PE=1 SV=1	99	SNVCTLVR	Carbamidomethyl(C)@4	0.0130017	947.499	474.757	947.486	474.75
	38.2	sp|P08246|ELNE_HUMAN	Neutrophil elastase OS=Homo sapiens GN=ELANE PE=1 SV=1	99	SNVCTLVR	Carbamidomethyl(C)@4	0.0324089	947.518	474.766	947.486	474.75
	38.2	sp|P08246|ELNE_HUMAN	Neutrophil elastase OS=Homo sapiens GN=ELANE PE=1 SV=1	98.96	SNVCTLVR	Carbamidomethyl(C)@4	-0.0433893	947.442	474.728	947.486	474.75
	30.59	sp|P08311|CATG_HUMAN	Cathepsin G OS=Homo sapiens GN=CTSG PE=1 SV=2	99	AQEGLRPGTLCTVAGWGR	Carbamidomethyl(C)@11	0.00598868	1927.97	643.665	1927.97	643.664
	30.59	sp|P08311|CATG_HUMAN	Cathepsin G OS=Homo sapiens GN=CTSG PE=1 SV=2	99	NVNPVALPR		-0.021843	978.539	490.277	978.561	490.288
	30.59	sp|P08311|CATG_HUMAN	Cathepsin G OS=Homo sapiens GN=CTSG PE=1 SV=2	99	VSSFLPWIR		0.000441	1103.61	552.814	1103.61	552.814
	30.59	sp|P08311|CATG_HUMAN	Cathepsin G OS=Homo sapiens GN=CTSG PE=1 SV=2	99	AQEGLRPGTLCTVAGWGR	Carbamidomethyl(C)@11	0.063112	1928.03	643.684	1927.97	643.664
	30.59	sp|P08311|CATG_HUMAN	Cathepsin G OS=Homo sapiens GN=CTSG PE=1 SV=2	99	NVNPVALPR		-0.0166556	978.544	490.279	978.561	490.288
	30.59	sp|P08311|CATG_HUMAN	Cathepsin G OS=Homo sapiens GN=CTSG PE=1 SV=2	99	NVNPVALPR		-0.0888531	978.472	490.243	978.561	490.288
	30.59	sp|P08311|CATG_HUMAN	Cathepsin G OS=Homo sapiens GN=CTSG PE=1 SV=2	99	NVNPVALPR		-0.0168386	978.544	490.279	978.561	490.288
	30.59	sp|P08311|CATG_HUMAN	Cathepsin G OS=Homo sapiens GN=CTSG PE=1 SV=2	99	VSSFLPWIR		-0.0380074	1103.57	552.795	1103.61	552.814
	30.59	sp|P08311|CATG_HUMAN	Cathepsin G OS=Homo sapiens GN=CTSG PE=1 SV=2	98.86	VSSFLPWIR		0.0166748	1103.63	552.822	1103.61	552.814
	30.59	sp|P08311|CATG_HUMAN	Cathepsin G OS=Homo sapiens GN=CTSG PE=1 SV=2	98.76	VSSFLPWIR		0.0120365	1103.62	552.82	1103.61	552.814
	30.59	sp|P08311|CATG_HUMAN	Cathepsin G OS=Homo sapiens GN=CTSG PE=1 SV=2	96.14	VSSFLPWIR		0.0270497	1103.64	552.827	1103.61	552.814
	18.36	sp|P24158|PRTN3_HUMAN	Myeloblastin OS=Homo sapiens GN=PRTN3 PE=1 SV=3	99	LFPDFFTR		-0.0153062	1041.51	521.764	1041.53	521.771
	18.36	sp|P24158|PRTN3_HUMAN	Myeloblastin OS=Homo sapiens GN=PRTN3 PE=1 SV=3	99	LVNVVLGAHNVR		0.050861	1289.81	430.943	1289.76	430.926
	18.36	sp|P24158|PRTN3_HUMAN	Myeloblastin OS=Homo sapiens GN=PRTN3 PE=1 SV=3	97.75	LFPDFFTR		-0.0177474	1041.51	521.763	1041.53	521.771
	18.36	sp|P24158|PRTN3_HUMAN	Myeloblastin OS=Homo sapiens GN=PRTN3 PE=1 SV=3	99	LVNVVLGAHNVR		0.038228	1289.8	430.939	1289.76	430.926
	18.36	sp|P24158|PRTN3_HUMAN	Myeloblastin OS=Homo sapiens GN=PRTN3 PE=1 SV=3	99	LVNVVLGAHNVR		-0.00195977	1289.76	430.926	1289.76	430.926
	18.36	sp|P24158|PRTN3_HUMAN	Myeloblastin OS=Homo sapiens GN=PRTN3 PE=1 SV=3	99	LVNVVLGAHNVR		0.032003	1289.79	430.937	1289.76	430.926
	18.36	sp|P24158|PRTN3_HUMAN	Myeloblastin OS=Homo sapiens GN=PRTN3 PE=1 SV=3	99	LVNVVLGAHNVR		0.0328269	1289.79	430.937	1289.76	430.926
	18.36	sp|P24158|PRTN3_HUMAN	Myeloblastin OS=Homo sapiens GN=PRTN3 PE=1 SV=3	99	LVNVVLGAHNVR		0.00975784	1289.77	430.93	1289.76	430.926
	18.36	sp|P24158|PRTN3_HUMAN	Myeloblastin OS=Homo sapiens GN=PRTN3 PE=1 SV=3	97.43	LVNVVLGAHNVR	Carbamidomethyl(H)@9	0.0493803	1346.83	449.95	1346.78	449.933
	15.54	sp|P20160|CAP7_HUMAN	Azurocidin OS=Homo sapiens GN=AZU1 PE=1 SV=3	99	QFPFLASIQNQGR	Gln->pyro-Glu@N-term	-0.0943243	1487.66	744.836	1487.75	744.883
	15.54	sp|P20160|CAP7_HUMAN	Azurocidin OS=Homo sapiens GN=AZU1 PE=1 SV=3	99	GPDFFTR		-0.0700452	838.327	420.171	838.397	420.206
	15.54	sp|P20160|CAP7_HUMAN	Azurocidin OS=Homo sapiens GN=AZU1 PE=1 SV=3	97.24	GPDFFTR		-0.00706301	838.39	420.202	838.397	420.206
Band14-15	%Cov	Accessions	Names	Conf	Sequence	Modifications	dMass	Prec MW	Prec m/z	Theor MW	Theor m/z
	35.96	sp|P06702|S10A9_HUMAN	Protein S100-A9 OS=Homo sapiens GN=S100A9 PE=1 SV=1	99	NIETIINTFHQY		-0.0382883	1491.7	746.856	1491.74	746.875
	35.96	sp|P06702|S10A9_HUMAN	Protein S100-A9 OS=Homo sapiens GN=S100A9 PE=1 SV=2	99	NIETIINTFHQYSVK		0.0141504	1805.95	903.98	1805.93	903.973
	35.96	sp|P06702|S10A9_HUMAN	Protein S100-A9 OS=Homo sapiens GN=S100A9 PE=1 SV=3	99	LGHPDTLNQGEFK		0.0273299	1454.74	728.379	1454.72	728.365
	35.96	sp|P06702|S10A9_HUMAN	Protein S100-A9 OS=Homo sapiens GN=S100A9 PE=1 SV=5	99	NIETIINTFHQY		-0.000572162	1491.74	746.875	1491.74	746.875
	35.96	sp|P06702|S10A9_HUMAN	Protein S100-A9 OS=Homo sapiens GN=S100A9 PE=1 SV=6	99	NIETIINTFHQYSVK		0.0181783	1805.95	903.982	1805.93	903.973
	35.96	sp|P06702|S10A9_HUMAN	Protein S100-A9 OS=Homo sapiens GN=S100A9 PE=1 SV=7	99	NIETIINTFHQYSVK		-0.0168525	1805.91	903.965	1805.93	903.973
	35.96	sp|P06702|S10A9_HUMAN	Protein S100-A9 OS=Homo sapiens GN=S100A9 PE=1 SV=8	99	NIETIINTFHQYSVK		0.0213519	1805.95	903.984	1805.93	903.973
	35.96	sp|P06702|S10A9_HUMAN	Protein S100-A9 OS=Homo sapiens GN=S100A9 PE=1 SV=9	99	NIETIINTFHQYSVK	Carbamidomethyl@N-term	-0.0374416	1862.92	932.465	1862.95	932.484
	60.22	sp|P05109|S10A8_HUMAN	Protein S100-A8 OS=Homo sapiens GN=S100A8 PE=1 SV=1	99	ALNSIIDVYHK		-0.000722461	1271.69	636.851	1271.69	636.851
	60.22	sp|P05109|S10A8_HUMAN	Protein S100-A8 OS=Homo sapiens GN=S100A8 PE=1 SV=2	99	LLETECPQYIR	Carbamidomethyl(C)@6	0.00724551	1420.71	711.362	1420.7	711.358
	60.22	sp|P05109|S10A8_HUMAN	Protein S100-A8 OS=Homo sapiens GN=S100A8 PE=1 SV=4	99	KLLETECPQYIR	Carbamidomethyl@N-term; Carbamidomethyl(C)@7	0.0173671	1605.84	536.286	1605.82	536.28
	60.22	sp|P05109|S10A8_HUMAN	Protein S100-A8 OS=Homo sapiens GN=S100A8 PE=1 SV=5	99	ALNSIIDVYHK		0.0233231	1271.71	636.863	1271.69	636.851
	60.22	sp|P05109|S10A8_HUMAN	Protein S100-A8 OS=Homo sapiens GN=S100A8 PE=1 SV=7	98.03	KLLETECPQYIR	Carbamidomethyl(C)@7	-0.0561512	1548.74	517.254	1548.8	517.273
	60.22	sp|P05109|S10A8_HUMAN	Protein S100-A8 OS=Homo sapiens GN=S100A8 PE=1 SV=8	95.02	KLLETECPQYIR	Carbamidomethyl(C)@7	-0.0153225	1548.78	517.268	1548.8	517.273
	60.22	sp|P05109|S10A8_HUMAN	Protein S100-A8 OS=Homo sapiens GN=S100A8 PE=1 SV=9	99	LLETECPQYIR	Carbamidomethyl(C)@6	0.0403235	1420.74	711.379	1420.7	711.358
	52.43	sp|Q8MTV8|H4_APLCA; sp|Q7KQD1|H4_CHAVR; sp|Q7K8C0|H4_MYTED; sp|Q76FF5|H4_DROTE; sp|Q76FF1|H4_DROOR; sp|Q76FE7|H4_DROMA; sp|Q76FD9|H4_DROSE; sp|Q6WV90|H4_MYTGA; sp|Q6WV74|H4_MYTCH; sp|Q6WV73|H4_MYTCA; sp|Q6WV72|H4_MYTTR; sp|Q6LAF1|H4_DENKL; sp|Q5RCS7|H4_PONAB; sp|Q4R362|H4_MACFA; sp|Q28DR4|H4_XENTR; sp|P84050|H4_RHYAM; sp|P84049|H4_MYRRU; sp|P84048|H4_ACRAS; sp|P84047|H4_ASEAQ; sp|P84046|H4_CHITH;…	Histone H4 OS=Homo sapiens GN=HIST1H4A PE=1 SV=2	99	ISGLIYEETR		-0.0166327	1179.6	590.806	1179.61	590.814
	52.43	sp|Q8MTV8|H4_APLCA; sp|Q7KQD1|H4_CHAVR; sp|Q7K8C0|H4_MYTED; sp|Q76FF5|H4_DROTE; sp|Q76FF1|H4_DROOR; sp|Q76FE7|H4_DROMA; sp|Q76FD9|H4_DROSE; sp|Q6WV90|H4_MYTGA; sp|Q6WV74|H4_MYTCH; sp|Q6WV73|H4_MYTCA; sp|Q6WV72|H4_MYTTR; sp|Q6LAF1|H4_DENKL; sp|Q5RCS7|H4_PONAB; sp|Q4R362|H4_MACFA; sp|Q28DR4|H4_XENTR; sp|P84050|H4_RHYAM; sp|P84049|H4_MYRRU; sp|P84048|H4_ACRAS; sp|P84047|H4_ASEAQ; sp|P84046|H4_CHITH;…	Histone H4 OS=Homo sapiens GN=HIST1H4A PE=1 SV=3	99	VFLENVIR		-0.00747037	988.563	495.289	988.571	495.293
	52.43	sp|Q8MTV8|H4_APLCA; sp|Q7KQD1|H4_CHAVR; sp|Q7K8C0|H4_MYTED; sp|Q76FF5|H4_DROTE; sp|Q76FF1|H4_DROOR; sp|Q76FE7|H4_DROMA; sp|Q76FD9|H4_DROSE; sp|Q6WV90|H4_MYTGA; sp|Q6WV74|H4_MYTCH; sp|Q6WV73|H4_MYTCA; sp|Q6WV72|H4_MYTTR; sp|Q6LAF1|H4_DENKL; sp|Q5RCS7|H4_PONAB; sp|Q4R362|H4_MACFA; sp|Q28DR4|H4_XENTR; sp|P84050|H4_RHYAM; sp|P84049|H4_MYRRU; sp|P84048|H4_ACRAS; sp|P84047|H4_ASEAQ; sp|P84046|H4_CHITH;…	Histone H4 OS=Homo sapiens GN=HIST1H4A PE=1 SV=4	98.52	DAVTYTEHAK		0.00331926	1133.54	567.777	1133.54	567.775
	52.43	sp|Q8MTV8|H4_APLCA; sp|Q7KQD1|H4_CHAVR; sp|Q7K8C0|H4_MYTED; sp|Q76FF5|H4_DROTE; sp|Q76FF1|H4_DROOR; sp|Q76FE7|H4_DROMA; sp|Q76FD9|H4_DROSE; sp|Q6WV90|H4_MYTGA; sp|Q6WV74|H4_MYTCH; sp|Q6WV73|H4_MYTCA; sp|Q6WV72|H4_MYTTR; sp|Q6LAF1|H4_DENKL; sp|Q5RCS7|H4_PONAB; sp|Q4R362|H4_MACFA; sp|Q28DR4|H4_XENTR; sp|P84050|H4_RHYAM; sp|P84049|H4_MYRRU; sp|P84048|H4_ACRAS; sp|P84047|H4_ASEAQ; sp|P84046|H4_CHITH;…	Histone H4 OS=Homo sapiens GN=HIST1H4A PE=1 SV=5	99	ISGLIYEETR		-0.0155341	1179.6	590.806	1179.61	590.814
	52.43	sp|Q8MTV8|H4_APLCA; sp|Q7KQD1|H4_CHAVR; sp|Q7K8C0|H4_MYTED; sp|Q76FF5|H4_DROTE; sp|Q76FF1|H4_DROOR; sp|Q76FE7|H4_DROMA; sp|Q76FD9|H4_DROSE; sp|Q6WV90|H4_MYTGA; sp|Q6WV74|H4_MYTCH; sp|Q6WV73|H4_MYTCA; sp|Q6WV72|H4_MYTTR; sp|Q6LAF1|H4_DENKL; sp|Q5RCS7|H4_PONAB; sp|Q4R362|H4_MACFA; sp|Q28DR4|H4_XENTR; sp|P84050|H4_RHYAM; sp|P84049|H4_MYRRU; sp|P84048|H4_ACRAS; sp|P84047|H4_ASEAQ; sp|P84046|H4_CHITH;…	Histone H4 OS=Homo sapiens GN=HIST1H4A PE=1 SV=6	99	ISGLIYEETR	Carbamidomethyl@N-term	0.00476655	1236.64	619.327	1236.64	619.325
	52.43	sp|Q8MTV8|H4_APLCA; sp|Q7KQD1|H4_CHAVR; sp|Q7K8C0|H4_MYTED; sp|Q76FF5|H4_DROTE; sp|Q76FF1|H4_DROOR; sp|Q76FE7|H4_DROMA; sp|Q76FD9|H4_DROSE; sp|Q6WV90|H4_MYTGA; sp|Q6WV74|H4_MYTCH; sp|Q6WV73|H4_MYTCA; sp|Q6WV72|H4_MYTTR; sp|Q6LAF1|H4_DENKL; sp|Q5RCS7|H4_PONAB; sp|Q4R362|H4_MACFA; sp|Q28DR4|H4_XENTR; sp|P84050|H4_RHYAM; sp|P84049|H4_MYRRU; sp|P84048|H4_ACRAS; sp|P84047|H4_ASEAQ; sp|P84046|H4_CHITH;…	Histone H4 OS=Homo sapiens GN=HIST1H4A PE=1 SV=7	99	VFLENVIR		-0.0152821	988.555	495.285	988.571	495.293
	52.43	sp|Q8MTV8|H4_APLCA; sp|Q7KQD1|H4_CHAVR; sp|Q7K8C0|H4_MYTED; sp|Q76FF5|H4_DROTE; sp|Q76FF1|H4_DROOR; sp|Q76FE7|H4_DROMA; sp|Q76FD9|H4_DROSE; sp|Q6WV90|H4_MYTGA; sp|Q6WV74|H4_MYTCH; sp|Q6WV73|H4_MYTCA; sp|Q6WV72|H4_MYTTR; sp|Q6LAF1|H4_DENKL; sp|Q5RCS7|H4_PONAB; sp|Q4R362|H4_MACFA; sp|Q28DR4|H4_XENTR; sp|P84050|H4_RHYAM; sp|P84049|H4_MYRRU; sp|P84048|H4_ACRAS; sp|P84047|H4_ASEAQ; sp|P84046|H4_CHITH;…	Histone H4 OS=Homo sapiens GN=HIST1H4A PE=1 SV=8	99	VFLENVIR	Carbamidomethyl@N-term	-0.0442932	1045.55	523.781	1045.59	523.803
	29.05	sp|P79179|LYSC_GORGO; sp|P61628|LYSC_PANTR; sp|P61627|LYSC_PANPA; sp|P61626|LYSC_HUMAN	Lysozyme C OS=Homo sapiens GN=LYZ PE=1 SV=1	99	ATNYNAGDR		0.00310908	980.434	491.224	980.431	491.223
	29.05	sp|P79179|LYSC_GORGO; sp|P61628|LYSC_PANTR; sp|P61627|LYSC_PANPA; sp|P61626|LYSC_HUMAN	Lysozyme C OS=Homo sapiens GN=LYZ PE=1 SV=2	99	STDYGIFQINSR		-0.0378466	1399.64	700.825	1399.67	700.844
	29.05	sp|P79179|LYSC_GORGO; sp|P61628|LYSC_PANTR; sp|P61627|LYSC_PANPA; sp|P61626|LYSC_HUMAN	Lysozyme C OS=Homo sapiens GN=LYZ PE=1 SV=3	99	ATNYNAGDR		0.0407032	980.472	491.243	980.431	491.223
	29.05	sp|P79179|LYSC_GORGO; sp|P61628|LYSC_PANTR; sp|P61627|LYSC_PANPA; sp|P61626|LYSC_HUMAN	Lysozyme C OS=Homo sapiens GN=LYZ PE=1 SV=4	99	STDYGIFQINSR		-0.00733192	1399.67	700.84	1399.67	700.844
	29.05	sp|P79179|LYSC_GORGO; sp|P61628|LYSC_PANTR; sp|P61627|LYSC_PANPA; sp|P61626|LYSC_HUMAN	Lysozyme C OS=Homo sapiens GN=LYZ PE=1 SV=5	99	STDYGIFQINSR		0.0204975	1399.69	700.854	1399.67	700.844
	29.05	sp|P79179|LYSC_GORGO; sp|P61628|LYSC_PANTR; sp|P61627|LYSC_PANPA; sp|P61626|LYSC_HUMAN	Lysozyme C OS=Homo sapiens GN=LYZ PE=1 SV=6	99	STDYGIFQINSR		-0.00745398	1399.67	700.84	1399.67	700.844
	7.651	sp|P05164|PERM_HUMAN	Myeloperoxidase OS=Homo sapiens GN=MPO PE=1 SV=1	99	AVSNEIVRFPTDQLTPDQER		-0.0192243	2314.14	772.386	2314.16	772.392
	7.651	sp|P05164|PERM_HUMAN	Myeloperoxidase OS=Homo sapiens GN=MPO PE=1 SV=2	99	VGPLLACIIGTQFR	Carbamidomethyl(C)@7	-0.0584608	1543.8	772.905	1543.85	772.935
	7.651	sp|P05164|PERM_HUMAN	Myeloperoxidase OS=Homo sapiens GN=MPO PE=1 SV=3	99	AVSNEIVRFPTDQLTPDQER		0.0140977	2314.17	772.397	2314.16	772.392
	7.651	sp|P05164|PERM_HUMAN	Myeloperoxidase OS=Homo sapiens GN=MPO PE=1 SV=4	99	AVSNEIVRFPTDQLTPDQER		-0.0128162	2314.14	772.388	2314.16	772.392
	7.651	sp|P05164|PERM_HUMAN	Myeloperoxidase OS=Homo sapiens GN=MPO PE=1 SV=5	99	AVSNEIVRFPTDQLTPDQER		-0.0347868	2314.12	772.381	2314.16	772.392
	7.651	sp|P05164|PERM_HUMAN	Myeloperoxidase OS=Homo sapiens GN=MPO PE=1 SV=6	98.44	VGPLLACIIGTQFR	Carbamidomethyl(C)@7	0.000493584	1543.86	772.935	1543.85	772.935
	54.76	sp|Q99879|H2B1M_HUMAN	Histone H2B type 1-M OS=Homo sapiens GN=HIST1H2BM PE=1 SV=3	99	AMGIMNSFVNDIFER	Oxidation(M)@2; Oxidation(M)@5	-0.0391113	1774.76	888.389	1774.8	888.408
	54.76	sp|Q99879|H2B1M_HUMAN	Histone H2B type 1-M OS=Homo sapiens GN=HIST1H2BM PE=1 SV=6	99	AMGIMNSFVNDIFER	Oxidation(M)@2; Oxidation(M)@5	0.00885779	1774.81	888.413	1774.8	888.408
	9.562	sp|P20160|CAP7_HUMAN	Azurocidin OS=Homo sapiens GN=AZU1 PE=1 SV=3	99	QFPFLASIQNQGR		-0.0347735	1504.74	753.379	1504.78	753.397
	9.562	sp|P20160|CAP7_HUMAN	Azurocidin OS=Homo sapiens GN=AZU1 PE=1 SV=4	99	QFPFLASIQNQGR		-0.0153662	1504.76	753.389	1504.78	753.397
	9.562	sp|P20160|CAP7_HUMAN	Azurocidin OS=Homo sapiens GN=AZU1 PE=1 SV=5	99	QFPFLASIQNQGR		-0.0224456	1504.76	753.385	1504.78	753.397
	9.562	sp|P20160|CAP7_HUMAN	Azurocidin OS=Homo sapiens GN=AZU1 PE=1 SV=6	99	QFPFLASIQNQGR	Gln->pyro-Glu@N-term	-0.036289	1487.72	744.865	1487.75	744.883
	9.562	sp|P20160|CAP7_HUMAN	Azurocidin OS=Homo sapiens GN=AZU1 PE=1 SV=7	99	QFPFLASIQNQGR	Gln->pyro-Glu@N-term	-0.0288434	1487.72	744.869	1487.75	744.883
	34.07	sp|Q9U7D1|H3_MASBA	Histone H3.2 OS=Homo sapiens GN=HIST2H3A PE=1 SV=3	94.36	STELLIR		-0.0150429	830.471	416.243	830.486	416.25
	34.07	sp|Q9U7D1|H3_MASBA	Histone H3.2 OS=Homo sapiens GN=HIST2H3A PE=1 SV=4	94.15	STELLIR		0.00534097	830.491	416.253	830.486	416.25
	15.83	sp|Q9HGX4|H2A_AGABI; sp|Q9C944|H2AV3_ARATH	Histone H2A type 1-H OS=Homo sapiens GN=HIST1H2AH PE=1 SV=3	91.02	AGLQFPVGR		0.0169436	943.541	472.778	943.524	472.769
	3.529	sp|P08311|CATG_HUMAN	Cathepsin G OS=Homo sapiens GN=CTSG PE=1 SV=2	86.67	VSSFLPWIR		0.00434923	1103.62	552.816	1103.61	552.814

## Sheet: Donor3_Ctrl
Band1	%Cov	Accessions	Names	Conf	Sequence	Modifications	dMass	Prec MW	Prec m/z	Theor MW	Theor m/z
	17.98	sp|P08246|ELNE_HUMAN	Neutrophil elastase OS=Homo sapiens GN=ELANE PE=1 SV=1	99	VVLGAHNLSR		0.00499591	1064.61	533.314	1064.61	533.312
	17.98	sp|P08246|ELNE_HUMAN	Neutrophil elastase OS=Homo sapiens GN=ELANE PE=1 SV=1	99	SNVCTLVR	Carbamidomethyl(C)@4	0.0175719	947.503	474.759	947.486	474.75
	17.98	sp|P08246|ELNE_HUMAN	Neutrophil elastase OS=Homo sapiens GN=ELANE PE=1 SV=1	99	QVFAVQR		1.00811	847.479	424.747	846.471	424.243
	17.98	sp|P08246|ELNE_HUMAN	Neutrophil elastase OS=Homo sapiens GN=ELANE PE=1 SV=1	96.17	QVFAVQR		-0.0576411	846.414	424.214	846.471	424.243
	17.98	sp|P08246|ELNE_HUMAN	Neutrophil elastase OS=Homo sapiens GN=ELANE PE=1 SV=1	99	VVLGAHNLSR		0.0215967	1064.63	533.323	1064.61	533.312
	17.98	sp|P08246|ELNE_HUMAN	Neutrophil elastase OS=Homo sapiens GN=ELANE PE=1 SV=1	98.71	VVLGAHNLSR		0.00658276	1064.62	533.315	1064.61	533.312
	17.98	sp|P08246|ELNE_HUMAN	Neutrophil elastase OS=Homo sapiens GN=ELANE PE=1 SV=1	96.94	VVLGAHNLSR		0.0195216	1064.63	533.322	1064.61	533.312
	17.13	sp|P20160|CAP7_HUMAN	Azurocidin OS=Homo sapiens GN=AZU1 PE=1 SV=3	99	QFPFLASIQNQGR	Gln->pyro-Glu@N-term	-0.108584	1487.64	744.829	1487.75	744.883
	17.13	sp|P20160|CAP7_HUMAN	Azurocidin OS=Homo sapiens GN=AZU1 PE=1 SV=3	98.93	GPDFFTR		-0.0392363	838.358	420.186	838.397	420.206
	17.13	sp|P20160|CAP7_HUMAN	Azurocidin OS=Homo sapiens GN=AZU1 PE=1 SV=3	98.87	GPDFFTR		0.0349181	838.432	420.223	838.397	420.206
	17.13	sp|P20160|CAP7_HUMAN	Azurocidin OS=Homo sapiens GN=AZU1 PE=1 SV=3	98.72	GPDFFTR		-0.0202552	838.377	420.196	838.397	420.206
	17.13	sp|P20160|CAP7_HUMAN	Azurocidin OS=Homo sapiens GN=AZU1 PE=1 SV=3	98.69	GPDFFTR		-0.00707219	838.39	420.202	838.397	420.206
	17.13	sp|P20160|CAP7_HUMAN	Azurocidin OS=Homo sapiens GN=AZU1 PE=1 SV=3	98.22	GPDFFTR		0.0109324	838.408	420.211	838.397	420.206
	17.13	sp|P20160|CAP7_HUMAN	Azurocidin OS=Homo sapiens GN=AZU1 PE=1 SV=3	98.12	GPDFFTR		-0.0134806	838.384	420.199	838.397	420.206
	17.13	sp|P20160|CAP7_HUMAN	Azurocidin OS=Homo sapiens GN=AZU1 PE=1 SV=3	99	QFPFLASIQNQGR	Gln->pyro-Glu@N-term	-0.0161808	1487.74	744.875	1487.75	744.883
	17.13	sp|P20160|CAP7_HUMAN	Azurocidin OS=Homo sapiens GN=AZU1 PE=1 SV=3	99	QFPFLASIQNQGR	Gln->pyro-Glu@N-term	0.0352086	1487.79	744.901	1487.75	744.883
	17.13	sp|P20160|CAP7_HUMAN	Azurocidin OS=Homo sapiens GN=AZU1 PE=1 SV=3	99	QFPFLASIQNQGR	Gln->pyro-Glu@N-term	-0.0283873	1487.72	744.869	1487.75	744.883
	17.13	sp|P20160|CAP7_HUMAN	Azurocidin OS=Homo sapiens GN=AZU1 PE=1 SV=3	99	QFPFLASIQNQGR	Deamidated(Q)@1	-0.979528	1504.78	753.399	1505.76	753.889
	17.13	sp|P20160|CAP7_HUMAN	Azurocidin OS=Homo sapiens GN=AZU1 PE=1 SV=3	99	QFPFLASIQNQGR		-0.0478782	1504.73	753.373	1504.78	753.397
	17.13	sp|P20160|CAP7_HUMAN	Azurocidin OS=Homo sapiens GN=AZU1 PE=1 SV=3	99	QFPFLASIQNQGR	Gln->pyro-Glu@N-term; Deamidated(N)@10	0.0157498	1488.75	745.383	1488.74	745.375
	17.13	sp|P20160|CAP7_HUMAN	Azurocidin OS=Homo sapiens GN=AZU1 PE=1 SV=3	97.41	QFPFLASIQNQGR	Deamidated(N)@10	-1.0347	1504.73	753.371	1505.76	753.889
	3.662	sp|P02788|TRFL_HUMAN	Lactotransferrin OS=Homo sapiens GN=LTF PE=1 SV=6	99	VPSHAVVAR		0.0416737	934.577	312.533	934.535	312.519
	3.662	sp|P02788|TRFL_HUMAN	Lactotransferrin OS=Homo sapiens GN=LTF PE=1 SV=6	99	VPSHAVVAR		-0.00300208	934.532	312.518	934.535	312.519
	3.662	sp|P02788|TRFL_HUMAN	Lactotransferrin OS=Homo sapiens GN=LTF PE=1 SV=6	97.65	VPSHAVVAR		0.0195189	934.554	312.525	934.535	312.519
Band2	%Cov	Accessions	Names	Conf	Sequence	Modifications	dMass	Prec MW	Prec m/z	Theor MW	Theor m/z
	68.17	sp|P02788|TRFL_HUMAN	Lactotransferrin OS=Homo sapiens GN=LTF PE=1 SV=6	99	CGLVPVLAENYK	Carbamidomethyl(C)@1	-0.0179849	1361.68	681.849	1361.7	681.858
	68.17	sp|P02788|TRFL_HUMAN	Lactotransferrin OS=Homo sapiens GN=LTF PE=1 SV=6	99	CLAENAGDVAFVK	Carbamidomethyl(C)@1	0.0213193	1392.69	697.353	1392.67	697.343
	68.17	sp|P02788|TRFL_HUMAN	Lactotransferrin OS=Homo sapiens GN=LTF PE=1 SV=6	99	DGAGDVAFIR		-0.0218639	1019.48	510.748	1019.5	510.759
	68.17	sp|P02788|TRFL_HUMAN	Lactotransferrin OS=Homo sapiens GN=LTF PE=1 SV=6	98.96	DSAIGFSR		0.0488534	851.463	426.739	851.414	426.714
	68.17	sp|P02788|TRFL_HUMAN	Lactotransferrin OS=Homo sapiens GN=LTF PE=1 SV=6	99	DSPIQCIQAIAENR	Carbamidomethyl(C)@6	-0.0491965	1613.73	807.874	1613.78	807.899
	68.17	sp|P02788|TRFL_HUMAN	Lactotransferrin OS=Homo sapiens GN=LTF PE=1 SV=6	99	FQLFGSPSGQK		0.0514672	1194.65	598.335	1194.6	598.309
	68.17	sp|P02788|TRFL_HUMAN	Lactotransferrin OS=Homo sapiens GN=LTF PE=1 SV=6	99	GGSFQLNELQGLK		-0.00652398	1389.72	695.867	1389.73	695.87
	68.17	sp|P02788|TRFL_HUMAN	Lactotransferrin OS=Homo sapiens GN=LTF PE=1 SV=6	99	LADFALLCLDGK	Carbamidomethyl(C)@8	-0.047385	1334.64	668.329	1334.69	668.352
	68.17	sp|P02788|TRFL_HUMAN	Lactotransferrin OS=Homo sapiens GN=LTF PE=1 SV=6	99	NLLFNDNTECLAR	Carbamidomethyl(C)@10	0.000498283	1578.75	790.381	1578.75	790.38
	68.17	sp|P02788|TRFL_HUMAN	Lactotransferrin OS=Homo sapiens GN=LTF PE=1 SV=6	99	SVQWCAVSQPEATK	Carbamidomethyl(C)@5	0.0223058	1589.77	795.894	1589.75	795.883
	68.17	sp|P02788|TRFL_HUMAN	Lactotransferrin OS=Homo sapiens GN=LTF PE=1 SV=6	99	VPSHAVVAR		0.0240606	934.559	468.287	934.535	468.275
	68.17	sp|P02788|TRFL_HUMAN	Lactotransferrin OS=Homo sapiens GN=LTF PE=1 SV=6	99	VVWCAVGEQELR	Carbamidomethyl(C)@4	0.00894755	1444.72	723.368	1444.71	723.364
	68.17	sp|P02788|TRFL_HUMAN	Lactotransferrin OS=Homo sapiens GN=LTF PE=1 SV=6	99	YYGYTGAFR		-0.0398469	1096.46	549.236	1096.5	549.256
	68.17	sp|P02788|TRFL_HUMAN	Lactotransferrin OS=Homo sapiens GN=LTF PE=1 SV=6	97.83	YLGPQYVAGITNLK		0.0207978	1535.86	768.935	1535.83	768.925
	68.17	sp|P02788|TRFL_HUMAN	Lactotransferrin OS=Homo sapiens GN=LTF PE=1 SV=6	97.63	SDTSLTWNSVK		0.0158918	1236.61	619.314	1236.6	619.307
	68.17	sp|P02788|TRFL_HUMAN	Lactotransferrin OS=Homo sapiens GN=LTF PE=1 SV=6	97.22	SNLCALCIGDEQGENK	Carbamidomethyl(C)@4; Carbamidomethyl(C)@7	-0.0481454	1806.74	904.377	1806.79	904.401
	68.17	sp|P02788|TRFL_HUMAN	Lactotransferrin OS=Homo sapiens GN=LTF PE=1 SV=6	98.22	SVNGKEDAIWNLLR	Deamidated(N)@3	0.0191742	1614.86	539.293	1614.84	539.286
	68.17	sp|P02788|TRFL_HUMAN	Lactotransferrin OS=Homo sapiens GN=LTF PE=1 SV=6	99	CGLVPVLAENYK	Carbamidomethyl(C)@1	0.0111884	1361.71	681.864	1361.7	681.858
	68.17	sp|P02788|TRFL_HUMAN	Lactotransferrin OS=Homo sapiens GN=LTF PE=1 SV=6	99	CLAENAGDVAFVK	Carbamidomethyl(C)@1	0.0540325	1392.72	697.37	1392.67	697.343
	68.17	sp|P02788|TRFL_HUMAN	Lactotransferrin OS=Homo sapiens GN=LTF PE=1 SV=6	99	DGAGDVAFIR		-0.0135025	1019.49	510.752	1019.5	510.759
	68.17	sp|P02788|TRFL_HUMAN	Lactotransferrin OS=Homo sapiens GN=LTF PE=1 SV=6	99	DGAGDVAFIR		-0.00929127	1019.49	510.754	1019.5	510.759
	68.17	sp|P02788|TRFL_HUMAN	Lactotransferrin OS=Homo sapiens GN=LTF PE=1 SV=6	99	DGAGDVAFIR		-0.0142959	1019.49	510.752	1019.5	510.759
	68.17	sp|P02788|TRFL_HUMAN	Lactotransferrin OS=Homo sapiens GN=LTF PE=1 SV=6	99	DGAGDVAFIR		0.00712638	1019.51	510.763	1019.5	510.759
	68.17	sp|P02788|TRFL_HUMAN	Lactotransferrin OS=Homo sapiens GN=LTF PE=1 SV=6	99	DSPIQCIQAIAENR	Carbamidomethyl(C)@6	0.00597653	1613.79	807.902	1613.78	807.899
	68.17	sp|P02788|TRFL_HUMAN	Lactotransferrin OS=Homo sapiens GN=LTF PE=1 SV=6	99	DSPIQCIQAIAENR	Carbamidomethyl(C)@6	-0.00415481	1613.78	807.897	1613.78	807.899
	68.17	sp|P02788|TRFL_HUMAN	Lactotransferrin OS=Homo sapiens GN=LTF PE=1 SV=6	99	DSPIQCIQAIAENR	Carbamidomethyl(C)@6	-0.0238072	1613.76	807.887	1613.78	807.899
	68.17	sp|P02788|TRFL_HUMAN	Lactotransferrin OS=Homo sapiens GN=LTF PE=1 SV=6	99	DSPIQCIQAIAENR	Carbamidomethyl(C)@6	-0.0210453	1613.76	538.928	1613.78	538.935
	68.17	sp|P02788|TRFL_HUMAN	Lactotransferrin OS=Homo sapiens GN=LTF PE=1 SV=6	95.57	FQLFGSPSGQK		0.0233924	1194.63	598.321	1194.6	598.309
	68.17	sp|P02788|TRFL_HUMAN	Lactotransferrin OS=Homo sapiens GN=LTF PE=1 SV=6	94.65	KGGSFQLNELQGLK		0.0090481	1517.83	759.922	1517.82	759.917
	68.17	sp|P02788|TRFL_HUMAN	Lactotransferrin OS=Homo sapiens GN=LTF PE=1 SV=6	99	LADFALLCLDGK	Carbamidomethyl(C)@8	0.0156001	1334.71	668.36	1334.69	668.352
	68.17	sp|P02788|TRFL_HUMAN	Lactotransferrin OS=Homo sapiens GN=LTF PE=1 SV=6	99	LADFALLCLDGK	Carbamidomethyl(C)@8	0.0110838	1334.7	668.358	1334.69	668.352
	68.17	sp|P02788|TRFL_HUMAN	Lactotransferrin OS=Homo sapiens GN=LTF PE=1 SV=6	99	LADFALLCLDGK	Carbamidomethyl(C)@8	-0.0248031	1334.67	668.34	1334.69	668.352
	68.17	sp|P02788|TRFL_HUMAN	Lactotransferrin OS=Homo sapiens GN=LTF PE=1 SV=6	99	NLLFNDNTECLAR	Carbamidomethyl(C)@10	0.0224699	1578.77	790.391	1578.75	790.38
	68.17	sp|P02788|TRFL_HUMAN	Lactotransferrin OS=Homo sapiens GN=LTF PE=1 SV=6	99	NLLFNDNTECLAR	Carbamidomethyl(C)@10	0.00745595	1578.75	790.384	1578.75	790.38
	68.17	sp|P02788|TRFL_HUMAN	Lactotransferrin OS=Homo sapiens GN=LTF PE=1 SV=6	99	NLLFNDNTECLAR	Carbamidomethyl(C)@10	-0.0053608	1578.74	790.378	1578.75	790.38
	68.17	sp|P02788|TRFL_HUMAN	Lactotransferrin OS=Homo sapiens GN=LTF PE=1 SV=6	98.79	SVQWCAVSQPEATK	Carbamidomethyl(C)@5	-0.00503659	1589.75	795.88	1589.75	795.883
	68.17	sp|P02788|TRFL_HUMAN	Lactotransferrin OS=Homo sapiens GN=LTF PE=1 SV=6	97.83	THYYAVAVVK		-0.00250433	1149.62	575.815	1149.62	575.816
	68.17	sp|P02788|TRFL_HUMAN	Lactotransferrin OS=Homo sapiens GN=LTF PE=1 SV=6	99	VVWCAVGEQELR	Carbamidomethyl(C)@4	0.0276234	1444.74	723.378	1444.71	723.364
	68.17	sp|P02788|TRFL_HUMAN	Lactotransferrin OS=Homo sapiens GN=LTF PE=1 SV=6	99	VVWCAVGEQELR	Carbamidomethyl(C)@4	-0.0136344	1444.7	723.357	1444.71	723.364
	68.17	sp|P02788|TRFL_HUMAN	Lactotransferrin OS=Homo sapiens GN=LTF PE=1 SV=6	99	YYGYTGAFR		-0.047659	1096.45	549.232	1096.5	549.256
	68.17	sp|P02788|TRFL_HUMAN	Lactotransferrin OS=Homo sapiens GN=LTF PE=1 SV=6	99	YYGYTGAFR		-0.00664537	1096.49	549.253	1096.5	549.256
Band3	%Cov	Accessions	Names	Conf	Sequence	Modifications	dMass	Prec MW	Prec m/z	Theor MW	Theor m/z
	74.08	sp|P02788|TRFL_HUMAN	Lactotransferrin OS=Homo sapiens GN=LTF PE=1 SV=6	99	CAFSSQEPYFSYSGAFK	Carbamidomethyl(C)@1	-0.0369724	1974.81	988.412	1974.85	988.43
	74.08	sp|P02788|TRFL_HUMAN	Lactotransferrin OS=Homo sapiens GN=LTF PE=1 SV=6	99	CGLVPVLAENYK	Carbamidomethyl(C)@1	0.013536	1361.71	681.865	1361.7	681.858
	74.08	sp|P02788|TRFL_HUMAN	Lactotransferrin OS=Homo sapiens GN=LTF PE=1 SV=6	99	CLAENAGDVAFVK	Carbamidomethyl(C)@1	-0.00164497	1392.67	697.342	1392.67	697.343
	74.08	sp|P02788|TRFL_HUMAN	Lactotransferrin OS=Homo sapiens GN=LTF PE=1 SV=6	99	DGAGDVAFIR		-0.0562327	1019.45	510.731	1019.5	510.759
	74.08	sp|P02788|TRFL_HUMAN	Lactotransferrin OS=Homo sapiens GN=LTF PE=1 SV=6	99	DLLFKDSAIGFSR		-0.00558209	1467.77	734.891	1467.77	734.893
	74.08	sp|P02788|TRFL_HUMAN	Lactotransferrin OS=Homo sapiens GN=LTF PE=1 SV=6	99	DSPIQCIQAIAENR	Carbamidomethyl(C)@6	0.00314861	1613.79	807.9	1613.78	807.899
	74.08	sp|P02788|TRFL_HUMAN	Lactotransferrin OS=Homo sapiens GN=LTF PE=1 SV=6	99	FQLFGSPSGQK		-0.02453	1194.58	598.297	1194.6	598.309
	74.08	sp|P02788|TRFL_HUMAN	Lactotransferrin OS=Homo sapiens GN=LTF PE=1 SV=6	99	GGSFQLNELQGLK		-0.0127262	1389.71	695.864	1389.73	695.87
	74.08	sp|P02788|TRFL_HUMAN	Lactotransferrin OS=Homo sapiens GN=LTF PE=1 SV=6	99	IDSGLYLGSGYFTAIQNLR		0.00725832	2087.08	1044.55	2087.07	1044.54
	74.08	sp|P02788|TRFL_HUMAN	Lactotransferrin OS=Homo sapiens GN=LTF PE=1 SV=6	99	KPVDKFKDCHLAR	Carbamidomethyl(C)@9	0.0330826	1612.88	538.635	1612.85	538.624
	74.08	sp|P02788|TRFL_HUMAN	Lactotransferrin OS=Homo sapiens GN=LTF PE=1 SV=6	99	LADFALLCLDGK	Carbamidomethyl(C)@8	-0.0312514	1334.66	668.337	1334.69	668.352
	74.08	sp|P02788|TRFL_HUMAN	Lactotransferrin OS=Homo sapiens GN=LTF PE=1 SV=6	99	NLLFNDNTECLAR	Carbamidomethyl(C)@10	0.0342659	1578.78	790.397	1578.75	790.38
	74.08	sp|P02788|TRFL_HUMAN	Lactotransferrin OS=Homo sapiens GN=LTF PE=1 SV=6	99	QVLLHQQAK	Gln->pyro-Glu@N-term	0.0106264	1046.6	524.306	1046.59	524.301
	74.08	sp|P02788|TRFL_HUMAN	Lactotransferrin OS=Homo sapiens GN=LTF PE=1 SV=6	99	SDTSLTWNSVK		0.0216081	1236.62	619.317	1236.6	619.307
	74.08	sp|P02788|TRFL_HUMAN	Lactotransferrin OS=Homo sapiens GN=LTF PE=1 SV=6	99	SEEEVAAR		-0.00844726	889.406	445.71	889.414	445.714
	74.08	sp|P02788|TRFL_HUMAN	Lactotransferrin OS=Homo sapiens GN=LTF PE=1 SV=6	99	SNLCALCIGDEQGENK	Carbamidomethyl(C)@4; Carbamidomethyl(C)@7	-0.0083702	1806.78	904.397	1806.79	904.401
	74.08	sp|P02788|TRFL_HUMAN	Lactotransferrin OS=Homo sapiens GN=LTF PE=1 SV=6	99	SQQSSDPDPNCVDRPVEGYLAVAVVR	Carbamidomethyl(C)@11	-0.0648192	2857.3	953.441	2857.37	953.463
	74.08	sp|P02788|TRFL_HUMAN	Lactotransferrin OS=Homo sapiens GN=LTF PE=1 SV=6	99	SVNGKEDAIWNLLR	Deamidated(N)@3	0.107467	1614.94	539.322	1614.84	539.286
	74.08	sp|P02788|TRFL_HUMAN	Lactotransferrin OS=Homo sapiens GN=LTF PE=1 SV=6	99	SVQWCAVSQPEATK	Carbamidomethyl(C)@5	-0.0511219	1589.7	795.857	1589.75	795.883
	74.08	sp|P02788|TRFL_HUMAN	Lactotransferrin OS=Homo sapiens GN=LTF PE=1 SV=6	99	THYYAVAVVK		0.0343937	1149.65	575.834	1149.62	575.816
	74.08	sp|P02788|TRFL_HUMAN	Lactotransferrin OS=Homo sapiens GN=LTF PE=1 SV=6	99	VPSHAVVAR		0.0202356	934.555	468.285	934.535	468.275
	74.08	sp|P02788|TRFL_HUMAN	Lactotransferrin OS=Homo sapiens GN=LTF PE=1 SV=6	99	VVWCAVGEQELR	Carbamidomethyl(C)@4	0.0475449	1444.76	723.388	1444.71	723.364
	74.08	sp|P02788|TRFL_HUMAN	Lactotransferrin OS=Homo sapiens GN=LTF PE=1 SV=6	99	YLGPQYVAGITNLK		-0.0477644	1535.79	768.901	1535.83	768.925
	74.08	sp|P02788|TRFL_HUMAN	Lactotransferrin OS=Homo sapiens GN=LTF PE=1 SV=6	99	YYGYTGAFR		0.0114275	1096.51	549.262	1096.5	549.256
	74.08	sp|P02788|TRFL_HUMAN	Lactotransferrin OS=Homo sapiens GN=LTF PE=1 SV=6	98.59	CLRDGAGDVAFIR	Carbamidomethyl(C)@1	-0.0486904	1448.67	483.897	1448.72	483.914
	74.08	sp|P02788|TRFL_HUMAN	Lactotransferrin OS=Homo sapiens GN=LTF PE=1 SV=6	99	CAFSSQEPYFSYSGAFK	Carbamidomethyl(C)@1	0.0160028	1974.86	988.438	1974.85	988.43
	74.08	sp|P02788|TRFL_HUMAN	Lactotransferrin OS=Homo sapiens GN=LTF PE=1 SV=6	99	CGLVPVLAENYK	Carbamidomethyl(C)@1	0.03685	1361.74	681.876	1361.7	681.858
	74.08	sp|P02788|TRFL_HUMAN	Lactotransferrin OS=Homo sapiens GN=LTF PE=1 SV=6	99	CLAENAGDVAFVK	Carbamidomethyl(C)@1	0.0343635	1392.71	697.36	1392.67	697.343
	74.08	sp|P02788|TRFL_HUMAN	Lactotransferrin OS=Homo sapiens GN=LTF PE=1 SV=6	99	CLAENAGDVAFVK	Carbamidomethyl(C)@1	0.0243544	1392.7	697.355	1392.67	697.343
	74.08	sp|P02788|TRFL_HUMAN	Lactotransferrin OS=Homo sapiens GN=LTF PE=1 SV=6	94.74	CLRDGAGDVAFIR	Carbamidomethyl(C)@1	-0.0549156	1448.66	483.895	1448.72	483.914
	74.08	sp|P02788|TRFL_HUMAN	Lactotransferrin OS=Homo sapiens GN=LTF PE=1 SV=6	99	DGAGDVAFIR		0.000343317	1019.5	510.759	1019.5	510.759
	74.08	sp|P02788|TRFL_HUMAN	Lactotransferrin OS=Homo sapiens GN=LTF PE=1 SV=6	99	DGAGDVAFIR		-0.0304165	1019.47	510.744	1019.5	510.759
	74.08	sp|P02788|TRFL_HUMAN	Lactotransferrin OS=Homo sapiens GN=LTF PE=1 SV=6	99	DSPIQCIQAIAENR	Carbamidomethyl(C)@6	0.0334202	1613.82	807.916	1613.78	807.899
	74.08	sp|P02788|TRFL_HUMAN	Lactotransferrin OS=Homo sapiens GN=LTF PE=1 SV=6	94.26	DSPIQCIQAIAENR	Carbamidomethyl(C)@6	0.0216717	1613.8	538.942	1613.78	538.935
	74.08	sp|P02788|TRFL_HUMAN	Lactotransferrin OS=Homo sapiens GN=LTF PE=1 SV=6	99	LADFALLCLDGK	Carbamidomethyl(C)@8	0.0136677	1334.7	668.359	1334.69	668.352
	74.08	sp|P02788|TRFL_HUMAN	Lactotransferrin OS=Homo sapiens GN=LTF PE=1 SV=6	99	LADFALLCLDGK	Carbamidomethyl(C)@8	-0.00366522	1334.69	668.351	1334.69	668.352
	74.08	sp|P02788|TRFL_HUMAN	Lactotransferrin OS=Homo sapiens GN=LTF PE=1 SV=6	99	LADFALLCLDGK	Carbamidomethyl(C)@8	-0.014895	1334.68	668.345	1334.69	668.352
	74.08	sp|P02788|TRFL_HUMAN	Lactotransferrin OS=Homo sapiens GN=LTF PE=1 SV=6	99	NLLFNDNTECLAR	Carbamidomethyl(C)@10	0.00326195	1578.75	790.382	1578.75	790.38
	74.08	sp|P02788|TRFL_HUMAN	Lactotransferrin OS=Homo sapiens GN=LTF PE=1 SV=6	97.57	NLLFNDNTECLAR	Carbamidomethyl(C)@10	0.024867	1578.77	790.393	1578.75	790.38
	74.08	sp|P02788|TRFL_HUMAN	Lactotransferrin OS=Homo sapiens GN=LTF PE=1 SV=6	98.65	QVLLHQQAK	Gln->pyro-Glu@N-term	0.0272269	1046.61	524.314	1046.59	524.301
	74.08	sp|P02788|TRFL_HUMAN	Lactotransferrin OS=Homo sapiens GN=LTF PE=1 SV=6	99	SDTSLTWNSVK		0.01758	1236.62	619.315	1236.6	619.307
	74.08	sp|P02788|TRFL_HUMAN	Lactotransferrin OS=Homo sapiens GN=LTF PE=1 SV=6	99	SVNGKEDAIWNLLR	Deamidated(N)@3	-0.0227127	1614.81	539.279	1614.84	539.286
	74.08	sp|P02788|TRFL_HUMAN	Lactotransferrin OS=Homo sapiens GN=LTF PE=1 SV=6	96.99	SVNGKEDAIWNLLR	Deamidated(N)@3	0.0162863	1614.85	539.292	1614.84	539.286
	74.08	sp|P02788|TRFL_HUMAN	Lactotransferrin OS=Homo sapiens GN=LTF PE=1 SV=6	96.53	SVNGKEDAIWNLLR	Deamidated(N)@3	0.0468631	1614.88	539.302	1614.84	539.286
	74.08	sp|P02788|TRFL_HUMAN	Lactotransferrin OS=Homo sapiens GN=LTF PE=1 SV=6	99	THYYAVAVVK		0.0328069	1149.65	575.833	1149.62	575.816
	74.08	sp|P02788|TRFL_HUMAN	Lactotransferrin OS=Homo sapiens GN=LTF PE=1 SV=6	99	VPSHAVVAR		0.00363511	934.538	468.276	934.535	468.275
	74.08	sp|P02788|TRFL_HUMAN	Lactotransferrin OS=Homo sapiens GN=LTF PE=1 SV=6	99	VPSHAVVAR		-0.00960869	934.525	468.27	934.535	468.275
	74.08	sp|P02788|TRFL_HUMAN	Lactotransferrin OS=Homo sapiens GN=LTF PE=1 SV=6	95.13	VPSHAVVAR		0.0894453	934.624	312.549	934.535	312.519
	74.08	sp|P02788|TRFL_HUMAN	Lactotransferrin OS=Homo sapiens GN=LTF PE=1 SV=6	99	VVWCAVGEQELR	Carbamidomethyl(C)@4	0.0607277	1444.77	723.394	1444.71	723.364
	74.08	sp|P02788|TRFL_HUMAN	Lactotransferrin OS=Homo sapiens GN=LTF PE=1 SV=6	99	VVWCAVGEQELR	Carbamidomethyl(C)@4	0.0233765	1444.74	723.376	1444.71	723.364
Band4	%Cov	Accessions	Names	Conf	Sequence	Modifications	dMass	Prec MW	Prec m/z	Theor MW	Theor m/z
	32.82	sp|P02788|TRFL_HUMAN	Lactotransferrin OS=Homo sapiens GN=LTF PE=1 SV=6	99	DGAGDVAFIR		0.0810205	1019.58	510.8	1019.5	510.759
	32.82	sp|P02788|TRFL_HUMAN	Lactotransferrin OS=Homo sapiens GN=LTF PE=1 SV=6	99	DSPIQCIQAIAENR	Carbamidomethyl(C)@6	0.179343	1613.96	807.989	1613.78	807.899
	32.82	sp|P02788|TRFL_HUMAN	Lactotransferrin OS=Homo sapiens GN=LTF PE=1 SV=6	99	LADFALLCLDGK	Carbamidomethyl(C)@8	0.131206	1334.82	668.418	1334.69	668.352
	32.82	sp|P02788|TRFL_HUMAN	Lactotransferrin OS=Homo sapiens GN=LTF PE=1 SV=6	99	VVWCAVGEQELR	Carbamidomethyl(C)@4	0.134346	1444.85	723.431	1444.71	723.364
	32.82	sp|P02788|TRFL_HUMAN	Lactotransferrin OS=Homo sapiens GN=LTF PE=1 SV=6	95.33	VPSHAVVAR		0.113195	934.648	468.331	934.535	468.275
	32.82	sp|P02788|TRFL_HUMAN	Lactotransferrin OS=Homo sapiens GN=LTF PE=1 SV=6	99	DGAGDVAFIR		0.0954248	1019.6	510.807	1019.5	510.759
	32.82	sp|P02788|TRFL_HUMAN	Lactotransferrin OS=Homo sapiens GN=LTF PE=1 SV=6	94	VPSHAVVAR		0.117224	934.652	468.333	934.535	468.275
	32.82	sp|P02788|TRFL_HUMAN	Lactotransferrin OS=Homo sapiens GN=LTF PE=1 SV=6	99	VVWCAVGEQELR	Carbamidomethyl(C)@4	0.14521	1444.86	723.437	1444.71	723.364
	33.71	sp|P29401|TKT_HUMAN	Transketolase OS=Homo sapiens GN=TKT PE=1 SV=3	99	AVELAANTK		0.131094	915.634	458.824	915.503	458.759
	33.71	sp|P29401|TKT_HUMAN	Transketolase OS=Homo sapiens GN=TKT PE=1 SV=3	99	ILATPPQEDAPSVDIANIR		0.227062	2019.29	674.104	2019.06	674.029
	33.71	sp|P29401|TKT_HUMAN	Transketolase OS=Homo sapiens GN=TKT PE=1 SV=3	99	TSRPENAIIYNNNEDFQVGQAK		0.184858	2507.39	836.804	2507.2	836.742
	33.71	sp|P29401|TKT_HUMAN	Transketolase OS=Homo sapiens GN=TKT PE=1 SV=3	99	MFGIDRDAIAQAVR	Oxidation(M)@1; Deamidated(R)@6	-0.769832	1578.01	527.011	1578.78	527.268
	33.71	sp|P29401|TKT_HUMAN	Transketolase OS=Homo sapiens GN=TKT PE=1 SV=3	99	ILATPPQEDAPSVDIANIR		0.239147	2019.3	674.108	2019.06	674.029
	33.71	sp|P29401|TKT_HUMAN	Transketolase OS=Homo sapiens GN=TKT PE=1 SV=3	99	TSRPENAIIYNNNEDFQVGQAK	Deamidated(N)@13	-0.740381	2507.45	836.823	2508.19	837.07
	17.32	sp|P05164|PERM_HUMAN	Myeloperoxidase OS=Homo sapiens GN=MPO PE=1 SV=1	99	IANVFTNAFR		0.131343	1151.74	576.877	1151.61	576.812
	17.32	sp|P05164|PERM_HUMAN	Myeloperoxidase OS=Homo sapiens GN=MPO PE=1 SV=1	93.99	VVLEGGIDPILR		0.162706	1279.91	640.964	1279.75	640.882
	17.32	sp|P05164|PERM_HUMAN	Myeloperoxidase OS=Homo sapiens GN=MPO PE=1 SV=1	93.01	VFFASWR		0.0898986	911.555	456.785	911.465	456.74
	17.32	sp|P05164|PERM_HUMAN	Myeloperoxidase OS=Homo sapiens GN=MPO PE=1 SV=1	99	IANVFTNAFR		0.115962	1151.72	576.87	1151.61	576.812
	17.32	sp|P05164|PERM_HUMAN	Myeloperoxidase OS=Homo sapiens GN=MPO PE=1 SV=1	92.78	VVLEGGIDPILR		0.124864	1279.87	640.945	1279.75	640.882
Band5	%Cov	Accessions	Names	Conf	Sequence	Modifications	dMass	Prec MW	Prec m/z	Theor MW	Theor m/z
	50.2	sp|P05164|PERM_HUMAN	Myeloperoxidase OS=Homo sapiens GN=MPO PE=1 SV=1	99	DYLPLVLGPTAMR	Oxidation(M)@12	0.022977	1460.79	731.404	1460.77	731.392
	50.2	sp|P05164|PERM_HUMAN	Myeloperoxidase OS=Homo sapiens GN=MPO PE=1 SV=1	99	FCGLPQPETVGQLGTVLR	Carbamidomethyl(C)@2	-0.0973406	1970.93	657.983	1971.02	658.016
	50.2	sp|P05164|PERM_HUMAN	Myeloperoxidase OS=Homo sapiens GN=MPO PE=1 SV=1	99	IANVFTNAFR		-0.0184053	1151.59	576.802	1151.61	576.812
	50.2	sp|P05164|PERM_HUMAN	Myeloperoxidase OS=Homo sapiens GN=MPO PE=1 SV=1	99	IGLDLPALNMQR		-0.0199161	1339.71	670.861	1339.73	670.871
	50.2	sp|P05164|PERM_HUMAN	Myeloperoxidase OS=Homo sapiens GN=MPO PE=1 SV=1	99	IICDNTGITTVSK	Carbamidomethyl(C)@3	-0.00781897	1420.72	711.365	1420.72	711.369
	50.2	sp|P05164|PERM_HUMAN	Myeloperoxidase OS=Homo sapiens GN=MPO PE=1 SV=1	99	IPCFLAGDTR	Carbamidomethyl(C)@3	0.0149435	1148.58	575.297	1148.56	575.29
	50.2	sp|P05164|PERM_HUMAN	Myeloperoxidase OS=Homo sapiens GN=MPO PE=1 SV=1	99	NNIFMSNSYPR	Oxidation(M)@5	-0.00659511	1357.6	679.808	1357.61	679.812
	50.2	sp|P05164|PERM_HUMAN	Myeloperoxidase OS=Homo sapiens GN=MPO PE=1 SV=1	99	NQADCIPFFR	Carbamidomethyl(C)@5	-0.0164063	1266.57	634.29	1266.58	634.298
	50.2	sp|P05164|PERM_HUMAN	Myeloperoxidase OS=Homo sapiens GN=MPO PE=1 SV=1	99	QALAQISLPR		-0.0163809	1095.62	548.819	1095.64	548.827
	50.2	sp|P05164|PERM_HUMAN	Myeloperoxidase OS=Homo sapiens GN=MPO PE=1 SV=1	99	QNQIAVDEIR	Gln->pyro-Glu@N-term	0.0022149	1167.59	584.803	1167.59	584.801
	50.2	sp|P05164|PERM_HUMAN	Myeloperoxidase OS=Homo sapiens GN=MPO PE=1 SV=1	99	RFCGLPQPETVGQLGTVLR	Carbamidomethyl(C)@3	0.01281	2127.14	710.053	2127.13	710.049
	50.2	sp|P05164|PERM_HUMAN	Myeloperoxidase OS=Homo sapiens GN=MPO PE=1 SV=1	99	SARIPCFLAGDTR	Carbamidomethyl(C)@6	-0.00626559	1462.73	488.584	1462.74	488.586
	50.2	sp|P05164|PERM_HUMAN	Myeloperoxidase OS=Homo sapiens GN=MPO PE=1 SV=1	99	VGPLLACIIGTQFR	Carbamidomethyl(C)@7	-0.0379574	1543.82	772.915	1543.85	772.935
	50.2	sp|P05164|PERM_HUMAN	Myeloperoxidase OS=Homo sapiens GN=MPO PE=1 SV=1	99	VVLEGGIDPILR		0.00699842	1279.76	640.886	1279.75	640.882
	50.2	sp|P05164|PERM_HUMAN	Myeloperoxidase OS=Homo sapiens GN=MPO PE=1 SV=1	98.93	IICDNTGITTVSKNNIFMSNSYPR	Carbamidomethyl(C)@3; Oxidation(M)@18	-0.087653	2760.23	921.085	2760.32	921.114
	50.2	sp|P05164|PERM_HUMAN	Myeloperoxidase OS=Homo sapiens GN=MPO PE=1 SV=1	98.91	QNQIAVDEIRER	Gln->pyro-Glu@N-term	-0.00629978	1452.73	727.37	1452.73	727.373
	50.2	sp|P05164|PERM_HUMAN	Myeloperoxidase OS=Homo sapiens GN=MPO PE=1 SV=1	99	DYLPLVLGPTAMR	Oxidation(M)@12	-0.0207216	1460.75	731.382	1460.77	731.392
	50.2	sp|P05164|PERM_HUMAN	Myeloperoxidase OS=Homo sapiens GN=MPO PE=1 SV=1	99	FCGLPQPETVGQLGTVLR	Carbamidomethyl(C)@2	-0.0152827	1971.01	986.512	1971.02	986.52
	50.2	sp|P05164|PERM_HUMAN	Myeloperoxidase OS=Homo sapiens GN=MPO PE=1 SV=1	99	FCGLPQPETVGQLGTVLR	Carbamidomethyl(C)@2	-0.0136958	1971.01	986.513	1971.02	986.52
	50.2	sp|P05164|PERM_HUMAN	Myeloperoxidase OS=Homo sapiens GN=MPO PE=1 SV=1	99	FCGLPQPETVGQLGTVLR	Carbamidomethyl(C)@2	0.0248761	1971.05	986.532	1971.02	986.52
	50.2	sp|P05164|PERM_HUMAN	Myeloperoxidase OS=Homo sapiens GN=MPO PE=1 SV=1	99	FCGLPQPETVGQLGTVLR	Carbamidomethyl(C)@2	0.00253856	1971.03	986.521	1971.02	986.52
	50.2	sp|P05164|PERM_HUMAN	Myeloperoxidase OS=Homo sapiens GN=MPO PE=1 SV=1	99	FCGLPQPETVGQLGTVLR	Carbamidomethyl(C)@2; Deamidated(Q)@12	1.09729	1973.11	658.709	1972.01	658.344
	50.2	sp|P05164|PERM_HUMAN	Myeloperoxidase OS=Homo sapiens GN=MPO PE=1 SV=1	99	IANVFTNAFR		-0.000339926	1151.61	576.812	1151.61	576.812
	50.2	sp|P05164|PERM_HUMAN	Myeloperoxidase OS=Homo sapiens GN=MPO PE=1 SV=1	99	IANVFTNAFR		0.0022234	1151.61	576.813	1151.61	576.812
	50.2	sp|P05164|PERM_HUMAN	Myeloperoxidase OS=Homo sapiens GN=MPO PE=1 SV=1	99	IANVFTNAFR		-0.0343955	1151.57	576.794	1151.61	576.812
	50.2	sp|P05164|PERM_HUMAN	Myeloperoxidase OS=Homo sapiens GN=MPO PE=1 SV=1	99	IGLDLPALNMQR	Oxidation(M)@10	0.0208462	1355.74	678.879	1355.72	678.869
	50.2	sp|P05164|PERM_HUMAN	Myeloperoxidase OS=Homo sapiens GN=MPO PE=1 SV=1	99	IGLDLPALNMQR		0.0240266	1339.75	670.883	1339.73	670.871
	50.2	sp|P05164|PERM_HUMAN	Myeloperoxidase OS=Homo sapiens GN=MPO PE=1 SV=1	99	IGLDLPALNMQR	Oxidation(M)@10	-0.0417722	1355.68	678.848	1355.72	678.869
	50.2	sp|P05164|PERM_HUMAN	Myeloperoxidase OS=Homo sapiens GN=MPO PE=1 SV=1	95.73	IGLDLPALNMQR		-0.0207705	1339.71	670.861	1339.73	670.871
	50.2	sp|P05164|PERM_HUMAN	Myeloperoxidase OS=Homo sapiens GN=MPO PE=1 SV=1	99	IICDNTGITTVSK	Carbamidomethyl(C)@3	0.0147627	1420.74	711.376	1420.72	711.369
	50.2	sp|P05164|PERM_HUMAN	Myeloperoxidase OS=Homo sapiens GN=MPO PE=1 SV=1	99	IICDNTGITTVSK	Carbamidomethyl(C)@3	0.0135421	1420.74	711.376	1420.72	711.369
	50.2	sp|P05164|PERM_HUMAN	Myeloperoxidase OS=Homo sapiens GN=MPO PE=1 SV=1	99	NNIFMSNSYPR	Oxidation(M)@5	-0.00171258	1357.61	679.811	1357.61	679.812
	50.2	sp|P05164|PERM_HUMAN	Myeloperoxidase OS=Homo sapiens GN=MPO PE=1 SV=1	99	NNIFMSNSYPR	Oxidation(M)@5	0.0379579	1357.65	679.831	1357.61	679.812
	50.2	sp|P05164|PERM_HUMAN	Myeloperoxidase OS=Homo sapiens GN=MPO PE=1 SV=1	99	NQADCIPFFR	Carbamidomethyl(C)@5	0.0128888	1266.59	634.304	1266.58	634.298
	50.2	sp|P05164|PERM_HUMAN	Myeloperoxidase OS=Homo sapiens GN=MPO PE=1 SV=1	99	QALAQISLPR		0.0214587	1095.66	548.838	1095.64	548.827
	50.2	sp|P05164|PERM_HUMAN	Myeloperoxidase OS=Homo sapiens GN=MPO PE=1 SV=1	99	QALAQISLPR		-0.0233385	1095.62	548.816	1095.64	548.827
	50.2	sp|P05164|PERM_HUMAN	Myeloperoxidase OS=Homo sapiens GN=MPO PE=1 SV=1	99	QALAQISLPR		0.0165761	1095.66	548.836	1095.64	548.827
	50.2	sp|P05164|PERM_HUMAN	Myeloperoxidase OS=Homo sapiens GN=MPO PE=1 SV=1	99	QNQIAVDEIR		-0.0493815	1184.57	593.29	1184.61	593.315
	50.2	sp|P05164|PERM_HUMAN	Myeloperoxidase OS=Homo sapiens GN=MPO PE=1 SV=1	99	QNQIAVDEIR		0.00811023	1184.62	593.319	1184.61	593.315
	50.2	sp|P05164|PERM_HUMAN	Myeloperoxidase OS=Homo sapiens GN=MPO PE=1 SV=1	99	RFCGLPQPETVGQLGTVLR	Carbamidomethyl(C)@3	0.0155564	2127.14	710.054	2127.13	710.049
	50.2	sp|P05164|PERM_HUMAN	Myeloperoxidase OS=Homo sapiens GN=MPO PE=1 SV=1	99	VGPLLACIIGTQFR	Carbamidomethyl(C)@7	0.0238065	1543.88	772.946	1543.85	772.935
	50.2	sp|P05164|PERM_HUMAN	Myeloperoxidase OS=Homo sapiens GN=MPO PE=1 SV=1	99	VGPLLACIIGTQFR	Carbamidomethyl(C)@7	0.0216094	1543.88	772.945	1543.85	772.935
	50.2	sp|P05164|PERM_HUMAN	Myeloperoxidase OS=Homo sapiens GN=MPO PE=1 SV=1	99	VVLEGGIDPILR		0.0423967	1279.79	640.903	1279.75	640.882
	50.2	sp|P05164|PERM_HUMAN	Myeloperoxidase OS=Homo sapiens GN=MPO PE=1 SV=1	99	VVLEGGIDPILR		0.0250638	1279.78	640.895	1279.75	640.882
	50.2	sp|P05164|PERM_HUMAN	Myeloperoxidase OS=Homo sapiens GN=MPO PE=1 SV=1	99	VVLEGGIDPILR		-0.0373105	1279.71	640.864	1279.75	640.882
	16.62	sp|P02788|TRFL_HUMAN	Lactotransferrin OS=Homo sapiens GN=LTF PE=1 SV=6	99	VVWCAVGEQELR	Carbamidomethyl(C)@4	-0.000556612	1444.71	723.364	1444.71	723.364
	16.62	sp|P02788|TRFL_HUMAN	Lactotransferrin OS=Homo sapiens GN=LTF PE=1 SV=6	99	VPSHAVVAR		-0.0163261	934.518	468.267	934.535	468.275
	16.62	sp|P02788|TRFL_HUMAN	Lactotransferrin OS=Homo sapiens GN=LTF PE=1 SV=6	97.54	GGSFQLNELQGLK		0.00172227	1389.73	695.871	1389.73	695.87
	21.63	sp|P04040|CATA_HUMAN	Catalase OS=Homo sapiens GN=CAT PE=1 SV=3	99	AFYVNVLNEEQR		-0.0248289	1480.71	741.36	1480.73	741.373
	21.63	sp|P04040|CATA_HUMAN	Catalase OS=Homo sapiens GN=CAT PE=1 SV=3	99	AAQKADVLTTGAGNPVGDKLNVITVGPR	Deamidated(N)@14	-0.0270122	2762.47	691.624	2762.49	691.63
Band6	%Cov	Accessions	Names	Conf	Sequence	Modifications	dMass	Prec MW	Prec m/z	Theor MW	Theor m/z
	26.62	sp|P02788|TRFL_HUMAN	Lactotransferrin OS=Homo sapiens GN=LTF PE=1 SV=6	99	DGAGDVAFIR		0.0292627	1019.53	510.774	1019.5	510.759
	26.62	sp|P02788|TRFL_HUMAN	Lactotransferrin OS=Homo sapiens GN=LTF PE=1 SV=6	99	DSPIQCIQAIAENR	Carbamidomethyl(C)@6	0.112327	1613.9	807.955	1613.78	807.899
	26.62	sp|P02788|TRFL_HUMAN	Lactotransferrin OS=Homo sapiens GN=LTF PE=1 SV=6	99	LADFALLCLDGK	Carbamidomethyl(C)@8	0.122661	1334.81	668.414	1334.69	668.352
	26.62	sp|P02788|TRFL_HUMAN	Lactotransferrin OS=Homo sapiens GN=LTF PE=1 SV=6	98.96	VVWCAVGEQELR	Carbamidomethyl(C)@4	0.181587	1444.89	723.455	1444.71	723.364
	26.62	sp|P02788|TRFL_HUMAN	Lactotransferrin OS=Homo sapiens GN=LTF PE=1 SV=6	99	YYGYTGAFR		0.0864069	1096.58	549.299	1096.5	549.256
	26.62	sp|P02788|TRFL_HUMAN	Lactotransferrin OS=Homo sapiens GN=LTF PE=1 SV=6	99	LADFALLCLDGK	Carbamidomethyl(C)@8	0.150249	1334.84	668.428	1334.69	668.352
	26.62	sp|P02788|TRFL_HUMAN	Lactotransferrin OS=Homo sapiens GN=LTF PE=1 SV=6	98.89	VVWCAVGEQELR	Carbamidomethyl(C)@4	0.145576	1444.86	723.437	1444.71	723.364
	26.62	sp|P02788|TRFL_HUMAN	Lactotransferrin OS=Homo sapiens GN=LTF PE=1 SV=6	98.11	YYGYTGAFR		0.127423	1096.63	549.32	1096.5	549.256
	42.86	sp|P06733|ENOA_HUMAN	Alpha-enolase OS=Homo sapiens GN=ENO1 PE=1 SV=2	99	GNPTVEVDLFTSK		0.13933	1405.85	703.931	1405.71	703.862
	42.86	sp|P06733|ENOA_HUMAN	Alpha-enolase OS=Homo sapiens GN=ENO1 PE=1 SV=4	99	VNQIGSVTESLQACK	Deamidated(N)@2; Carbamidomethyl(C)@14	-0.853704	1632.94	817.48	1633.8	817.906
	42.86	sp|P06733|ENOA_HUMAN	Alpha-enolase OS=Homo sapiens GN=ENO1 PE=1 SV=5	99	YISPDQLADLYK		0.133522	1424.85	713.433	1424.72	713.367
	42.86	sp|P06733|ENOA_HUMAN	Alpha-enolase OS=Homo sapiens GN=ENO1 PE=1 SV=9	94.81	AAVPSGASTGIYEALELR		0.161806	1804.1	903.057	1803.94	902.976
	42.86	sp|P06733|ENOA_HUMAN	Alpha-enolase OS=Homo sapiens GN=ENO1 PE=1 SV=13	99	YISPDQLADLYK		0.145729	1424.86	713.439	1424.72	713.367
	7.521	sp|P05164|PERM_HUMAN	Myeloperoxidase OS=Homo sapiens GN=MPO PE=1 SV=1	99	VVLEGGIDPILR		0.0626086	1279.81	640.914	1279.75	640.882
	7.521	sp|P05164|PERM_HUMAN	Myeloperoxidase OS=Homo sapiens GN=MPO PE=1 SV=3	99	VVLEGGIDPILR		0.125231	1279.88	640.945	1279.75	640.882
Band7	%Cov	Accessions	Names	Conf	Sequence	Modifications	dMass	Prec MW	Prec m/z	Theor MW	Theor m/z
	46.06	sp|P02788|TRFL_HUMAN	Lactotransferrin OS=Homo sapiens GN=LTF PE=1 SV=6	99	CLAENAGDVAFVK	Carbamidomethyl(C)@1	0.0226187	1392.69	697.354	1392.67	697.343
	46.06	sp|P02788|TRFL_HUMAN	Lactotransferrin OS=Homo sapiens GN=LTF PE=1 SV=6	99	DGAGDVAFIR		-0.0294422	1019.47	510.744	1019.5	510.759
	46.06	sp|P02788|TRFL_HUMAN	Lactotransferrin OS=Homo sapiens GN=LTF PE=1 SV=6	99	DSPIQCIQAIAENR	Carbamidomethyl(C)@6	0.0433694	1613.83	807.92	1613.78	807.899
	46.06	sp|P02788|TRFL_HUMAN	Lactotransferrin OS=Homo sapiens GN=LTF PE=1 SV=6	99	GGSFQLNELQGLK		1.03965	1390.76	696.39	1389.73	695.87
	46.06	sp|P02788|TRFL_HUMAN	Lactotransferrin OS=Homo sapiens GN=LTF PE=1 SV=6	99	LADFALLCLDGK	Carbamidomethyl(C)@8	7.05449e-05	1334.69	668.352	1334.69	668.352
	46.06	sp|P02788|TRFL_HUMAN	Lactotransferrin OS=Homo sapiens GN=LTF PE=1 SV=6	99	NLLFNDNTECLAR	Carbamidomethyl(C)@10	0.00440692	1578.75	790.383	1578.75	790.38
	46.06	sp|P02788|TRFL_HUMAN	Lactotransferrin OS=Homo sapiens GN=LTF PE=1 SV=6	99	VVWCAVGEQELR	Carbamidomethyl(C)@4	0.00902468	1444.72	723.368	1444.71	723.364
	46.06	sp|P02788|TRFL_HUMAN	Lactotransferrin OS=Homo sapiens GN=LTF PE=1 SV=6	99	YYGYTGAFR		0.0250199	1096.52	549.269	1096.5	549.256
	46.06	sp|P02788|TRFL_HUMAN	Lactotransferrin OS=Homo sapiens GN=LTF PE=1 SV=6	98.27	SNLCALCIGDEQGENK	Carbamidomethyl(C)@4; Carbamidomethyl(C)@7	-0.00254473	1806.79	904.4	1806.79	904.401
	46.06	sp|P02788|TRFL_HUMAN	Lactotransferrin OS=Homo sapiens GN=LTF PE=1 SV=6	97.83	KSEEEVAAR		0.0451944	1017.55	509.784	1017.51	509.762
	46.06	sp|P02788|TRFL_HUMAN	Lactotransferrin OS=Homo sapiens GN=LTF PE=1 SV=6	97.32	VPSHAVVAR		-0.033301	934.502	468.258	934.535	468.275
	46.06	sp|P02788|TRFL_HUMAN	Lactotransferrin OS=Homo sapiens GN=LTF PE=1 SV=6	99	CLAENAGDVAFVK	Carbamidomethyl(C)@1	-0.0353617	1392.64	697.325	1392.67	697.343
	46.06	sp|P02788|TRFL_HUMAN	Lactotransferrin OS=Homo sapiens GN=LTF PE=1 SV=6	99	CLAENAGDVAFVK	Carbamidomethyl(C)@1	0.049961	1392.72	697.368	1392.67	697.343
	46.06	sp|P02788|TRFL_HUMAN	Lactotransferrin OS=Homo sapiens GN=LTF PE=1 SV=6	99	DGAGDVAFIR		-0.0606296	1019.44	510.729	1019.5	510.759
	46.06	sp|P02788|TRFL_HUMAN	Lactotransferrin OS=Homo sapiens GN=LTF PE=1 SV=6	98.02	DSPIQCIQAIAENR	Carbamidomethyl(C)@6	0.0068723	1613.79	807.902	1613.78	807.899
	46.06	sp|P02788|TRFL_HUMAN	Lactotransferrin OS=Homo sapiens GN=LTF PE=1 SV=6	99	GGSFQLNELQGLK		-0.00436304	1389.72	695.868	1389.73	695.87
	46.06	sp|P02788|TRFL_HUMAN	Lactotransferrin OS=Homo sapiens GN=LTF PE=1 SV=6	98.7	GGSFQLNELQGLK		0.033843	1389.76	695.887	1389.73	695.87
	46.06	sp|P02788|TRFL_HUMAN	Lactotransferrin OS=Homo sapiens GN=LTF PE=1 SV=6	99	LADFALLCLDGK	Carbamidomethyl(C)@8	0.019967	1334.71	668.362	1334.69	668.352
	46.06	sp|P02788|TRFL_HUMAN	Lactotransferrin OS=Homo sapiens GN=LTF PE=1 SV=6	99	LADFALLCLDGK	Carbamidomethyl(C)@8	0.00873709	1334.7	668.357	1334.69	668.352
	46.06	sp|P02788|TRFL_HUMAN	Lactotransferrin OS=Homo sapiens GN=LTF PE=1 SV=6	99	NLLFNDNTECLAR	Carbamidomethyl(C)@10	0.00892328	1578.76	790.385	1578.75	790.38
	46.06	sp|P02788|TRFL_HUMAN	Lactotransferrin OS=Homo sapiens GN=LTF PE=1 SV=6	99	VVWCAVGEQELR	Carbamidomethyl(C)@4	0.0545546	1444.77	723.391	1444.71	723.364
	62.4	sp|P60709|ACTB_HUMAN	Actin, cytoplasmic 1 OS=Homo sapiens GN=ACTB PE=1 SV=1	99	AGFAGDDAPR		-0.0322019	975.409	488.712	975.441	488.728
	62.4	sp|P60709|ACTB_HUMAN	Actin, cytoplasmic 1 OS=Homo sapiens GN=ACTB PE=1 SV=2	99	DDDIAALVVDNGSGMCK	Protein Terminal Acetyl@N-term; Carbamidomethyl(C)@16	-0.0385638	1820.75	911.384	1820.79	911.403
	62.4	sp|P60709|ACTB_HUMAN	Actin, cytoplasmic 1 OS=Homo sapiens GN=ACTB PE=1 SV=3	99	EITALAPSTMK	Oxidation(M)@10	-0.0131105	1176.59	589.304	1176.61	589.31
	62.4	sp|P60709|ACTB_HUMAN	Actin, cytoplasmic 1 OS=Homo sapiens GN=ACTB PE=1 SV=4	99	GYSFTTTAER		0.00697668	1131.53	566.771	1131.52	566.767
	62.4	sp|P60709|ACTB_HUMAN	Actin, cytoplasmic 1 OS=Homo sapiens GN=ACTB PE=1 SV=5	99	SYELPDGQVITIGNER		-0.0106571	1789.87	895.944	1789.88	895.95
	62.4	sp|P60709|ACTB_HUMAN	Actin, cytoplasmic 1 OS=Homo sapiens GN=ACTB PE=1 SV=13	99	AGFAGDDAPR		-0.0157843	975.425	488.72	975.441	488.728
	62.4	sp|P60709|ACTB_HUMAN	Actin, cytoplasmic 1 OS=Homo sapiens GN=ACTB PE=1 SV=14	99	AGFAGDDAPR		0.0230321	975.464	488.739	975.441	488.728
	62.4	sp|P60709|ACTB_HUMAN	Actin, cytoplasmic 1 OS=Homo sapiens GN=ACTB PE=1 SV=15	99	AGFAGDDAPR		0.0330413	975.474	488.744	975.441	488.728
	62.4	sp|P60709|ACTB_HUMAN	Actin, cytoplasmic 1 OS=Homo sapiens GN=ACTB PE=1 SV=16	99	DDDIAALVVDNGSGMCK	Protein Terminal Acetyl@N-term; Deamidated(N)@11; Oxidation(M)@15; Carbamidomethyl(C)@16	-0.045955	1837.73	919.87	1837.77	919.893
	62.4	sp|P60709|ACTB_HUMAN	Actin, cytoplasmic 1 OS=Homo sapiens GN=ACTB PE=1 SV=17	99	EITALAPSTMK		0.00984753	1160.62	581.318	1160.61	581.313
	62.4	sp|P60709|ACTB_HUMAN	Actin, cytoplasmic 1 OS=Homo sapiens GN=ACTB PE=1 SV=18	99	EITALAPSTMK	Oxidation(M)@10	-0.0109133	1176.6	589.305	1176.61	589.31
	62.4	sp|P60709|ACTB_HUMAN	Actin, cytoplasmic 1 OS=Homo sapiens GN=ACTB PE=1 SV=19	99	EITALAPSTMK		0.0308425	1160.64	581.328	1160.61	581.313
	62.4	sp|P60709|ACTB_HUMAN	Actin, cytoplasmic 1 OS=Homo sapiens GN=ACTB PE=1 SV=20	97.3	EITALAPSTMK		0.00398845	1160.62	581.315	1160.61	581.313
	62.4	sp|P60709|ACTB_HUMAN	Actin, cytoplasmic 1 OS=Homo sapiens GN=ACTB PE=1 SV=23	97.7	GYSFTTTAER		-0.013286	1131.51	566.76	1131.52	566.767
	62.4	sp|P60709|ACTB_HUMAN	Actin, cytoplasmic 1 OS=Homo sapiens GN=ACTB PE=1 SV=24	97.11	GYSFTTTAER		-0.0224408	1131.5	566.756	1131.52	566.767
	62.4	sp|P60709|ACTB_HUMAN	Actin, cytoplasmic 1 OS=Homo sapiens GN=ACTB PE=1 SV=28	99	SYELPDGQVITIGNER		0.0224222	1789.91	895.961	1789.88	895.95
	17.32	sp|P05164|PERM_HUMAN	Myeloperoxidase OS=Homo sapiens GN=MPO PE=1 SV=1	99	IANVFTNAFR		-0.0283352	1151.58	576.798	1151.61	576.812
	17.32	sp|P05164|PERM_HUMAN	Myeloperoxidase OS=Homo sapiens GN=MPO PE=1 SV=1	99	VVLEGGIDPILR		-0.00881474	1279.74	640.878	1279.75	640.882
	17.32	sp|P05164|PERM_HUMAN	Myeloperoxidase OS=Homo sapiens GN=MPO PE=1 SV=1	97.67	QALAQISLPR		-0.038567	1095.6	548.808	1095.64	548.827
	17.32	sp|P05164|PERM_HUMAN	Myeloperoxidase OS=Homo sapiens GN=MPO PE=1 SV=1	99	IANVFTNAFR		-0.0185701	1151.59	576.802	1151.61	576.812
	17.32	sp|P05164|PERM_HUMAN	Myeloperoxidase OS=Homo sapiens GN=MPO PE=1 SV=1	99	VVLEGGIDPILR		0.0481892	1279.8	640.906	1279.75	640.882
Band10	%Cov	Accessions	Names	Conf	Sequence	Modifications	dMass	Prec MW	Prec m/z	Theor MW	Theor m/z
	19.52	sp|P20160|CAP7_HUMAN	Azurocidin OS=Homo sapiens GN=AZU1 PE=1 SV=3	98.44	GPDFFTR		0.112264	838.51	420.262	838.397	420.206
	19.52	sp|P20160|CAP7_HUMAN	Azurocidin OS=Homo sapiens GN=AZU1 PE=1 SV=3	98.19	HFCGGALIHAR	Carbamidomethyl(C)@3	0.136146	1237.75	413.591	1237.61	413.545
	19.52	sp|P20160|CAP7_HUMAN	Azurocidin OS=Homo sapiens GN=AZU1 PE=1 SV=3	97.31	QFPFLASIQNQGR	Gln->pyro-Glu@N-term	0.142392	1487.89	744.955	1487.75	744.883
	6.825	sp|P05164|PERM_HUMAN	Myeloperoxidase OS=Homo sapiens GN=MPO PE=1 SV=1	99	IANVFTNAFR		0.0523638	1151.66	576.838	1151.61	576.812
	6.825	sp|P05164|PERM_HUMAN	Myeloperoxidase OS=Homo sapiens GN=MPO PE=1 SV=2	99	VVLEGGIDPILR		1.10326	1280.85	641.434	1279.75	640.882
	12.54	sp|P04406|G3P_HUMAN	Glyceraldehyde-3-phosphate dehydrogenase OS=Homo sapiens GN=GAPDH PE=1 SV=3	99	GALQNIIPASTGAAK		0.129127	1410.91	706.463	1410.78	706.399
	12.54	sp|P04406|G3P_HUMAN	Glyceraldehyde-3-phosphate dehydrogenase OS=Homo sapiens GN=GAPDH PE=1 SV=3	97.32	VGVNGFGR	Deamidated(N)@4	0.0605938	805.469	403.742	805.408	403.711
Band11	%Cov	Accessions	Names	Conf	Sequence	Modifications	dMass	Prec MW	Prec m/z	Theor MW	Theor m/z
	36.65	sp|P20160|CAP7_HUMAN	Azurocidin OS=Homo sapiens GN=AZU1 PE=1 SV=3	99	CQVAGWGSQR	Carbamidomethyl(C)@1	0.116928	1147.64	574.825	1147.52	574.767
	36.65	sp|P20160|CAP7_HUMAN	Azurocidin OS=Homo sapiens GN=AZU1 PE=1 SV=3	99	HFCGGALIHAR	Carbamidomethyl(C)@3	0.131019	1237.74	413.589	1237.61	413.545
	36.65	sp|P20160|CAP7_HUMAN	Azurocidin OS=Homo sapiens GN=AZU1 PE=1 SV=3	99	QFPFLASIQNQGR	Gln->pyro-Glu@N-term	0.108701	1487.86	744.938	1487.75	744.883
	36.65	sp|P20160|CAP7_HUMAN	Azurocidin OS=Homo sapiens GN=AZU1 PE=1 SV=3	98.35	GPDFFTR		0.0686852	838.466	420.24	838.397	420.206
	36.65	sp|P20160|CAP7_HUMAN	Azurocidin OS=Homo sapiens GN=AZU1 PE=1 SV=3	99	CQVAGWGSQR	Carbamidomethyl(C)@1	0.0877536	1147.61	574.811	1147.52	574.767
	36.65	sp|P20160|CAP7_HUMAN	Azurocidin OS=Homo sapiens GN=AZU1 PE=1 SV=3	99	HFCGGALIHAR	Carbamidomethyl(C)@3	0.111518	1237.73	413.582	1237.61	413.545
	36.65	sp|P20160|CAP7_HUMAN	Azurocidin OS=Homo sapiens GN=AZU1 PE=1 SV=3	99	QFPFLASIQNQGR		0.113646	1504.89	753.453	1504.78	753.397
	36.65	sp|P20160|CAP7_HUMAN	Azurocidin OS=Homo sapiens GN=AZU1 PE=1 SV=3	99	QFPFLASIQNQGR	Gln->pyro-Glu@N-term	0.14874	1487.9	744.958	1487.75	744.883
	36.65	sp|P20160|CAP7_HUMAN	Azurocidin OS=Homo sapiens GN=AZU1 PE=1 SV=3	99	QFPFLASIQNQGR	Gln->pyro-Glu@N-term	0.11395	1487.87	744.94	1487.75	744.883
	36.65	sp|P20160|CAP7_HUMAN	Azurocidin OS=Homo sapiens GN=AZU1 PE=1 SV=3	99	QFPFLASIQNQGR		0.124388	1504.9	753.459	1504.78	753.397
	36.65	sp|P20160|CAP7_HUMAN	Azurocidin OS=Homo sapiens GN=AZU1 PE=1 SV=3	98.04	QFPFLASIQNQGR		0.136595	1504.92	753.465	1504.78	753.397
	36.65	sp|P20160|CAP7_HUMAN	Azurocidin OS=Homo sapiens GN=AZU1 PE=1 SV=3	94.37	QFPFLASIQNQGR		0.153197	1504.93	753.473	1504.78	753.397
Band12	%Cov	Accessions	Names	Conf	Sequence	Modifications	dMass	Prec MW	Prec m/z	Theor MW	Theor m/z
	52.99	sp|P20160|CAP7_HUMAN	Azurocidin OS=Homo sapiens GN=AZU1 PE=1 SV=3	99	CQVAGWGSQR	Carbamidomethyl(C)@1	0.109116	1147.63	574.822	1147.52	574.767
	52.99	sp|P20160|CAP7_HUMAN	Azurocidin OS=Homo sapiens GN=AZU1 PE=1 SV=3	99	DWIDGVLNNPGPG	Dioxidation(W)@2	0.104534	1384.73	693.372	1384.63	693.32
	52.99	sp|P20160|CAP7_HUMAN	Azurocidin OS=Homo sapiens GN=AZU1 PE=1 SV=3	99	FVMTAASCFQSQNPGVSTVVLGAYDLR	Oxidation(M)@3; Carbamidomethyl(C)@8	0.197458	2933.6	978.875	2933.41	978.809
	52.99	sp|P20160|CAP7_HUMAN	Azurocidin OS=Homo sapiens GN=AZU1 PE=1 SV=3	99	GPDFFTR		0.0636803	838.461	420.238	838.397	420.206
	52.99	sp|P20160|CAP7_HUMAN	Azurocidin OS=Homo sapiens GN=AZU1 PE=1 SV=3	99	HFCGGALIHAR	Carbamidomethyl(C)@3	0.125631	1237.74	619.877	1237.61	619.814
	52.99	sp|P20160|CAP7_HUMAN	Azurocidin OS=Homo sapiens GN=AZU1 PE=1 SV=3	99	QFPFLASIQNQGR	Gln->pyro-Glu@N-term	0.11456	1487.87	744.941	1487.75	744.883
	52.99	sp|P20160|CAP7_HUMAN	Azurocidin OS=Homo sapiens GN=AZU1 PE=1 SV=3	99	VALFRDWIDGVLNNPG	Dioxidation(W)@7	0.107608	1817.02	909.516	1816.91	909.463
	52.99	sp|P20160|CAP7_HUMAN	Azurocidin OS=Homo sapiens GN=AZU1 PE=1 SV=3	99	RGGICNGDGGTPLVCEGLAHGVASFSLGPCGR	Deamidated(R)@1; Carbamidomethyl(C)@5; Deamidated(N)@6; Carbamidomethyl(C)@15; Carbamidomethyl(C)@30	-0.706681	3228.76	808.198	3229.47	808.375
	52.99	sp|P20160|CAP7_HUMAN	Azurocidin OS=Homo sapiens GN=AZU1 PE=1 SV=3	99	CQVAGWGSQR	Carbamidomethyl(C)@1	0.140122	1147.66	574.837	1147.52	574.767
	52.99	sp|P20160|CAP7_HUMAN	Azurocidin OS=Homo sapiens GN=AZU1 PE=1 SV=3	99	CQVAGWGSQR	Carbamidomethyl(C)@1	0.0953219	1147.61	574.815	1147.52	574.767
	52.99	sp|P20160|CAP7_HUMAN	Azurocidin OS=Homo sapiens GN=AZU1 PE=1 SV=3	99	CQVAGWGSQR	Carbamidomethyl(C)@1	0.123764	1147.64	574.829	1147.52	574.767
	52.99	sp|P20160|CAP7_HUMAN	Azurocidin OS=Homo sapiens GN=AZU1 PE=1 SV=3	98.56	GPDFFTR		0.0616662	838.459	420.237	838.397	420.206
	52.99	sp|P20160|CAP7_HUMAN	Azurocidin OS=Homo sapiens GN=AZU1 PE=1 SV=3	97.84	GPDFFTR		0.0481164	838.445	420.23	838.397	420.206
	52.99	sp|P20160|CAP7_HUMAN	Azurocidin OS=Homo sapiens GN=AZU1 PE=1 SV=3	99	HFCGGALIHAR	Carbamidomethyl(C)@3	0.0569529	1237.67	413.564	1237.61	413.545
	52.99	sp|P20160|CAP7_HUMAN	Azurocidin OS=Homo sapiens GN=AZU1 PE=1 SV=3	99	HFCGGALIHAR	Carbamidomethyl(C)@3	0.0974192	1237.71	413.578	1237.61	413.545
	52.99	sp|P20160|CAP7_HUMAN	Azurocidin OS=Homo sapiens GN=AZU1 PE=1 SV=3	99	HFCGGALIHAR	Carbamidomethyl(C)@3	0.194923	1237.81	413.61	1237.61	413.545
	52.99	sp|P20160|CAP7_HUMAN	Azurocidin OS=Homo sapiens GN=AZU1 PE=1 SV=3	98.06	HFCGGALIHAR	Carbamidomethyl(C)@3	0.16526	1237.78	413.6	1237.61	413.545
	52.99	sp|P20160|CAP7_HUMAN	Azurocidin OS=Homo sapiens GN=AZU1 PE=1 SV=3	95.17	HFCGGALIHAR	Carbamidomethyl(C)@3	0.165534	1237.78	413.6	1237.61	413.545
	52.99	sp|P20160|CAP7_HUMAN	Azurocidin OS=Homo sapiens GN=AZU1 PE=1 SV=3	99	QFPFLASIQNQGR		0.11035	1504.89	753.452	1504.78	753.397
	52.99	sp|P20160|CAP7_HUMAN	Azurocidin OS=Homo sapiens GN=AZU1 PE=1 SV=3	99	QFPFLASIQNQGR	Gln->pyro-Glu@N-term	0.138364	1487.89	744.952	1487.75	744.883
	52.99	sp|P20160|CAP7_HUMAN	Azurocidin OS=Homo sapiens GN=AZU1 PE=1 SV=3	99	QFPFLASIQNQGR	Gln->pyro-Glu@N-term	0.0848973	1487.84	744.926	1487.75	744.883
	52.99	sp|P20160|CAP7_HUMAN	Azurocidin OS=Homo sapiens GN=AZU1 PE=1 SV=3	99	QFPFLASIQNQGR		0.105223	1504.88	753.449	1504.78	753.397
	52.99	sp|P20160|CAP7_HUMAN	Azurocidin OS=Homo sapiens GN=AZU1 PE=1 SV=3	99	QFPFLASIQNQGR	Gln->pyro-Glu@N-term	0.128354	1487.88	744.947	1487.75	744.883
	52.99	sp|P20160|CAP7_HUMAN	Azurocidin OS=Homo sapiens GN=AZU1 PE=1 SV=3	99	QFPFLASIQNQGR	Gln->pyro-Glu@N-term	0.116758	1487.87	744.942	1487.75	744.883
	52.99	sp|P20160|CAP7_HUMAN	Azurocidin OS=Homo sapiens GN=AZU1 PE=1 SV=3	99	QFPFLASIQNQGR	Gln->pyro-Glu@N-term	0.133481	1487.89	744.95	1487.75	744.883
	52.99	sp|P20160|CAP7_HUMAN	Azurocidin OS=Homo sapiens GN=AZU1 PE=1 SV=3	99	QFPFLASIQNQGR		0.147826	1504.93	753.471	1504.78	753.397
	52.99	sp|P20160|CAP7_HUMAN	Azurocidin OS=Homo sapiens GN=AZU1 PE=1 SV=3	95.68	QFPFLASIQNQGR		0.142821	1504.92	753.468	1504.78	753.397
	52.99	sp|P20160|CAP7_HUMAN	Azurocidin OS=Homo sapiens GN=AZU1 PE=1 SV=3	98.6	VALFRDWIDGVLNNPGPG	Dioxidation(W)@7	0.156672	1971.14	986.578	1970.98	986.5
	39.33	sp|P08246|ELNE_HUMAN	Neutrophil elastase OS=Homo sapiens GN=ELANE PE=1 SV=1	99	LGNGVQCLAMGWGLLGR	Deamidated(N)@3; Carbamidomethyl(C)@7	0.125324	1802.02	902.018	1801.9	901.956
	39.33	sp|P08246|ELNE_HUMAN	Neutrophil elastase OS=Homo sapiens GN=ELANE PE=1 SV=1	99	SNVCTLVR	Carbamidomethyl(C)@4	0.0963987	947.582	474.798	947.486	474.75
	39.33	sp|P08246|ELNE_HUMAN	Neutrophil elastase OS=Homo sapiens GN=ELANE PE=1 SV=1	99	VVLGAHNLSR		0.0923126	1064.7	533.358	1064.61	533.312
	39.33	sp|P08246|ELNE_HUMAN	Neutrophil elastase OS=Homo sapiens GN=ELANE PE=1 SV=1	99	LGNGVQCLAMGWGLLGR	Deamidated(N)@3; Carbamidomethyl(C)@7	0.129718	1802.03	902.02	1801.9	901.956
	39.33	sp|P08246|ELNE_HUMAN	Neutrophil elastase OS=Homo sapiens GN=ELANE PE=1 SV=1	96.44	LGNGVQCLAMGWGLLGR	Carbamidomethyl(C)@7	1.10556	1802.02	902.016	1800.91	901.464
	39.33	sp|P08246|ELNE_HUMAN	Neutrophil elastase OS=Homo sapiens GN=ELANE PE=1 SV=1	96.04	SNVCTLVR	Carbamidomethyl(C)@4	0.0849851	947.571	474.793	947.486	474.75
	39.33	sp|P08246|ELNE_HUMAN	Neutrophil elastase OS=Homo sapiens GN=ELANE PE=1 SV=1	99	VVLGAHNLSR		0.103787	1064.71	533.364	1064.61	533.312
	39.33	sp|P08246|ELNE_HUMAN	Neutrophil elastase OS=Homo sapiens GN=ELANE PE=1 SV=1	99	VVLGAHNLSR		0.112576	1064.72	533.368	1064.61	533.312
	49.8	sp|P08311|CATG_HUMAN	Cathepsin G OS=Homo sapiens GN=CTSG PE=1 SV=2	99	NVNPVALPR		0.0747737	978.636	490.325	978.561	490.288
	49.8	sp|P08311|CATG_HUMAN	Cathepsin G OS=Homo sapiens GN=CTSG PE=1 SV=2	98.99	VSSFLPWIR		0.120118	1103.73	552.874	1103.61	552.814
	49.8	sp|P08311|CATG_HUMAN	Cathepsin G OS=Homo sapiens GN=CTSG PE=1 SV=2	99	NVNPVALPR		0.0838069	978.645	490.33	978.561	490.288
	49.8	sp|P08311|CATG_HUMAN	Cathepsin G OS=Homo sapiens GN=CTSG PE=1 SV=2	98.89	NVNPVALPR		0.056158	978.617	490.316	978.561	490.288
	49.8	sp|P08311|CATG_HUMAN	Cathepsin G OS=Homo sapiens GN=CTSG PE=1 SV=2	98.53	NVNPVALPR		0.104559	978.666	490.34	978.561	490.288
	49.8	sp|P08311|CATG_HUMAN	Cathepsin G OS=Homo sapiens GN=CTSG PE=1 SV=2	95.58	VSSFLPWIR		0.101686	1103.71	552.865	1103.61	552.814
Band13	%Cov	Accessions	Names	Conf	Sequence	Modifications	dMass	Prec MW	Prec m/z	Theor MW	Theor m/z
	61.96	sp|P08311|CATG_HUMAN	Cathepsin G OS=Homo sapiens GN=CTSG PE=1 SV=2	99	AQEGLRPGTLCTVAGWGR	Carbamidomethyl(C)@11	-0.0224066	1927.95	643.656	1927.97	643.664
	61.96	sp|P08311|CATG_HUMAN	Cathepsin G OS=Homo sapiens GN=CTSG PE=1 SV=2	99	IFGSYDPR		0.0139205	953.475	477.745	953.461	477.738
	61.96	sp|P08311|CATG_HUMAN	Cathepsin G OS=Homo sapiens GN=CTSG PE=1 SV=2	99	NVNPVALPR		-0.00200443	978.559	490.287	978.561	490.288
	61.96	sp|P08311|CATG_HUMAN	Cathepsin G OS=Homo sapiens GN=CTSG PE=1 SV=2	99	TIQNDIMLLQLSR		-0.00767058	1543.83	772.923	1543.84	772.927
	61.96	sp|P08311|CATG_HUMAN	Cathepsin G OS=Homo sapiens GN=CTSG PE=1 SV=2	98.56	VSSFLPWIR		0.0178307	1103.63	552.823	1103.61	552.814
	61.96	sp|P08311|CATG_HUMAN	Cathepsin G OS=Homo sapiens GN=CTSG PE=1 SV=2	97.49	SSGVPPEVFTR		0.00901573	1174.61	588.311	1174.6	588.306
	61.96	sp|P08311|CATG_HUMAN	Cathepsin G OS=Homo sapiens GN=CTSG PE=1 SV=2	99	IFGSYDPR		0.0293617	953.49	477.752	953.461	477.738
	61.96	sp|P08311|CATG_HUMAN	Cathepsin G OS=Homo sapiens GN=CTSG PE=1 SV=2	94.75	IFGSYDPR		0.00134788	953.462	477.738	953.461	477.738
	61.96	sp|P08311|CATG_HUMAN	Cathepsin G OS=Homo sapiens GN=CTSG PE=1 SV=2	99	NVNPVALPR		-0.0356332	978.525	490.27	978.561	490.288
	61.96	sp|P08311|CATG_HUMAN	Cathepsin G OS=Homo sapiens GN=CTSG PE=1 SV=2	99	NVNPVALPR		-0.00322508	978.558	490.286	978.561	490.288
	61.96	sp|P08311|CATG_HUMAN	Cathepsin G OS=Homo sapiens GN=CTSG PE=1 SV=2	95.34	SSGVPPEVFTR		0.00523173	1174.6	588.309	1174.6	588.306
	61.96	sp|P08311|CATG_HUMAN	Cathepsin G OS=Homo sapiens GN=CTSG PE=1 SV=2	99	TIQNDIMLLQLSR	Oxidation(M)@7	-0.00394466	1559.83	780.922	1559.83	780.924
	61.96	sp|P08311|CATG_HUMAN	Cathepsin G OS=Homo sapiens GN=CTSG PE=1 SV=2	98.43	VSSFLPWIR		0.0020844	1103.61	552.815	1103.61	552.814
	61.96	sp|P08311|CATG_HUMAN	Cathepsin G OS=Homo sapiens GN=CTSG PE=1 SV=2	96.99	VSSFLPWIR		-0.00975587	1103.6	552.809	1103.61	552.814
	40.45	sp|P08246|ELNE_HUMAN	Neutrophil elastase OS=Homo sapiens GN=ELANE PE=1 SV=1	99	LGNGVQCLAMGWGLLGR	Deamidated(N)@3; Carbamidomethyl(C)@7	-0.015029	1801.88	901.948	1801.9	901.956
	40.45	sp|P08246|ELNE_HUMAN	Neutrophil elastase OS=Homo sapiens GN=ELANE PE=1 SV=1	99	SNVCTLVR	Carbamidomethyl(C)@4	-0.0281175	947.458	474.736	947.486	474.75
	40.45	sp|P08246|ELNE_HUMAN	Neutrophil elastase OS=Homo sapiens GN=ELANE PE=1 SV=1	99	VVLGAHNLSR		-0.0154714	1064.59	533.304	1064.61	533.312
	40.45	sp|P08246|ELNE_HUMAN	Neutrophil elastase OS=Homo sapiens GN=ELANE PE=1 SV=1	95.61	RLGNGVQCLAMGWGLLGR	Deamidated(Q)@7; Carbamidomethyl(C)@8	-0.97398	1957.02	653.349	1958	653.673
	40.45	sp|P08246|ELNE_HUMAN	Neutrophil elastase OS=Homo sapiens GN=ELANE PE=1 SV=1	99	LGNGVQCLAMGWGLLGR	Deamidated(N)@3; Carbamidomethyl(C)@7	0.0103604	1801.91	901.961	1801.9	901.956
	40.45	sp|P08246|ELNE_HUMAN	Neutrophil elastase OS=Homo sapiens GN=ELANE PE=1 SV=1	99	LGNGVQCLAMGWGLLGR	Carbamidomethyl(C)@7	0.000648093	1800.91	901.464	1800.91	901.464
	40.45	sp|P08246|ELNE_HUMAN	Neutrophil elastase OS=Homo sapiens GN=ELANE PE=1 SV=1	99	LGNGVQCLAMGWGLLGR	Deamidated(N)@3; Carbamidomethyl(C)@7; Oxidation(M)@10	0.0212881	1817.91	909.964	1817.89	909.953
	40.45	sp|P08246|ELNE_HUMAN	Neutrophil elastase OS=Homo sapiens GN=ELANE PE=1 SV=1	98.11	LGNGVQCLAMGWGLLGR	Carbamidomethyl(C)@7	0.973991	1801.89	901.951	1800.91	901.464
	40.45	sp|P08246|ELNE_HUMAN	Neutrophil elastase OS=Homo sapiens GN=ELANE PE=1 SV=1	99	SNVCTLVR	Carbamidomethyl(C)@4	-0.0235401	947.462	474.738	947.486	474.75
	40.45	sp|P08246|ELNE_HUMAN	Neutrophil elastase OS=Homo sapiens GN=ELANE PE=1 SV=1	99	SNVCTLVR	Carbamidomethyl(C)@4	0.0210745	947.507	474.761	947.486	474.75
	40.45	sp|P08246|ELNE_HUMAN	Neutrophil elastase OS=Homo sapiens GN=ELANE PE=1 SV=1	99	SNVCTLVR	Carbamidomethyl(C)@4	-0.0203664	947.465	474.74	947.486	474.75
	40.45	sp|P08246|ELNE_HUMAN	Neutrophil elastase OS=Homo sapiens GN=ELANE PE=1 SV=1	99	VVLGAHNLSR		-0.00326496	1064.61	533.31	1064.61	533.312
	40.45	sp|P08246|ELNE_HUMAN	Neutrophil elastase OS=Homo sapiens GN=ELANE PE=1 SV=1	99	VVLGAHNLSR		0.00454717	1064.61	533.314	1064.61	533.312
	12.35	sp|P20160|CAP7_HUMAN	Azurocidin OS=Homo sapiens GN=AZU1 PE=1 SV=3	99	HFCGGALIHAR	Carbamidomethyl(C)@3	-0.0337001	1237.58	413.534	1237.61	413.545
	12.35	sp|P20160|CAP7_HUMAN	Azurocidin OS=Homo sapiens GN=AZU1 PE=1 SV=3	99	QFPFLASIQNQGR		-0.0478275	1504.73	753.373	1504.78	753.397
	12.35	sp|P20160|CAP7_HUMAN	Azurocidin OS=Homo sapiens GN=AZU1 PE=1 SV=3	95.99	GPDFFTR		-0.022159	838.375	420.195	838.397	420.206
	12.35	sp|P20160|CAP7_HUMAN	Azurocidin OS=Homo sapiens GN=AZU1 PE=1 SV=3	99	HFCGGALIHAR	Carbamidomethyl(C)@3	-0.0184115	1237.6	413.539	1237.61	413.545
	12.35	sp|P20160|CAP7_HUMAN	Azurocidin OS=Homo sapiens GN=AZU1 PE=1 SV=3	99	HFCGGALIHAR	Carbamidomethyl(C)@3	-0.017496	1237.6	413.539	1237.61	413.545
	21.48	sp|P24158|PRTN3_HUMAN	Myeloblastin OS=Homo sapiens GN=PRTN3 PE=1 SV=3	99	LVNVVLGAHNVR		-0.0160155	1289.74	430.921	1289.76	430.926
	21.48	sp|P24158|PRTN3_HUMAN	Myeloblastin OS=Homo sapiens GN=PRTN3 PE=1 SV=3	99	VALYVDWIR		-0.0541943	1133.57	567.792	1133.62	567.819
	21.48	sp|P24158|PRTN3_HUMAN	Myeloblastin OS=Homo sapiens GN=PRTN3 PE=1 SV=3	99	LVNVVLGAHNVR		0.0329224	1289.79	645.902	1289.76	645.886
	21.48	sp|P24158|PRTN3_HUMAN	Myeloblastin OS=Homo sapiens GN=PRTN3 PE=1 SV=3	99	LVNVVLGAHNVR		-0.0143166	1289.74	645.879	1289.76	645.886
	21.48	sp|P24158|PRTN3_HUMAN	Myeloblastin OS=Homo sapiens GN=PRTN3 PE=1 SV=3	99	LVNVVLGAHNVR		0.00861105	1289.77	430.929	1289.76	430.926
	21.48	sp|P24158|PRTN3_HUMAN	Myeloblastin OS=Homo sapiens GN=PRTN3 PE=1 SV=3	99	LVNVVLGAHNVR		0.025456	1289.78	430.935	1289.76	430.926
	21.48	sp|P24158|PRTN3_HUMAN	Myeloblastin OS=Homo sapiens GN=PRTN3 PE=1 SV=3	99	LVNVVLGAHNVR		-0.0190771	1289.74	645.876	1289.76	645.886
	17.18	sp|P05164|PERM_HUMAN	Myeloperoxidase OS=Homo sapiens GN=MPO PE=1 SV=1	99	IANVFTNAFR		0.00862027	1151.62	576.816	1151.61	576.812
	17.18	sp|P05164|PERM_HUMAN	Myeloperoxidase OS=Homo sapiens GN=MPO PE=1 SV=1	99	VVLEGGIDPILR		0.00651754	1279.76	640.886	1279.75	640.882
	17.18	sp|P05164|PERM_HUMAN	Myeloperoxidase OS=Homo sapiens GN=MPO PE=1 SV=1	99	VVLEGGIDPILR		-0.00666544	1279.74	640.879	1279.75	640.882
	5.915	sp|P02788|TRFL_HUMAN	Lactotransferrin OS=Homo sapiens GN=LTF PE=1 SV=6	99	DGAGDVAFIR		-0.0094541	1019.49	510.754	1019.5	510.759
	5.915	sp|P02788|TRFL_HUMAN	Lactotransferrin OS=Homo sapiens GN=LTF PE=1 SV=6	98.86	DGAGDVAFIR		-0.0512612	1019.45	510.733	1019.5	510.759
Band14-15	%Cov	Accessions	Names	Conf	Sequence	Modifications	dMass	Prec MW	Prec m/z	Theor MW	Theor m/z
	60.19	sp|P62805|H4_HUMAN	Histone H4 OS=Homo sapiens GN=HIST1H4A PE=1 SV=2	99	DAVTYTEHAK		0.024735	1133.56	567.787	1133.54	567.775
	60.19	sp|P62805|H4_HUMAN	Histone H4 OS=Homo sapiens GN=HIST1H4A PE=1 SV=3	99	ISGLIYEETR		-0.00319122	1179.61	590.812	1179.61	590.814
	60.19	sp|P62805|H4_HUMAN	Histone H4 OS=Homo sapiens GN=HIST1H4A PE=1 SV=4	99	VFLENVIR		-0.0201997	988.55	495.283	988.571	495.293
	60.19	sp|P62805|H4_HUMAN	Histone H4 OS=Homo sapiens GN=HIST1H4A PE=1 SV=5	98.01	VFLENVIRDAVTYTEHAK		-0.0814374	2104.01	702.345	2104.1	702.372
	60.19	sp|P62805|H4_HUMAN	Histone H4 OS=Homo sapiens GN=HIST1H4A PE=1 SV=10	99	ISGLIYEETR		0.00315604	1179.62	590.816	1179.61	590.814
	60.19	sp|P62805|H4_HUMAN	Histone H4 OS=Homo sapiens GN=HIST1H4A PE=1 SV=11	99	ISGLIYEETR		0.0353806	1179.65	590.832	1179.61	590.814
	60.19	sp|P62805|H4_HUMAN	Histone H4 OS=Homo sapiens GN=HIST1H4A PE=1 SV=12	99	ISGLIYEETR		0.0352585	1179.65	590.832	1179.61	590.814
	60.19	sp|P62805|H4_HUMAN	Histone H4 OS=Homo sapiens GN=HIST1H4A PE=1 SV=13	94.63	VFLENVIR		0.0106211	988.581	495.298	988.571	495.293
	50.54	sp|P05109|S10A8_HUMAN	Protein S100-A8 OS=Homo sapiens GN=S100A8 PE=1 SV=1	99	ALNSIIDVYHK		-0.0546189	1271.63	636.824	1271.69	636.851
	50.54	sp|P05109|S10A8_HUMAN	Protein S100-A8 OS=Homo sapiens GN=S100A8 PE=1 SV=1	99	LLETECPQYIR	Carbamidomethyl(C)@6	0.0133746	1420.72	711.365	1420.7	711.358
	50.54	sp|P05109|S10A8_HUMAN	Protein S100-A8 OS=Homo sapiens GN=S100A8 PE=1 SV=1	99	ALNSIIDVYHK		0.0130038	1271.7	636.857	1271.69	636.851
	50.54	sp|P05109|S10A8_HUMAN	Protein S100-A8 OS=Homo sapiens GN=S100A8 PE=1 SV=1	99	KLLETECPQYIR	Carbamidomethyl(C)@7	-0.0310955	1548.77	517.263	1548.8	517.273
	50.54	sp|P05109|S10A8_HUMAN	Protein S100-A8 OS=Homo sapiens GN=S100A8 PE=1 SV=1	99	LLETECPQYIR	Carbamidomethyl(C)@6	0.0191115	1420.72	711.368	1420.7	711.358
	50.54	sp|P05109|S10A8_HUMAN	Protein S100-A8 OS=Homo sapiens GN=S100A8 PE=1 SV=1	99	LLETECPQYIR	Carbamidomethyl(C)@6	0.0338811	1420.74	711.375	1420.7	711.358
	30.7	sp|P06702|S10A9_HUMAN	Protein S100-A9 OS=Homo sapiens GN=S100A9 PE=1 SV=1	99	NIETIINTFHQYSVK		-0.00845274	1805.92	903.969	1805.93	903.973
	30.7	sp|P06702|S10A9_HUMAN	Protein S100-A9 OS=Homo sapiens GN=S100A9 PE=1 SV=1	99	NIETIINTFHQYSVK		0.00192259	1805.93	903.974	1805.93	903.973
	30.7	sp|P06702|S10A9_HUMAN	Protein S100-A9 OS=Homo sapiens GN=S100A9 PE=1 SV=1	99	NIETIINTFHQYSVK		-0.0306681	1805.9	903.957	1805.93	903.973
	30.7	sp|P06702|S10A9_HUMAN	Protein S100-A9 OS=Homo sapiens GN=S100A9 PE=1 SV=1	99	NIETIINTFHQYSVK		0.00407892	1805.94	602.986	1805.93	602.984
	9.933	sp|P05164|PERM_HUMAN	Myeloperoxidase OS=Homo sapiens GN=MPO PE=1 SV=1	99	AVSNEIVRFPTDQLTPDQER		0.00258889	2314.16	772.393	2314.16	772.392
	9.933	sp|P05164|PERM_HUMAN	Myeloperoxidase OS=Homo sapiens GN=MPO PE=1 SV=1	99	VGPLLACIIGTQFR	Carbamidomethyl(C)@7	0.00872243	1543.86	772.939	1543.85	772.935
	9.933	sp|P05164|PERM_HUMAN	Myeloperoxidase OS=Homo sapiens GN=MPO PE=1 SV=1	99	VGPLLACIIGTQFR	Carbamidomethyl(C)@7	0.0139711	1543.87	772.942	1543.85	772.935
	62.7	sp|Q93079|H2B1H_HUMAN; sp|Q64525|H2B2B_MOUSE; sp|Q5QNW6|H2B2F_HUMAN	Histone H2B type 1-H OS=Homo sapiens GN=HIST1H2BH PE=1 SV=3; Histone H2B type 2-B OS=Mus musculus GN=Hist2h2bb PE=1 SV=3; Histone H2B type 2-F OS=Homo sapiens GN=HIST2H2BF PE=1 SV=3	99	AMGIMNSFVNDIFER	Oxidation(M)@2	-0.0469831	1758.76	880.387	1758.81	880.411
	62.7	sp|Q93079|H2B1H_HUMAN; sp|Q64525|H2B2B_MOUSE; sp|Q5QNW6|H2B2F_HUMAN	Histone H2B type 1-H OS=Homo sapiens GN=HIST1H2BH PE=1 SV=3; Histone H2B type 2-B OS=Mus musculus GN=Hist2h2bb PE=1 SV=3; Histone H2B type 2-F OS=Homo sapiens GN=HIST2H2BF PE=1 SV=3	99	AMGIMNSFVNDIFER	Oxidation(M)@2; Oxidation(M)@5; Deamidated(N)@10	-0.0488325	1775.74	888.876	1775.79	888.9
	62.7	sp|Q93079|H2B1H_HUMAN; sp|Q64525|H2B2B_MOUSE; sp|Q5QNW6|H2B2F_HUMAN	Histone H2B type 1-H OS=Homo sapiens GN=HIST1H2BH PE=1 SV=3; Histone H2B type 2-B OS=Mus musculus GN=Hist2h2bb PE=1 SV=3; Histone H2B type 2-F OS=Homo sapiens GN=HIST2H2BF PE=1 SV=3	99	AMGIMNSFVNDIFER	Oxidation(M)@2; Oxidation(M)@5; Deamidated(N)@6	-0.0567666	1775.73	888.872	1775.79	888.9
	62.7	sp|Q93079|H2B1H_HUMAN; sp|Q64525|H2B2B_MOUSE; sp|Q5QNW6|H2B2F_HUMAN	Histone H2B type 1-H OS=Homo sapiens GN=HIST1H2BH PE=1 SV=3; Histone H2B type 2-B OS=Mus musculus GN=Hist2h2bb PE=1 SV=3; Histone H2B type 2-F OS=Homo sapiens GN=HIST2H2BF PE=1 SV=3	99	AMGIMNSFVNDIFER	Oxidation(M)@2; Oxidation(M)@5	-0.0283793	1774.77	888.394	1774.8	888.408
	62.7	sp|Q93079|H2B1H_HUMAN; sp|Q64525|H2B2B_MOUSE; sp|Q5QNW6|H2B2F_HUMAN	Histone H2B type 1-H OS=Homo sapiens GN=HIST1H2BH PE=1 SV=3; Histone H2B type 2-B OS=Mus musculus GN=Hist2h2bb PE=1 SV=3; Histone H2B type 2-F OS=Homo sapiens GN=HIST2H2BF PE=1 SV=3	99	AMGIMNSFVNDIFER	Oxidation(M)@2; Oxidation(M)@5	-0.056942	1774.74	888.38	1774.8	888.408
	62.7	sp|Q93079|H2B1H_HUMAN; sp|Q64525|H2B2B_MOUSE; sp|Q5QNW6|H2B2F_HUMAN	Histone H2B type 1-H OS=Homo sapiens GN=HIST1H2BH PE=1 SV=3; Histone H2B type 2-B OS=Mus musculus GN=Hist2h2bb PE=1 SV=3; Histone H2B type 2-F OS=Homo sapiens GN=HIST2H2BF PE=1 SV=3	99	AMGIMNSFVNDIFER	Oxidation(M)@2; Oxidation(M)@5	0.00103779	1774.8	888.409	1774.8	888.408
	62.7	sp|Q93079|H2B1H_HUMAN; sp|Q64525|H2B2B_MOUSE; sp|Q5QNW6|H2B2F_HUMAN	Histone H2B type 1-H OS=Homo sapiens GN=HIST1H2BH PE=1 SV=3; Histone H2B type 2-B OS=Mus musculus GN=Hist2h2bb PE=1 SV=3; Histone H2B type 2-F OS=Homo sapiens GN=HIST2H2BF PE=1 SV=3	99	AMGIMNSFVNDIFER	Dioxidation(M)@2; Oxidation(M)@5	-0.0233245	1790.77	896.394	1790.8	896.406
	62.7	sp|Q93079|H2B1H_HUMAN; sp|Q64525|H2B2B_MOUSE; sp|Q5QNW6|H2B2F_HUMAN	Histone H2B type 1-H OS=Homo sapiens GN=HIST1H2BH PE=1 SV=3; Histone H2B type 2-B OS=Mus musculus GN=Hist2h2bb PE=1 SV=3; Histone H2B type 2-F OS=Homo sapiens GN=HIST2H2BF PE=1 SV=3	99	AMGIMNSFVNDIFER	Oxidation(M)@2	-0.0120732	1758.79	880.405	1758.81	880.411
	9.562	sp|P20160|CAP7_HUMAN	Azurocidin OS=Homo sapiens GN=AZU1 PE=1 SV=3	99	QFPFLASIQNQGR		-0.0215291	1504.76	753.386	1504.78	753.397
	9.562	sp|P20160|CAP7_HUMAN	Azurocidin OS=Homo sapiens GN=AZU1 PE=1 SV=3	98.45	QFPFLASIQNQGR		-0.0203085	1504.76	753.386	1504.78	753.397
	9.562	sp|P20160|CAP7_HUMAN	Azurocidin OS=Homo sapiens GN=AZU1 PE=1 SV=3	94.16	QFPFLASIQNQGR		-0.00334179	1504.78	753.395	1504.78	753.397
	6.338	sp|P02788|TRFL_HUMAN	Lactotransferrin OS=Homo sapiens GN=LTF PE=1 SV=6	99	DSPIQCIQAIAENR	Carbamidomethyl(C)@6	0.0031259	1613.79	807.9	1613.78	807.899
	11.37	sp|P08311|CATG_HUMAN	Cathepsin G OS=Homo sapiens GN=CTSG PE=1 SV=2	99	VSSFLPWIR		-0.0368021	1103.58	552.795	1103.61	552.814
	11.37	sp|P08311|CATG_HUMAN	Cathepsin G OS=Homo sapiens GN=CTSG PE=1 SV=2	98.19	VSSFLPWIR		-0.0277694	1103.59	552.8	1103.61	552.814
	16.22	sp|P61626|LYSC_HUMAN	Lysozyme C OS=Homo sapiens GN=LYZ PE=1 SV=1	99	ATNYNAGDR		-0.00950543	980.422	491.218	980.431	491.223
	27.91	sp|Q9BTM1|H2AJ_HUMAN; sp|Q6GSS7|H2A2A_MOUSE; sp|Q6FI13|H2A2A_HUMAN; sp|Q64523|H2A2C_MOUSE; sp|Q4R3X5|H2AJ_MACFA; sp|Q3ZBX9|H2AJ_BOVIN; sp|Q16777|H2A2C_HUMAN; sp|P70082|H2AJ_CHICK; sp|P35062|H2A3_CHICK; sp|P13912|H2A_CAIMO; sp|P0CC09|H2A2A_RAT; sp|P02263|H2A4_CHICK; sp|P02262|H2A1_RAT; sp|A1A4R1|H2A2C_BOVIN	Histone H2A.J OS=Homo sapiens GN=H2AFJ PE=1 SV=1; Histone H2A type 2-A OS=Mus musculus GN=Hist2h2aa1 PE=1 SV=3; Histone H2A type 2-A OS=Homo sapiens GN=HIST2H2AA3 PE=1 SV=3; Histone H2A type 2-C OS=Mus musculus GN=Hist2h2ac PE=1 SV=3; Histone H2A.J OS=Macaca fascicularis GN=H2AFJ PE=2 SV=1; Histone H2A.J OS=Bos taurus GN=H2AFJ PE=2 SV=1; Histone H2A type 2-C OS=Homo sapiens GN=HIST2H2AC PE=1 SV=4…	98.95	AGLQFPVGR		0.0386473	943.563	472.789	943.524	472.769
	27.91	sp|Q9BTM1|H2AJ_HUMAN; sp|Q6GSS7|H2A2A_MOUSE; sp|Q6FI13|H2A2A_HUMAN; sp|Q64523|H2A2C_MOUSE; sp|Q4R3X5|H2AJ_MACFA; sp|Q3ZBX9|H2AJ_BOVIN; sp|Q16777|H2A2C_HUMAN; sp|P70082|H2AJ_CHICK; sp|P35062|H2A3_CHICK; sp|P13912|H2A_CAIMO; sp|P0CC09|H2A2A_RAT; sp|P02263|H2A4_CHICK; sp|P02262|H2A1_RAT; sp|A1A4R1|H2A2C_BOVIN	Histone H2A.J OS=Homo sapiens GN=H2AFJ PE=1 SV=1; Histone H2A type 2-A OS=Mus musculus GN=Hist2h2aa1 PE=1 SV=3; Histone H2A type 2-A OS=Homo sapiens GN=HIST2H2AA3 PE=1 SV=3; Histone H2A type 2-C OS=Mus musculus GN=Hist2h2ac PE=1 SV=3; Histone H2A.J OS=Macaca fascicularis GN=H2AFJ PE=2 SV=1; Histone H2A.J OS=Bos taurus GN=H2AFJ PE=2 SV=1; Histone H2A type 2-C OS=Homo sapiens GN=HIST2H2AC PE=1 SV=4…	89.81	AGLQFPVGR		-0.0101167	943.514	472.764	943.524	472.769
	27.91	sp|Q9BTM1|H2AJ_HUMAN; sp|Q6GSS7|H2A2A_MOUSE; sp|Q6FI13|H2A2A_HUMAN; sp|Q64523|H2A2C_MOUSE; sp|Q4R3X5|H2AJ_MACFA; sp|Q3ZBX9|H2AJ_BOVIN; sp|Q16777|H2A2C_HUMAN; sp|P70082|H2AJ_CHICK; sp|P35062|H2A3_CHICK; sp|P13912|H2A_CAIMO; sp|P0CC09|H2A2A_RAT; sp|P02263|H2A4_CHICK; sp|P02262|H2A1_RAT; sp|A1A4R1|H2A2C_BOVIN	Histone H2A.J OS=Homo sapiens GN=H2AFJ PE=1 SV=1; Histone H2A type 2-A OS=Mus musculus GN=Hist2h2aa1 PE=1 SV=3; Histone H2A type 2-A OS=Homo sapiens GN=HIST2H2AA3 PE=1 SV=3; Histone H2A type 2-C OS=Mus musculus GN=Hist2h2ac PE=1 SV=3; Histone H2A.J OS=Macaca fascicularis GN=H2AFJ PE=2 SV=1; Histone H2A.J OS=Bos taurus GN=H2AFJ PE=2 SV=1; Histone H2A type 2-C OS=Homo sapiens GN=HIST2H2AC PE=1 SV=4…	88.89	AGLQFPVGR		-0.0191494	943.505	472.76	943.524	472.769

## Sheet: Donor3_BPNH2
Band1	%Cov	Accessions	Names	Conf	Sequence	Modifications	dMass	Prec MW	Prec m/z	Theor MW	Theor m/z
	12.36	sp|P08246|ELNE_HUMAN	Neutrophil elastase OS=Homo sapiens GN=ELANE PE=1 SV=1	99	SNVCTLVR	Carbamidomethyl(C)@4	0.0133267	947.499	474.757	947.486	474.75
Band2	%Cov	Accessions	Names	Conf	Sequence	Modifications	dMass	Prec MW	Prec m/z	Theor MW	Theor m/z
	54.51	sp|P02788|TRFL_HUMAN	Lactotransferrin OS=Homo sapiens GN=LTF PE=1 SV=6	99	CLRDGAGDVAFIR	Carbamidomethyl(C)@1	-0.00742483	1448.71	483.911	1448.72	483.914
	54.51	sp|P02788|TRFL_HUMAN	Lactotransferrin OS=Homo sapiens GN=LTF PE=1 SV=6	99	DGAGDVAFIR		-0.0182771	1019.49	510.75	1019.5	510.759
	54.51	sp|P02788|TRFL_HUMAN	Lactotransferrin OS=Homo sapiens GN=LTF PE=1 SV=6	99	DSPIQCIQAIAENR	Carbamidomethyl(C)@6	-0.0354218	1613.75	807.881	1613.78	807.899
	54.51	sp|P02788|TRFL_HUMAN	Lactotransferrin OS=Homo sapiens GN=LTF PE=1 SV=6	99	FDEYFSQSCAPGSDPR	Carbamidomethyl(C)@9	-0.0100149	1861.75	931.881	1861.76	931.886
	54.51	sp|P02788|TRFL_HUMAN	Lactotransferrin OS=Homo sapiens GN=LTF PE=1 SV=6	99	FQLFGSPSGQK		-0.955087	1193.65	597.831	1194.6	598.309
	54.51	sp|P02788|TRFL_HUMAN	Lactotransferrin OS=Homo sapiens GN=LTF PE=1 SV=6	99	LADFALLCLDGK	Carbamidomethyl(C)@8	-0.0282459	1334.66	668.338	1334.69	668.352
	54.51	sp|P02788|TRFL_HUMAN	Lactotransferrin OS=Homo sapiens GN=LTF PE=1 SV=6	99	LCAGTGENK	Carbamidomethyl(C)@2	0.0120982	948.446	475.23	948.433	475.224
	54.51	sp|P02788|TRFL_HUMAN	Lactotransferrin OS=Homo sapiens GN=LTF PE=1 SV=6	99	LRPVAAEVYGTER		0.0349651	1459.81	487.612	1459.78	487.6
	54.51	sp|P02788|TRFL_HUMAN	Lactotransferrin OS=Homo sapiens GN=LTF PE=1 SV=6	99	LRPVAAEVYGTERQPR		-0.225857	1840.76	461.199	1840.99	461.255
	54.51	sp|P02788|TRFL_HUMAN	Lactotransferrin OS=Homo sapiens GN=LTF PE=1 SV=6	99	NLLFNDNTECLAR	Carbamidomethyl(C)@10	-0.0135363	1578.73	790.374	1578.75	790.38
	54.51	sp|P02788|TRFL_HUMAN	Lactotransferrin OS=Homo sapiens GN=LTF PE=1 SV=6	99	SDTSLTWNSVK		1.04548	1237.64	619.829	1236.6	619.307
	54.51	sp|P02788|TRFL_HUMAN	Lactotransferrin OS=Homo sapiens GN=LTF PE=1 SV=6	99	SQQSSDPDPNCVDRPVEGYLAVAVVR	Carbamidomethyl(C)@11; Deamidated(R)@26	-0.0326127	2858.32	953.78	2858.35	953.791
	54.51	sp|P02788|TRFL_HUMAN	Lactotransferrin OS=Homo sapiens GN=LTF PE=1 SV=6	99	SVNGKEDAIWNLLR	Deamidated(N)@3	0.0560928	1614.89	539.305	1614.84	539.286
	54.51	sp|P02788|TRFL_HUMAN	Lactotransferrin OS=Homo sapiens GN=LTF PE=1 SV=6	99	SVQWCAVSQPEATK	Carbamidomethyl(C)@5	-0.0100104	1589.74	795.878	1589.75	795.883
	54.51	sp|P02788|TRFL_HUMAN	Lactotransferrin OS=Homo sapiens GN=LTF PE=1 SV=6	99	THYYAVAVVKK		-0.0077497	1277.71	426.909	1277.71	426.912
	54.51	sp|P02788|TRFL_HUMAN	Lactotransferrin OS=Homo sapiens GN=LTF PE=1 SV=6	99	VVWCAVGEQELR	Carbamidomethyl(C)@4	0.0140861	1444.73	723.371	1444.71	723.364
	54.51	sp|P02788|TRFL_HUMAN	Lactotransferrin OS=Homo sapiens GN=LTF PE=1 SV=6	99	YYGYTGAFR		0.0270441	1096.52	549.27	1096.5	549.256
	54.51	sp|P02788|TRFL_HUMAN	Lactotransferrin OS=Homo sapiens GN=LTF PE=1 SV=6	98.9	SCHLAMAPNHAVVSR	Carbamidomethyl(C)@2; Oxidation(M)@6	0.0933511	1664.88	417.228	1664.79	417.204
	54.51	sp|P02788|TRFL_HUMAN	Lactotransferrin OS=Homo sapiens GN=LTF PE=1 SV=6	99	SNLCALCIGDEQGENKCVPNSNER	Carbamidomethyl(C)@4; Carbamidomethyl(C)@7; Deamidated(N)@15; Carbamidomethyl(C)@17	-0.971642	2763.21	922.078	2764.19	922.402
	54.51	sp|P02788|TRFL_HUMAN	Lactotransferrin OS=Homo sapiens GN=LTF PE=1 SV=6	95.39	VPSHAVVAR		0.0853538	934.62	312.547	934.535	312.519
	54.51	sp|P02788|TRFL_HUMAN	Lactotransferrin OS=Homo sapiens GN=LTF PE=1 SV=6	99	RSVQWCAVSQPEATK	Carbamidomethyl(C)@6	0.913971	1746.77	583.263	1745.85	582.958
	54.51	sp|P02788|TRFL_HUMAN	Lactotransferrin OS=Homo sapiens GN=LTF PE=1 SV=6	99	DGAGDVAFIR		0.0125425	1019.52	510.765	1019.5	510.759
	54.51	sp|P02788|TRFL_HUMAN	Lactotransferrin OS=Homo sapiens GN=LTF PE=1 SV=6	99	DGAGDVAFIR		-0.00784118	1019.5	510.755	1019.5	510.759
	54.51	sp|P02788|TRFL_HUMAN	Lactotransferrin OS=Homo sapiens GN=LTF PE=1 SV=6	99	DGAGDVAFIR		-0.0102823	1019.49	510.754	1019.5	510.759
	54.51	sp|P02788|TRFL_HUMAN	Lactotransferrin OS=Homo sapiens GN=LTF PE=1 SV=6	99	DGAGDVAFIR		0.0253586	1019.53	510.772	1019.5	510.759
	54.51	sp|P02788|TRFL_HUMAN	Lactotransferrin OS=Homo sapiens GN=LTF PE=1 SV=6	99	DSPIQCIQAIAENR	Carbamidomethyl(C)@6	-0.0307836	1613.75	807.884	1613.78	807.899
	54.51	sp|P02788|TRFL_HUMAN	Lactotransferrin OS=Homo sapiens GN=LTF PE=1 SV=6	99	DSPIQCIQAIAENR	Carbamidomethyl(C)@6	0.0329306	1613.82	807.915	1613.78	807.899
	54.51	sp|P02788|TRFL_HUMAN	Lactotransferrin OS=Homo sapiens GN=LTF PE=1 SV=6	99	DSPIQCIQAIAENR	Carbamidomethyl(C)@6	0.00644406	1613.79	807.902	1613.78	807.899
	54.51	sp|P02788|TRFL_HUMAN	Lactotransferrin OS=Homo sapiens GN=LTF PE=1 SV=6	99	LADFALLCLDGK	Carbamidomethyl(C)@8	1.0339	1335.72	668.869	1334.69	668.352
	54.51	sp|P02788|TRFL_HUMAN	Lactotransferrin OS=Homo sapiens GN=LTF PE=1 SV=6	99	LADFALLCLDGK	Carbamidomethyl(C)@8	-0.00359018	1334.69	668.351	1334.69	668.352
	54.51	sp|P02788|TRFL_HUMAN	Lactotransferrin OS=Homo sapiens GN=LTF PE=1 SV=6	99	LADFALLCLDGK	Carbamidomethyl(C)@8	0.0142303	1334.7	668.36	1334.69	668.352
	54.51	sp|P02788|TRFL_HUMAN	Lactotransferrin OS=Homo sapiens GN=LTF PE=1 SV=6	99	LADFALLCLDGK	Carbamidomethyl(C)@8	0.0120332	1334.7	668.359	1334.69	668.352
	54.51	sp|P02788|TRFL_HUMAN	Lactotransferrin OS=Homo sapiens GN=LTF PE=1 SV=6	99	LCAGTGENK	Carbamidomethyl(C)@2	0.0227172	948.456	475.235	948.433	475.224
	54.51	sp|P02788|TRFL_HUMAN	Lactotransferrin OS=Homo sapiens GN=LTF PE=1 SV=6	96.06	SVNGKEDAIWNLLR	Deamidated(N)@3	0.0474877	1614.88	539.302	1614.84	539.286
	54.51	sp|P02788|TRFL_HUMAN	Lactotransferrin OS=Homo sapiens GN=LTF PE=1 SV=6	99	SVQWCAVSQPEATK	Carbamidomethyl(C)@5	0.0069556	1589.76	795.886	1589.75	795.883
	54.51	sp|P02788|TRFL_HUMAN	Lactotransferrin OS=Homo sapiens GN=LTF PE=1 SV=6	99	SVQWCAVSQPEATK	Carbamidomethyl(C)@5	0.0156217	1589.77	795.89	1589.75	795.883
	54.51	sp|P02788|TRFL_HUMAN	Lactotransferrin OS=Homo sapiens GN=LTF PE=1 SV=6	99	THYYAVAVVKK		0.954555	1278.67	427.23	1277.71	426.912
	54.51	sp|P02788|TRFL_HUMAN	Lactotransferrin OS=Homo sapiens GN=LTF PE=1 SV=6	99	VVWCAVGEQELR	Carbamidomethyl(C)@4	0.0193346	1444.73	723.374	1444.71	723.364
	54.51	sp|P02788|TRFL_HUMAN	Lactotransferrin OS=Homo sapiens GN=LTF PE=1 SV=6	99	YYGYTGAFR		0.0278985	1096.53	549.27	1096.5	549.256
	54.51	sp|P02788|TRFL_HUMAN	Lactotransferrin OS=Homo sapiens GN=LTF PE=1 SV=6	99	YYGYTGAFR		0.0388837	1096.54	549.276	1096.5	549.256
	54.51	sp|P02788|TRFL_HUMAN	Lactotransferrin OS=Homo sapiens GN=LTF PE=1 SV=6	99	YYGYTGAFR		-0.00444684	1096.49	549.254	1096.5	549.256
Band3	%Cov	Accessions	Names	Conf	Sequence	Modifications	dMass	Prec MW	Prec m/z	Theor MW	Theor m/z
	72.68	sp|P02788|TRFL_HUMAN	Lactotransferrin OS=Homo sapiens GN=LTF PE=1 SV=6	99	CAFSSQEPYFSYSGAFK	Carbamidomethyl(C)@1	-0.0431078	1974.8	988.409	1974.85	988.43
	72.68	sp|P02788|TRFL_HUMAN	Lactotransferrin OS=Homo sapiens GN=LTF PE=1 SV=6	99	CLAENAGDVAFVK	Carbamidomethyl(C)@1	0.0336615	1392.7	697.36	1392.67	697.343
	72.68	sp|P02788|TRFL_HUMAN	Lactotransferrin OS=Homo sapiens GN=LTF PE=1 SV=6	99	CLAENAGDVAFVKDVTVLQNTDGNNNEAWAK	Carbamidomethyl(C)@1; Deamidated(Q)@19	-0.993571	3362.57	1121.87	3363.57	1122.2
	72.68	sp|P02788|TRFL_HUMAN	Lactotransferrin OS=Homo sapiens GN=LTF PE=1 SV=6	99	DGAGDVAFIR		-0.0542689	1019.45	510.732	1019.5	510.759
	72.68	sp|P02788|TRFL_HUMAN	Lactotransferrin OS=Homo sapiens GN=LTF PE=1 SV=6	99	DSAIGFSR		-0.0173763	851.396	426.705	851.414	426.714
	72.68	sp|P02788|TRFL_HUMAN	Lactotransferrin OS=Homo sapiens GN=LTF PE=1 SV=6	99	DSPIQCIQAIAENR	Carbamidomethyl(C)@6	-0.00469846	1613.78	807.896	1613.78	807.899
	72.68	sp|P02788|TRFL_HUMAN	Lactotransferrin OS=Homo sapiens GN=LTF PE=1 SV=6	99	FDEYFSQSCAPGSDPR	Carbamidomethyl(C)@9	-0.0449269	1861.71	931.864	1861.76	931.886
	72.68	sp|P02788|TRFL_HUMAN	Lactotransferrin OS=Homo sapiens GN=LTF PE=1 SV=6	99	FQLFGSPSGQK		0.0659235	1194.67	598.342	1194.6	598.309
	72.68	sp|P02788|TRFL_HUMAN	Lactotransferrin OS=Homo sapiens GN=LTF PE=1 SV=6	99	GGSFQLNELQGLK		-0.00488785	1389.72	695.867	1389.73	695.87
	72.68	sp|P02788|TRFL_HUMAN	Lactotransferrin OS=Homo sapiens GN=LTF PE=1 SV=6	99	IDSGLYLGSGYFTAIQNLR		-0.058399	2087.01	696.677	2087.07	696.697
	72.68	sp|P02788|TRFL_HUMAN	Lactotransferrin OS=Homo sapiens GN=LTF PE=1 SV=6	99	KPVDKFKDCHLAR	Carbamidomethyl(C)@9	0.0650851	1612.92	404.236	1612.85	404.22
	72.68	sp|P02788|TRFL_HUMAN	Lactotransferrin OS=Homo sapiens GN=LTF PE=1 SV=6	99	LADFALLCLDGK	Carbamidomethyl(C)@8	-0.0685292	1334.62	668.318	1334.69	668.352
	72.68	sp|P02788|TRFL_HUMAN	Lactotransferrin OS=Homo sapiens GN=LTF PE=1 SV=6	99	LCAGTGENK	Carbamidomethyl(C)@2	-0.0441995	948.389	475.202	948.433	475.224
	72.68	sp|P02788|TRFL_HUMAN	Lactotransferrin OS=Homo sapiens GN=LTF PE=1 SV=6	99	LRPVAAEVYGTER		-0.00484015	1459.77	487.598	1459.78	487.6
	72.68	sp|P02788|TRFL_HUMAN	Lactotransferrin OS=Homo sapiens GN=LTF PE=1 SV=6	99	NLLFNDNTECLAR	Carbamidomethyl(C)@10	-0.00341217	1578.74	790.379	1578.75	790.38
	72.68	sp|P02788|TRFL_HUMAN	Lactotransferrin OS=Homo sapiens GN=LTF PE=1 SV=6	99	RSVQWCAVSQPEATK	Carbamidomethyl(C)@6	0.0114697	1745.86	582.962	1745.85	582.958
	72.68	sp|P02788|TRFL_HUMAN	Lactotransferrin OS=Homo sapiens GN=LTF PE=1 SV=6	99	SDTSLTWNSVK		0.0313132	1236.63	619.322	1236.6	619.307
	72.68	sp|P02788|TRFL_HUMAN	Lactotransferrin OS=Homo sapiens GN=LTF PE=1 SV=6	99	SEEEVAAR		-0.0388849	889.375	445.695	889.414	445.714
	72.68	sp|P02788|TRFL_HUMAN	Lactotransferrin OS=Homo sapiens GN=LTF PE=1 SV=6	99	SNLCALCIGDEQGENK	Carbamidomethyl(C)@4; Carbamidomethyl(C)@7	0.00308708	1806.79	904.403	1806.79	904.401
	72.68	sp|P02788|TRFL_HUMAN	Lactotransferrin OS=Homo sapiens GN=LTF PE=1 SV=6	99	SQQSSDPDPNCVDRPVEGYLAVAVVR	Deamidated(N)@10; Carbamidomethyl(C)@11	-1.07136	2857.28	953.434	2858.35	953.791
	72.68	sp|P02788|TRFL_HUMAN	Lactotransferrin OS=Homo sapiens GN=LTF PE=1 SV=6	99	SVNGKEDAIWNLLR	Deamidated(N)@3	-0.00518583	1614.83	539.284	1614.84	539.286
	72.68	sp|P02788|TRFL_HUMAN	Lactotransferrin OS=Homo sapiens GN=LTF PE=1 SV=6	99	SVQWCAVSQPEATK	Carbamidomethyl(C)@5	-0.0254344	1589.73	795.87	1589.75	795.883
	72.68	sp|P02788|TRFL_HUMAN	Lactotransferrin OS=Homo sapiens GN=LTF PE=1 SV=6	99	THYYAVAVVKK		-0.0141897	1277.7	426.907	1277.71	426.912
	72.68	sp|P02788|TRFL_HUMAN	Lactotransferrin OS=Homo sapiens GN=LTF PE=1 SV=6	99	VPPRIDSGLYLGSGYFTAIQNLR		-0.0844783	2536.26	846.427	2536.34	846.455
	72.68	sp|P02788|TRFL_HUMAN	Lactotransferrin OS=Homo sapiens GN=LTF PE=1 SV=6	99	VVWCAVGEQELR	Carbamidomethyl(C)@4	0.0503315	1444.76	723.389	1444.71	723.364
	72.68	sp|P02788|TRFL_HUMAN	Lactotransferrin OS=Homo sapiens GN=LTF PE=1 SV=6	99	YYGYTGAFR		0.0487724	1096.55	549.281	1096.5	549.256
	72.68	sp|P02788|TRFL_HUMAN	Lactotransferrin OS=Homo sapiens GN=LTF PE=1 SV=6	98.93	LRPVAAEVYGTERQPR		-0.0448731	1840.95	461.244	1840.99	461.255
	72.68	sp|P02788|TRFL_HUMAN	Lactotransferrin OS=Homo sapiens GN=LTF PE=1 SV=6	98.89	SCHLAMAPNHAVVSR	Carbamidomethyl(C)@2; Oxidation(M)@6	0.218301	1665.01	417.259	1664.79	417.204
	72.68	sp|P02788|TRFL_HUMAN	Lactotransferrin OS=Homo sapiens GN=LTF PE=1 SV=6	97.92	LKQVLLHQQAK		0.023345	1304.82	435.946	1304.79	435.938
	72.68	sp|P02788|TRFL_HUMAN	Lactotransferrin OS=Homo sapiens GN=LTF PE=1 SV=6	95.46	YLGPQYVAGITNLKK		0.111898	1664.04	555.688	1663.93	555.651
	72.68	sp|P02788|TRFL_HUMAN	Lactotransferrin OS=Homo sapiens GN=LTF PE=1 SV=6	99	ESTVFEDLSDEAERDEYELLCPDNTR	Deamidated(R)@14; Carbamidomethyl(C)@21	-1.95954	3130.38	1044.47	3132.34	1045.12
	72.68	sp|P02788|TRFL_HUMAN	Lactotransferrin OS=Homo sapiens GN=LTF PE=1 SV=6	99	CAFSSQEPYFSYSGAFK	Carbamidomethyl(C)@1	-0.0107611	1974.84	988.425	1974.85	988.43
	72.68	sp|P02788|TRFL_HUMAN	Lactotransferrin OS=Homo sapiens GN=LTF PE=1 SV=6	99	CAFSSQEPYFSYSGAFK	Carbamidomethyl(C)@1	-0.00258288	1974.84	988.429	1974.85	988.43
	72.68	sp|P02788|TRFL_HUMAN	Lactotransferrin OS=Homo sapiens GN=LTF PE=1 SV=6	99	CAFSSQEPYFSYSGAFK	Carbamidomethyl(C)@1	-0.00197257	1974.84	988.429	1974.85	988.43
	72.68	sp|P02788|TRFL_HUMAN	Lactotransferrin OS=Homo sapiens GN=LTF PE=1 SV=6	99	CAFSSQEPYFSYSGAFK	Carbamidomethyl(C)@1	-0.0337089	1974.81	988.413	1974.85	988.43
	72.68	sp|P02788|TRFL_HUMAN	Lactotransferrin OS=Homo sapiens GN=LTF PE=1 SV=6	99	DGAGDVAFIR		0.0124995	1019.52	510.765	1019.5	510.759
	72.68	sp|P02788|TRFL_HUMAN	Lactotransferrin OS=Homo sapiens GN=LTF PE=1 SV=6	99	DGAGDVAFIR		0.0259264	1019.53	510.772	1019.5	510.759
	72.68	sp|P02788|TRFL_HUMAN	Lactotransferrin OS=Homo sapiens GN=LTF PE=1 SV=6	99	DGAGDVAFIR		0.00651842	1019.51	510.762	1019.5	510.759
	72.68	sp|P02788|TRFL_HUMAN	Lactotransferrin OS=Homo sapiens GN=LTF PE=1 SV=6	99	DGAGDVAFIR		-0.0163073	1019.49	510.751	1019.5	510.759
	72.68	sp|P02788|TRFL_HUMAN	Lactotransferrin OS=Homo sapiens GN=LTF PE=1 SV=6	99	DGAGDVAFIR		-0.0478606	1019.46	510.735	1019.5	510.759
	72.68	sp|P02788|TRFL_HUMAN	Lactotransferrin OS=Homo sapiens GN=LTF PE=1 SV=6	99	DGAGDVAFIR		-0.00428415	1019.5	510.757	1019.5	510.759
	72.68	sp|P02788|TRFL_HUMAN	Lactotransferrin OS=Homo sapiens GN=LTF PE=1 SV=6	99	DSAIGFSR		-0.0395307	851.374	426.694	851.414	426.714
	72.68	sp|P02788|TRFL_HUMAN	Lactotransferrin OS=Homo sapiens GN=LTF PE=1 SV=6	99	DSPIQCIQAIAENR	Carbamidomethyl(C)@6	0.0111697	1613.79	807.904	1613.78	807.899
	72.68	sp|P02788|TRFL_HUMAN	Lactotransferrin OS=Homo sapiens GN=LTF PE=1 SV=6	99	DSPIQCIQAIAENR	Carbamidomethyl(C)@6	0.00372388	1613.79	807.901	1613.78	807.899
	72.68	sp|P02788|TRFL_HUMAN	Lactotransferrin OS=Homo sapiens GN=LTF PE=1 SV=6	99	DSPIQCIQAIAENR	Carbamidomethyl(C)@6	0.00531069	1613.79	807.902	1613.78	807.899
	72.68	sp|P02788|TRFL_HUMAN	Lactotransferrin OS=Homo sapiens GN=LTF PE=1 SV=6	99	DSPIQCIQAIAENR	Carbamidomethyl(C)@6	0.0203244	1613.8	807.909	1613.78	807.899
	72.68	sp|P02788|TRFL_HUMAN	Lactotransferrin OS=Homo sapiens GN=LTF PE=1 SV=6	99	DSPIQCIQAIAENR	Carbamidomethyl(C)@6	0.000794367	1613.78	807.899	1613.78	807.899
	72.68	sp|P02788|TRFL_HUMAN	Lactotransferrin OS=Homo sapiens GN=LTF PE=1 SV=6	99	DSPIQCIQAIAENR	Carbamidomethyl(C)@6	-0.0258014	1613.76	538.926	1613.78	538.935
	72.68	sp|P02788|TRFL_HUMAN	Lactotransferrin OS=Homo sapiens GN=LTF PE=1 SV=6	95.14	DSPIQCIQAIAENR	Carbamidomethyl(C)@6; Deamidated(Q)@8	0.0669608	1614.83	539.285	1614.77	539.263
	72.68	sp|P02788|TRFL_HUMAN	Lactotransferrin OS=Homo sapiens GN=LTF PE=1 SV=6	99	FDEYFSQSCAPGSDPR	Carbamidomethyl(C)@9	0.0266019	1861.78	931.899	1861.76	931.886
	72.68	sp|P02788|TRFL_HUMAN	Lactotransferrin OS=Homo sapiens GN=LTF PE=1 SV=6	99	FDEYFSQSCAPGSDPR	Carbamidomethyl(C)@9	-0.00232698	1861.76	931.885	1861.76	931.886
	72.68	sp|P02788|TRFL_HUMAN	Lactotransferrin OS=Homo sapiens GN=LTF PE=1 SV=6	99	FFSASCVPGADKGQFPNLCR	Carbamidomethyl(C)@6; Carbamidomethyl(C)@19	0.543097	2257.58	753.535	2257.04	753.354
	72.68	sp|P02788|TRFL_HUMAN	Lactotransferrin OS=Homo sapiens GN=LTF PE=1 SV=6	99	FQLFGSPSGQK		0.0496892	1194.65	598.334	1194.6	598.309
	72.68	sp|P02788|TRFL_HUMAN	Lactotransferrin OS=Homo sapiens GN=LTF PE=1 SV=6	97.04	FQLFGSPSGQK		0.0219809	1194.63	598.32	1194.6	598.309
	72.68	sp|P02788|TRFL_HUMAN	Lactotransferrin OS=Homo sapiens GN=LTF PE=1 SV=6	99	GGSFQLNELQGLK		0.0345385	1389.76	695.887	1389.73	695.87
	72.68	sp|P02788|TRFL_HUMAN	Lactotransferrin OS=Homo sapiens GN=LTF PE=1 SV=6	99	IDSGLYLGSGYFTAIQNLR		-0.0128836	2087.06	1044.54	2087.07	1044.54
	72.68	sp|P02788|TRFL_HUMAN	Lactotransferrin OS=Homo sapiens GN=LTF PE=1 SV=6	99	IDSGLYLGSGYFTAIQNLR		0.0402888	2087.11	696.71	2087.07	696.697
	72.68	sp|P02788|TRFL_HUMAN	Lactotransferrin OS=Homo sapiens GN=LTF PE=1 SV=6	99	IDSGLYLGSGYFTAIQNLR		0.00298462	2087.07	1044.54	2087.07	1044.54
	72.68	sp|P02788|TRFL_HUMAN	Lactotransferrin OS=Homo sapiens GN=LTF PE=1 SV=6	99	IDSGLYLGSGYFTAIQNLR		-0.0180102	2087.05	1044.53	2087.07	1044.54
	72.68	sp|P02788|TRFL_HUMAN	Lactotransferrin OS=Homo sapiens GN=LTF PE=1 SV=6	99	IDSGLYLGSGYFTAIQNLR		0.0164115	2087.09	1044.55	2087.07	1044.54
	72.68	sp|P02788|TRFL_HUMAN	Lactotransferrin OS=Homo sapiens GN=LTF PE=1 SV=6	99	IDSGLYLGSGYFTAIQNLR	Nitro(Y)@6; Oxidation(Y)@11	0.910468	2148.96	717.327	2148.05	717.023
	72.68	sp|P02788|TRFL_HUMAN	Lactotransferrin OS=Homo sapiens GN=LTF PE=1 SV=6	99	IDSGLYLGSGYFTAIQNLR		-0.0372961	2087.03	1044.52	2087.07	1044.54
	72.68	sp|P02788|TRFL_HUMAN	Lactotransferrin OS=Homo sapiens GN=LTF PE=1 SV=6	99	LADFALLCLDGK	Carbamidomethyl(C)@8	0.0552426	1334.75	668.38	1334.69	668.352
	72.68	sp|P02788|TRFL_HUMAN	Lactotransferrin OS=Homo sapiens GN=LTF PE=1 SV=6	99	LADFALLCLDGK	Carbamidomethyl(C)@8	0.0557308	1334.75	668.38	1334.69	668.352
	72.68	sp|P02788|TRFL_HUMAN	Lactotransferrin OS=Homo sapiens GN=LTF PE=1 SV=6	99	LADFALLCLDGK	Carbamidomethyl(C)@8	0.00666157	1334.7	668.356	1334.69	668.352
	72.68	sp|P02788|TRFL_HUMAN	Lactotransferrin OS=Homo sapiens GN=LTF PE=1 SV=6	99	LADFALLCLDGK	Carbamidomethyl(C)@8	0.0316845	1334.72	668.368	1334.69	668.352
	72.68	sp|P02788|TRFL_HUMAN	Lactotransferrin OS=Homo sapiens GN=LTF PE=1 SV=6	99	LADFALLCLDGK	Carbamidomethyl(C)@8	-0.0175069	1334.67	668.344	1334.69	668.352
	72.68	sp|P02788|TRFL_HUMAN	Lactotransferrin OS=Homo sapiens GN=LTF PE=1 SV=6	99	LADFALLCLDGK	Carbamidomethyl(C)@8	-0.0299573	1334.66	668.337	1334.69	668.352
	72.68	sp|P02788|TRFL_HUMAN	Lactotransferrin OS=Homo sapiens GN=LTF PE=1 SV=6	99	LADFALLCLDGK	Carbamidomethyl(C)@8	-0.0343516	1334.66	668.335	1334.69	668.352
	72.68	sp|P02788|TRFL_HUMAN	Lactotransferrin OS=Homo sapiens GN=LTF PE=1 SV=6	99	LADFALLCLDGK	Carbamidomethyl(C)@8	-0.0475343	1334.64	668.329	1334.69	668.352
	72.68	sp|P02788|TRFL_HUMAN	Lactotransferrin OS=Homo sapiens GN=LTF PE=1 SV=6	99	LADFALLCLDGK	Carbamidomethyl(C)@8	-0.00993898	1334.68	668.347	1334.69	668.352
	72.68	sp|P02788|TRFL_HUMAN	Lactotransferrin OS=Homo sapiens GN=LTF PE=1 SV=6	99	LADFALLCLDGK	Carbamidomethyl(C)@8	-0.0453372	1334.65	668.33	1334.69	668.352
	72.68	sp|P02788|TRFL_HUMAN	Lactotransferrin OS=Homo sapiens GN=LTF PE=1 SV=6	99	LADFALLCLDGK	Carbamidomethyl(C)@8	-0.0121361	1334.68	668.346	1334.69	668.352
	72.68	sp|P02788|TRFL_HUMAN	Lactotransferrin OS=Homo sapiens GN=LTF PE=1 SV=6	99	LADFALLCLDGK	Carbamidomethyl(C)@8	-0.00346965	1334.69	668.351	1334.69	668.352
	72.68	sp|P02788|TRFL_HUMAN	Lactotransferrin OS=Homo sapiens GN=LTF PE=1 SV=6	99	LADFALLCLDGK	Carbamidomethyl(C)@8	-0.0388679	1334.65	668.333	1334.69	668.352
	72.68	sp|P02788|TRFL_HUMAN	Lactotransferrin OS=Homo sapiens GN=LTF PE=1 SV=6	99	LADFALLCLDGK	Carbamidomethyl(C)@8	-0.0265395	1334.66	668.339	1334.69	668.352
	72.68	sp|P02788|TRFL_HUMAN	Lactotransferrin OS=Homo sapiens GN=LTF PE=1 SV=6	99	LADFALLCLDGK	Carbamidomethyl@N-term; Carbamidomethyl(C)@8	-0.0157142	1391.7	696.855	1391.71	696.863
	72.68	sp|P02788|TRFL_HUMAN	Lactotransferrin OS=Homo sapiens GN=LTF PE=1 SV=6	99	LADFALLCLDGKR	Carbamidomethyl(C)@8	-0.0106608	1490.78	497.934	1490.79	497.938
	72.68	sp|P02788|TRFL_HUMAN	Lactotransferrin OS=Homo sapiens GN=LTF PE=1 SV=6	99	LCAGTGENK	Carbamidomethyl(C)@2	-0.0305895	948.403	475.209	948.433	475.224
	72.68	sp|P02788|TRFL_HUMAN	Lactotransferrin OS=Homo sapiens GN=LTF PE=1 SV=6	98.95	LCAGTGENK	Carbamidomethyl(C)@2	-0.0372419	948.396	475.205	948.433	475.224
	72.68	sp|P02788|TRFL_HUMAN	Lactotransferrin OS=Homo sapiens GN=LTF PE=1 SV=6	98.69	LCAGTGENK	Carbamidomethyl(C)@2	-0.00922848	948.424	475.219	948.433	475.224
	72.68	sp|P02788|TRFL_HUMAN	Lactotransferrin OS=Homo sapiens GN=LTF PE=1 SV=6	99	NLLFNDNTECLAR	Carbamidomethyl(C)@10	0.0715344	1578.82	790.416	1578.75	790.38
	72.68	sp|P02788|TRFL_HUMAN	Lactotransferrin OS=Homo sapiens GN=LTF PE=1 SV=6	99	NLLFNDNTECLAR	Carbamidomethyl(C)@10	0.0714124	1578.82	790.416	1578.75	790.38
	72.68	sp|P02788|TRFL_HUMAN	Lactotransferrin OS=Homo sapiens GN=LTF PE=1 SV=6	99	NLLFNDNTECLAR	Carbamidomethyl(C)@10	0.0203901	1578.77	790.39	1578.75	790.38
	72.68	sp|P02788|TRFL_HUMAN	Lactotransferrin OS=Homo sapiens GN=LTF PE=1 SV=6	99	NLLFNDNTECLAR	Carbamidomethyl(C)@10	0.00403367	1578.75	790.382	1578.75	790.38
	72.68	sp|P02788|TRFL_HUMAN	Lactotransferrin OS=Homo sapiens GN=LTF PE=1 SV=6	95.97	SCHLAMAPNHAVVSR	Carbamidomethyl(C)@2; Oxidation(M)@6	0.321932	1665.11	417.285	1664.79	417.204
	72.68	sp|P02788|TRFL_HUMAN	Lactotransferrin OS=Homo sapiens GN=LTF PE=1 SV=6	99	SDTSLTWNSVK		0.0582891	1236.66	619.336	1236.6	619.307
	72.68	sp|P02788|TRFL_HUMAN	Lactotransferrin OS=Homo sapiens GN=LTF PE=1 SV=6	99	SEEEVAAR		-0.031256	889.383	445.699	889.414	445.714
	72.68	sp|P02788|TRFL_HUMAN	Lactotransferrin OS=Homo sapiens GN=LTF PE=1 SV=6	99	SNLCALCIGDEQGENK	Carbamidomethyl(C)@4; Carbamidomethyl(C)@7	0.0216406	1806.81	904.412	1806.79	904.401
	72.68	sp|P02788|TRFL_HUMAN	Lactotransferrin OS=Homo sapiens GN=LTF PE=1 SV=6	99	SVNGKEDAIWNLLR	Deamidated(N)@3	-0.0465653	1614.79	539.271	1614.84	539.286
	72.68	sp|P02788|TRFL_HUMAN	Lactotransferrin OS=Homo sapiens GN=LTF PE=1 SV=6	99	SVQWCAVSQPEATK	Carbamidomethyl(C)@5	0.0287615	1589.78	795.897	1589.75	795.883
	72.68	sp|P02788|TRFL_HUMAN	Lactotransferrin OS=Homo sapiens GN=LTF PE=1 SV=6	99	SVQWCAVSQPEATK	Carbamidomethyl(C)@5	0.0384044	1589.79	795.902	1589.75	795.883
	72.68	sp|P02788|TRFL_HUMAN	Lactotransferrin OS=Homo sapiens GN=LTF PE=1 SV=6	99	SVQWCAVSQPEATK	Carbamidomethyl(C)@5	0.00971966	1589.76	795.888	1589.75	795.883
	72.68	sp|P02788|TRFL_HUMAN	Lactotransferrin OS=Homo sapiens GN=LTF PE=1 SV=6	99	SVQWCAVSQPEATK	Carbamidomethyl(C)@5	0.00935348	1589.76	795.887	1589.75	795.883
	72.68	sp|P02788|TRFL_HUMAN	Lactotransferrin OS=Homo sapiens GN=LTF PE=1 SV=6	99	THYYAVAVVKK		0.0335064	1277.75	426.923	1277.71	426.912
	72.68	sp|P02788|TRFL_HUMAN	Lactotransferrin OS=Homo sapiens GN=LTF PE=1 SV=6	99	THYYAVAVVKK		-0.0132742	1277.7	426.907	1277.71	426.912
	72.68	sp|P02788|TRFL_HUMAN	Lactotransferrin OS=Homo sapiens GN=LTF PE=1 SV=6	99	THYYAVAVVKK		-0.0384496	1277.67	426.899	1277.71	426.912
	72.68	sp|P02788|TRFL_HUMAN	Lactotransferrin OS=Homo sapiens GN=LTF PE=1 SV=6	99	VPPRIDSGLYLGSGYFTAIQNLR		0.0149419	2536.36	846.46	2536.34	846.455
	72.68	sp|P02788|TRFL_HUMAN	Lactotransferrin OS=Homo sapiens GN=LTF PE=1 SV=6	99	VPPRIDSGLYLGSGYFTAIQNLR		0.00706884	2536.35	846.458	2536.34	846.455
	72.68	sp|P02788|TRFL_HUMAN	Lactotransferrin OS=Homo sapiens GN=LTF PE=1 SV=6	97.96	VPPRIDSGLYLGSGYFTAIQNLR	Deamidated(R)@4	0.0214666	2537.35	846.79	2537.33	846.783
	72.68	sp|P02788|TRFL_HUMAN	Lactotransferrin OS=Homo sapiens GN=LTF PE=1 SV=6	99	VVWCAVGEQELR	Carbamidomethyl(C)@4	0.0565567	1444.77	723.392	1444.71	723.364
	72.68	sp|P02788|TRFL_HUMAN	Lactotransferrin OS=Homo sapiens GN=LTF PE=1 SV=6	99	VVWCAVGEQELR	Carbamidomethyl(C)@4	0.072547	1444.79	723.4	1444.71	723.364
	72.68	sp|P02788|TRFL_HUMAN	Lactotransferrin OS=Homo sapiens GN=LTF PE=1 SV=6	99	YYGYTGAFR		0.0780674	1096.58	549.295	1096.5	549.256
	72.68	sp|P02788|TRFL_HUMAN	Lactotransferrin OS=Homo sapiens GN=LTF PE=1 SV=6	99	YYGYTGAFR		0.0552417	1096.55	549.284	1096.5	549.256
	72.68	sp|P02788|TRFL_HUMAN	Lactotransferrin OS=Homo sapiens GN=LTF PE=1 SV=6	99	YYGYTGAFR		0.0294864	1096.53	549.271	1096.5	549.256
Band4	%Cov	Accessions	Names	Conf	Sequence	Modifications	dMass	Prec MW	Prec m/z	Theor MW	Theor m/z
	18.17	sp|P02788|TRFL_HUMAN	Lactotransferrin OS=Homo sapiens GN=LTF PE=1 SV=6	99	DGAGDVAFIR		-0.149589	1019.35	510.684	1019.5	510.759
	18.17	sp|P02788|TRFL_HUMAN	Lactotransferrin OS=Homo sapiens GN=LTF PE=1 SV=6	99	DSPIQCIQAIAENR	Carbamidomethyl(C)@6	-0.0226149	1613.76	807.888	1613.78	807.899
	18.17	sp|P02788|TRFL_HUMAN	Lactotransferrin OS=Homo sapiens GN=LTF PE=1 SV=6	99	YYGYTGAFR		0.0399225	1096.54	549.276	1096.5	549.256
	20.55	sp|P29401|TKT_HUMAN	Transketolase OS=Homo sapiens GN=TKT PE=1 SV=3	99	ILATPPQEDAPSVDIANIR		0.0358811	2019.1	674.04	2019.06	674.029
	20.55	sp|P29401|TKT_HUMAN	Transketolase OS=Homo sapiens GN=TKT PE=1 SV=4	99	TSRPENAIIYNNNEDFQVGQAK		-0.0561747	2507.15	836.723	2507.2	836.742
	20.55	sp|P29401|TKT_HUMAN	Transketolase OS=Homo sapiens GN=TKT PE=1 SV=5	99	IIALDGDTK		-0.0129536	944.505	473.26	944.518	473.266
	20.55	sp|P29401|TKT_HUMAN	Transketolase OS=Homo sapiens GN=TKT PE=1 SV=6	97.64	IIALDGDTK		0.0594263	944.577	473.296	944.518	473.266
Band5	%Cov	Accessions	Names	Conf	Sequence	Modifications	dMass	Prec MW	Prec m/z	Theor MW	Theor m/z
	45.64	sp|P05164|PERM_HUMAN	Myeloperoxidase OS=Homo sapiens GN=MPO PE=1 SV=1	99	DYLPLVLGPTAMR	Oxidation(M)@12	-0.0329371	1460.74	731.376	1460.77	731.392
	45.64	sp|P05164|PERM_HUMAN	Myeloperoxidase OS=Homo sapiens GN=MPO PE=1 SV=1	99	FCGLPQPETVGQLGTVLR	Carbamidomethyl(C)@2; Deamidated(Q)@6	-1.01381	1971	986.505	1972.01	987.012
	45.64	sp|P05164|PERM_HUMAN	Myeloperoxidase OS=Homo sapiens GN=MPO PE=1 SV=1	99	IANVFTNAFR		-0.0133687	1151.6	576.805	1151.61	576.812
	45.64	sp|P05164|PERM_HUMAN	Myeloperoxidase OS=Homo sapiens GN=MPO PE=1 SV=1	99	IGLDLPALNMQR		-0.00140223	1339.73	670.871	1339.73	670.871
	45.64	sp|P05164|PERM_HUMAN	Myeloperoxidase OS=Homo sapiens GN=MPO PE=1 SV=1	99	IICDNTGITTVSK	Carbamidomethyl(C)@3	0.0135136	1420.74	711.376	1420.72	711.369
	45.64	sp|P05164|PERM_HUMAN	Myeloperoxidase OS=Homo sapiens GN=MPO PE=1 SV=1	99	NNIFMSNSYPR	Oxidation(M)@5	0.00679768	1357.62	679.815	1357.61	679.812
	45.64	sp|P05164|PERM_HUMAN	Myeloperoxidase OS=Homo sapiens GN=MPO PE=1 SV=1	99	NQINALTSFVDASMVYGSEEPLAR	Oxidation(M)@14	-0.0093451	2627.24	876.755	2627.25	876.759
	45.64	sp|P05164|PERM_HUMAN	Myeloperoxidase OS=Homo sapiens GN=MPO PE=1 SV=1	99	QALAQISLPR		-0.0194769	1095.62	548.818	1095.64	548.827
	45.64	sp|P05164|PERM_HUMAN	Myeloperoxidase OS=Homo sapiens GN=MPO PE=1 SV=1	99	QNQIAVDEIR		0.0345925	1184.65	593.332	1184.61	593.315
	45.64	sp|P05164|PERM_HUMAN	Myeloperoxidase OS=Homo sapiens GN=MPO PE=1 SV=1	99	RFCGLPQPETVGQLGTVLR	Carbamidomethyl(C)@3	0.0328311	2127.16	710.06	2127.13	710.049
	45.64	sp|P05164|PERM_HUMAN	Myeloperoxidase OS=Homo sapiens GN=MPO PE=1 SV=1	99	SARIPCFLAGDTR	Carbamidomethyl(C)@6	-0.0288284	1462.71	488.576	1462.74	488.586
	45.64	sp|P05164|PERM_HUMAN	Myeloperoxidase OS=Homo sapiens GN=MPO PE=1 SV=1	99	VFFASWR		0.0120073	911.477	456.746	911.465	456.74
	45.64	sp|P05164|PERM_HUMAN	Myeloperoxidase OS=Homo sapiens GN=MPO PE=1 SV=1	99	VGPLLACIIGTQFR	Carbamidomethyl(C)@7	-0.0455789	1543.81	772.912	1543.85	772.935
	45.64	sp|P05164|PERM_HUMAN	Myeloperoxidase OS=Homo sapiens GN=MPO PE=1 SV=1	99	VVLEGGIDPILR		0.0602081	1279.81	640.912	1279.75	640.882
	45.64	sp|P05164|PERM_HUMAN	Myeloperoxidase OS=Homo sapiens GN=MPO PE=1 SV=1	98.89	LFEQVMR	Oxidation(M)@6	0.0486092	937.518	469.766	937.469	469.742
	45.64	sp|P05164|PERM_HUMAN	Myeloperoxidase OS=Homo sapiens GN=MPO PE=1 SV=1	98.19	IKNQADCIPFFR	Carbamidomethyl(C)@7	-0.0239406	1507.74	503.586	1507.76	503.594
	45.64	sp|P05164|PERM_HUMAN	Myeloperoxidase OS=Homo sapiens GN=MPO PE=1 SV=1	98.9	IICDNTGITTVSKNNIFMSNSYPR	Carbamidomethyl(C)@3; Deamidated(N)@15; Oxidation(M)@18	0.0268793	2761.33	921.451	2761.31	921.442
	45.64	sp|P05164|PERM_HUMAN	Myeloperoxidase OS=Homo sapiens GN=MPO PE=1 SV=1	99	FCGLPQPETVGQLGTVLR	Carbamidomethyl(C)@2; Cation:Cu[I](E)@8	-0.930971	2032.02	678.346	2032.95	678.656
	45.64	sp|P05164|PERM_HUMAN	Myeloperoxidase OS=Homo sapiens GN=MPO PE=1 SV=1	99	IANVFTNAFR		0.0477833	1151.66	576.836	1151.61	576.812
	45.64	sp|P05164|PERM_HUMAN	Myeloperoxidase OS=Homo sapiens GN=MPO PE=1 SV=1	99	IANVFTNAFR		0.0437553	1151.65	576.833	1151.61	576.812
	45.64	sp|P05164|PERM_HUMAN	Myeloperoxidase OS=Homo sapiens GN=MPO PE=1 SV=1	99	IANVFTNAFR		0.022639	1151.63	576.823	1151.61	576.812
	45.64	sp|P05164|PERM_HUMAN	Myeloperoxidase OS=Homo sapiens GN=MPO PE=1 SV=1	99	IANVFTNAFR		0.00616091	1151.62	576.815	1151.61	576.812
	45.64	sp|P05164|PERM_HUMAN	Myeloperoxidase OS=Homo sapiens GN=MPO PE=1 SV=1	99	IANVFTNAFR		0.000790272	1151.61	576.812	1151.61	576.812
	45.64	sp|P05164|PERM_HUMAN	Myeloperoxidase OS=Homo sapiens GN=MPO PE=1 SV=1	99	IANVFTNAFR		-0.00836422	1151.6	576.808	1151.61	576.812
	45.64	sp|P05164|PERM_HUMAN	Myeloperoxidase OS=Homo sapiens GN=MPO PE=1 SV=1	98.72	IANVFTNAFR		-0.048766	1151.56	576.787	1151.61	576.812
	45.64	sp|P05164|PERM_HUMAN	Myeloperoxidase OS=Homo sapiens GN=MPO PE=1 SV=1	99	IGLDLPALNMQR		0.0315539	1339.76	670.887	1339.73	670.871
	45.64	sp|P05164|PERM_HUMAN	Myeloperoxidase OS=Homo sapiens GN=MPO PE=1 SV=1	99	IGLDLPALNMQR		0.0217891	1339.75	670.882	1339.73	670.871
	45.64	sp|P05164|PERM_HUMAN	Myeloperoxidase OS=Homo sapiens GN=MPO PE=1 SV=1	99	IGLDLPALNMQR		-0.0198333	1339.71	670.861	1339.73	670.871
	45.64	sp|P05164|PERM_HUMAN	Myeloperoxidase OS=Homo sapiens GN=MPO PE=1 SV=1	99	IGLDLPALNMQR		0.0182494	1339.75	670.88	1339.73	670.871
	45.64	sp|P05164|PERM_HUMAN	Myeloperoxidase OS=Homo sapiens GN=MPO PE=1 SV=1	99	IGLDLPALNMQR		-0.0310628	1339.7	670.856	1339.73	670.871
	45.64	sp|P05164|PERM_HUMAN	Myeloperoxidase OS=Homo sapiens GN=MPO PE=1 SV=1	99	IGLDLPALNMQR	Oxidation(M)@10	0.00206535	1355.73	678.87	1355.72	678.869
	45.64	sp|P05164|PERM_HUMAN	Myeloperoxidase OS=Homo sapiens GN=MPO PE=1 SV=1	97.8	IKNQADCIPFFR	Carbamidomethyl(C)@7	0.0433563	1507.8	754.909	1507.76	754.888
	45.64	sp|P05164|PERM_HUMAN	Myeloperoxidase OS=Homo sapiens GN=MPO PE=1 SV=1	97.24	IKNQADCIPFFR	Carbamidomethyl(C)@7	0.0240289	1507.78	503.602	1507.76	503.594
	45.64	sp|P05164|PERM_HUMAN	Myeloperoxidase OS=Homo sapiens GN=MPO PE=1 SV=1	96.98	IKNQADCIPFFR	Carbamidomethyl(C)@7	0.0339158	1507.79	503.605	1507.76	503.594
	45.64	sp|P05164|PERM_HUMAN	Myeloperoxidase OS=Homo sapiens GN=MPO PE=1 SV=1	98.43	LFEQVMR	Oxidation(M)@6	0.0442151	937.513	469.764	937.469	469.742
	45.64	sp|P05164|PERM_HUMAN	Myeloperoxidase OS=Homo sapiens GN=MPO PE=1 SV=1	99	NNIFMSNSYPR	Oxidation(M)@5	0.0385332	1357.65	679.831	1357.61	679.812
	45.64	sp|P05164|PERM_HUMAN	Myeloperoxidase OS=Homo sapiens GN=MPO PE=1 SV=1	99	NQINALTSFVDASMVYGSEEPLAR	Oxidation(M)@14; Deamidated(R)@24	1.95091	2630.19	877.737	2628.24	877.087
	45.64	sp|P05164|PERM_HUMAN	Myeloperoxidase OS=Homo sapiens GN=MPO PE=1 SV=1	99	NQINALTSFVDASMVYGSEEPLAR	Oxidation(M)@14	1.9878	2629.24	877.421	2627.25	876.759
	45.64	sp|P05164|PERM_HUMAN	Myeloperoxidase OS=Homo sapiens GN=MPO PE=1 SV=1	99	QALAQISLPR		-0.0172799	1095.62	548.819	1095.64	548.827
	45.64	sp|P05164|PERM_HUMAN	Myeloperoxidase OS=Homo sapiens GN=MPO PE=1 SV=1	99	QALAQISLPR		-0.00971215	1095.63	548.822	1095.64	548.827
	45.64	sp|P05164|PERM_HUMAN	Myeloperoxidase OS=Homo sapiens GN=MPO PE=1 SV=1	99	QALAQISLPR		0.0117704	1095.65	548.833	1095.64	548.827
	45.64	sp|P05164|PERM_HUMAN	Myeloperoxidase OS=Homo sapiens GN=MPO PE=1 SV=1	99	QALAQISLPR		0.0125027	1095.65	548.834	1095.64	548.827
	45.64	sp|P05164|PERM_HUMAN	Myeloperoxidase OS=Homo sapiens GN=MPO PE=1 SV=1	99	QALAQISLPR		0.000296752	1095.64	548.827	1095.64	548.827
	45.64	sp|P05164|PERM_HUMAN	Myeloperoxidase OS=Homo sapiens GN=MPO PE=1 SV=1	99	QNQIAVDEIR		-0.0167947	1184.6	593.306	1184.61	593.315
	45.64	sp|P05164|PERM_HUMAN	Myeloperoxidase OS=Homo sapiens GN=MPO PE=1 SV=1	95.78	QNQIAVDEIR		0.0225086	1184.64	593.326	1184.61	593.315
	45.64	sp|P05164|PERM_HUMAN	Myeloperoxidase OS=Homo sapiens GN=MPO PE=1 SV=1	98.12	SARIPCFLAGDTR	Carbamidomethyl(C)@6	0.00238835	1462.74	488.586	1462.74	488.586
	45.64	sp|P05164|PERM_HUMAN	Myeloperoxidase OS=Homo sapiens GN=MPO PE=1 SV=1	99	VFFASWR		-0.0290048	911.436	456.726	911.465	456.74
	45.64	sp|P05164|PERM_HUMAN	Myeloperoxidase OS=Homo sapiens GN=MPO PE=1 SV=1	99	VFFASWR		-0.00837669	911.457	456.736	911.465	456.74
	45.64	sp|P05164|PERM_HUMAN	Myeloperoxidase OS=Homo sapiens GN=MPO PE=1 SV=1	99	VFFASWR		-0.0235731	911.442	456.728	911.465	456.74
	45.64	sp|P05164|PERM_HUMAN	Myeloperoxidase OS=Homo sapiens GN=MPO PE=1 SV=1	98.33	VFFASWR		-0.0186297	911.447	456.731	911.465	456.74
	45.64	sp|P05164|PERM_HUMAN	Myeloperoxidase OS=Homo sapiens GN=MPO PE=1 SV=1	99	VGPLLACIIGTQFR	Carbamidomethyl(C)@7	-0.0305656	1543.82	772.919	1543.85	772.935
	45.64	sp|P05164|PERM_HUMAN	Myeloperoxidase OS=Homo sapiens GN=MPO PE=1 SV=1	99	VGPLLACIIGTQFR	Carbamidomethyl(C)@7	0.0374218	1543.89	772.953	1543.85	772.935
	45.64	sp|P05164|PERM_HUMAN	Myeloperoxidase OS=Homo sapiens GN=MPO PE=1 SV=1	99	VGPLLACIIGTQFR	Carbamidomethyl(C)@7	0.0136201	1543.87	772.941	1543.85	772.935
	45.64	sp|P05164|PERM_HUMAN	Myeloperoxidase OS=Homo sapiens GN=MPO PE=1 SV=1	99	VGPLLACIIGTQFR	Carbamidomethyl(C)@7	-0.023364	1543.83	772.923	1543.85	772.935
	45.64	sp|P05164|PERM_HUMAN	Myeloperoxidase OS=Homo sapiens GN=MPO PE=1 SV=1	99	VGPLLACIIGTQFR	Carbamidomethyl(C)@7	-0.0405745	1543.81	772.914	1543.85	772.935
	45.64	sp|P05164|PERM_HUMAN	Myeloperoxidase OS=Homo sapiens GN=MPO PE=1 SV=1	99	VGPLLACIIGTQFR	Carbamidomethyl(C)@7	-0.0245846	1543.83	772.922	1543.85	772.935
	45.64	sp|P05164|PERM_HUMAN	Myeloperoxidase OS=Homo sapiens GN=MPO PE=1 SV=1	99	VVLEGGIDPILR		0.0383594	1279.79	640.901	1279.75	640.882
	45.64	sp|P05164|PERM_HUMAN	Myeloperoxidase OS=Homo sapiens GN=MPO PE=1 SV=1	99	VVLEGGIDPILR		0.0351859	1279.79	640.9	1279.75	640.882
	45.64	sp|P05164|PERM_HUMAN	Myeloperoxidase OS=Homo sapiens GN=MPO PE=1 SV=1	99	VVLEGGIDPILR		0.00357236	1279.75	640.884	1279.75	640.882
	45.64	sp|P05164|PERM_HUMAN	Myeloperoxidase OS=Homo sapiens GN=MPO PE=1 SV=1	99	VVLEGGIDPILR		-0.0404912	1279.71	640.862	1279.75	640.882
	45.64	sp|P05164|PERM_HUMAN	Myeloperoxidase OS=Homo sapiens GN=MPO PE=1 SV=1	99	VVLEGGIDPILR		-0.0108307	1279.74	640.877	1279.75	640.882
	19.44	sp|P02788|TRFL_HUMAN	Lactotransferrin OS=Homo sapiens GN=LTF PE=1 SV=6	99	DGAGDVAFIR		0.021684	1019.53	510.77	1019.5	510.759
	19.44	sp|P02788|TRFL_HUMAN	Lactotransferrin OS=Homo sapiens GN=LTF PE=1 SV=6	99	LCAGTGENK	Carbamidomethyl(C)@2	-0.00150955	948.432	475.223	948.433	475.224
	19.44	sp|P02788|TRFL_HUMAN	Lactotransferrin OS=Homo sapiens GN=LTF PE=1 SV=6	99	NLLFNDNTECLAR	Carbamidomethyl(C)@10	0.0198088	1578.77	790.39	1578.75	790.38
	19.44	sp|P02788|TRFL_HUMAN	Lactotransferrin OS=Homo sapiens GN=LTF PE=1 SV=6	99	VPSHAVVAR		-0.00764091	934.527	312.516	934.535	312.519
	19.44	sp|P02788|TRFL_HUMAN	Lactotransferrin OS=Homo sapiens GN=LTF PE=1 SV=6	99	SVNGKEDAIWNLLR	Deamidated(N)@3	-0.210683	1614.63	539.216	1614.84	539.286
	19.44	sp|P02788|TRFL_HUMAN	Lactotransferrin OS=Homo sapiens GN=LTF PE=1 SV=6	99	LCAGTGENK	Carbamidomethyl(C)@2	0.00691258	948.44	475.228	948.433	475.224
Band6	%Cov	Accessions	Names	Conf	Sequence	Modifications	dMass	Prec MW	Prec m/z	Theor MW	Theor m/z
	35.92	sp|P02788|TRFL_HUMAN	Lactotransferrin OS=Homo sapiens GN=LTF PE=1 SV=6	99	DGAGDVAFIR		-0.0163591	1019.49	510.751	1019.5	510.759
	35.92	sp|P02788|TRFL_HUMAN	Lactotransferrin OS=Homo sapiens GN=LTF PE=1 SV=6	99	DSPIQCIQAIAENR	Carbamidomethyl(C)@6	-0.00766762	1613.78	807.895	1613.78	807.899
	35.92	sp|P02788|TRFL_HUMAN	Lactotransferrin OS=Homo sapiens GN=LTF PE=1 SV=6	99	GGSFQLNELQGLK		0.0363974	1389.76	695.888	1389.73	695.87
	35.92	sp|P02788|TRFL_HUMAN	Lactotransferrin OS=Homo sapiens GN=LTF PE=1 SV=6	99	LADFALLCLDGK	Carbamidomethyl(C)@8	-0.0655211	1334.62	668.32	1334.69	668.352
	35.92	sp|P02788|TRFL_HUMAN	Lactotransferrin OS=Homo sapiens GN=LTF PE=1 SV=6	99	NLLFNDNTECLAR	Carbamidomethyl(C)@10	1.03384	1579.78	790.897	1578.75	790.38
	35.92	sp|P02788|TRFL_HUMAN	Lactotransferrin OS=Homo sapiens GN=LTF PE=1 SV=6	99	SDTSLTWNSVK		-0.0314489	1236.57	619.291	1236.6	619.307
	35.92	sp|P02788|TRFL_HUMAN	Lactotransferrin OS=Homo sapiens GN=LTF PE=1 SV=6	99	SVNGKEDAIWNLLR	Deamidated(N)@3	-0.0421312	1614.79	539.272	1614.84	539.286
	35.92	sp|P02788|TRFL_HUMAN	Lactotransferrin OS=Homo sapiens GN=LTF PE=1 SV=6	99	SVQWCAVSQPEATK	Carbamidomethyl(C)@5	-0.007127	1589.74	795.879	1589.75	795.883
	35.92	sp|P02788|TRFL_HUMAN	Lactotransferrin OS=Homo sapiens GN=LTF PE=1 SV=6	99	THYYAVAVVKK		0.0241232	1277.74	426.92	1277.71	426.912
	35.92	sp|P02788|TRFL_HUMAN	Lactotransferrin OS=Homo sapiens GN=LTF PE=1 SV=6	99	YYGYTGAFR		-0.0205849	1096.48	549.246	1096.5	549.256
	35.92	sp|P02788|TRFL_HUMAN	Lactotransferrin OS=Homo sapiens GN=LTF PE=1 SV=6	98.23	LCAGTGENK	Carbamidomethyl(C)@2	5.21434e-05	948.433	475.224	948.433	475.224
	35.92	sp|P02788|TRFL_HUMAN	Lactotransferrin OS=Homo sapiens GN=LTF PE=1 SV=6	97.95	VPSHAVVAR		0.0153544	934.55	312.524	934.535	312.519
	35.92	sp|P02788|TRFL_HUMAN	Lactotransferrin OS=Homo sapiens GN=LTF PE=1 SV=6	99	DGAGDVAFIR		-0.0133686	1019.49	510.752	1019.5	510.759
	35.92	sp|P02788|TRFL_HUMAN	Lactotransferrin OS=Homo sapiens GN=LTF PE=1 SV=6	99	DGAGDVAFIR		0.0130582	1019.52	510.766	1019.5	510.759
	35.92	sp|P02788|TRFL_HUMAN	Lactotransferrin OS=Homo sapiens GN=LTF PE=1 SV=6	99	DGAGDVAFIR		0.0342361	1019.54	510.776	1019.5	510.759
	35.92	sp|P02788|TRFL_HUMAN	Lactotransferrin OS=Homo sapiens GN=LTF PE=1 SV=6	99	DSPIQCIQAIAENR	Carbamidomethyl(C)@6	0.0183606	1613.8	538.941	1613.78	538.935
	35.92	sp|P02788|TRFL_HUMAN	Lactotransferrin OS=Homo sapiens GN=LTF PE=1 SV=6	99	LADFALLCLDGK	Carbamidomethyl(C)@8	0.0279794	1334.72	668.366	1334.69	668.352
	35.92	sp|P02788|TRFL_HUMAN	Lactotransferrin OS=Homo sapiens GN=LTF PE=1 SV=6	99	SDTSLTWNSVK		0.0465496	1236.65	619.33	1236.6	619.307
	35.92	sp|P02788|TRFL_HUMAN	Lactotransferrin OS=Homo sapiens GN=LTF PE=1 SV=6	49	SVNGKEDAIWNLLR	Deamidated(N)@3	1.03465	1615.87	539.631	1614.84	539.286
	35.92	sp|P02788|TRFL_HUMAN	Lactotransferrin OS=Homo sapiens GN=LTF PE=1 SV=6	96.96	THYYAVAVVKK		-0.136085	1277.58	426.866	1277.71	426.912
	35.92	sp|P02788|TRFL_HUMAN	Lactotransferrin OS=Homo sapiens GN=LTF PE=1 SV=6	95.99	VPSHAVVAR		0.119993	934.655	312.559	934.535	312.519
	35.92	sp|P02788|TRFL_HUMAN	Lactotransferrin OS=Homo sapiens GN=LTF PE=1 SV=6	99	YYGYTGAFR		-0.00300775	1096.49	549.255	1096.5	549.256
	33.18	sp|P06733|ENOA_HUMAN	Alpha-enolase OS=Homo sapiens GN=ENO1 PE=1 SV=2	99	AAVPSGASTGIYEALELR		-0.0572474	1803.88	902.947	1803.94	902.976
	33.18	sp|P06733|ENOA_HUMAN	Alpha-enolase OS=Homo sapiens GN=ENO1 PE=1 SV=3	99	EIFDSRGNPTVEVDLFTSK		0.0458159	2153.11	718.711	2153.06	718.695
	33.18	sp|P06733|ENOA_HUMAN	Alpha-enolase OS=Homo sapiens GN=ENO1 PE=1 SV=5	99	YISPDQLADLYK		-0.00453887	1424.71	713.364	1424.72	713.367
	33.18	sp|P06733|ENOA_HUMAN	Alpha-enolase OS=Homo sapiens GN=ENO1 PE=1 SV=6	98.27	SCNCLLLK	Carbamidomethyl(C)@2; Carbamidomethyl(C)@4	-0.014764	1006.48	504.247	1006.49	504.254
	33.18	sp|P06733|ENOA_HUMAN	Alpha-enolase OS=Homo sapiens GN=ENO1 PE=1 SV=7	95.33	TIAPALVSK		-0.0547487	898.494	450.254	898.549	450.282
	33.18	sp|P06733|ENOA_HUMAN	Alpha-enolase OS=Homo sapiens GN=ENO1 PE=1 SV=12	99	AAVPSGASTGIYEALELR		-0.0279522	1803.91	902.962	1803.94	902.976
	33.18	sp|P06733|ENOA_HUMAN	Alpha-enolase OS=Homo sapiens GN=ENO1 PE=1 SV=13	99	AAVPSGASTGIYEALELR		0.0324691	1803.97	902.992	1803.94	902.976
	33.18	sp|P06733|ENOA_HUMAN	Alpha-enolase OS=Homo sapiens GN=ENO1 PE=1 SV=14	99	AAVPSGASTGIYEALELR		0.0346662	1803.97	902.993	1803.94	902.976
	33.18	sp|P06733|ENOA_HUMAN	Alpha-enolase OS=Homo sapiens GN=ENO1 PE=1 SV=15	99	EIFDSRGNPTVEVDLFTSK		0.0520411	2153.12	718.713	2153.06	718.695
	33.18	sp|P06733|ENOA_HUMAN	Alpha-enolase OS=Homo sapiens GN=ENO1 PE=1 SV=20	99	VNQIGSVTESLQACK	Carbamidomethyl(C)@14	0.0342452	1632.85	817.432	1632.81	817.414
Band7	%Cov	Accessions	Names	Conf	Sequence	Modifications	dMass	Prec MW	Prec m/z	Theor MW	Theor m/z
	32.39	sp|P02788|TRFL_HUMAN	Lactotransferrin OS=Homo sapiens GN=LTF PE=1 SV=6	99	DGAGDVAFIR		-0.0173072	1019.49	510.75	1019.5	510.759
	32.39	sp|P02788|TRFL_HUMAN	Lactotransferrin OS=Homo sapiens GN=LTF PE=1 SV=6	98.95	FQLFGSPSGQK		-0.0193411	1194.58	598.299	1194.6	598.309
	32.39	sp|P02788|TRFL_HUMAN	Lactotransferrin OS=Homo sapiens GN=LTF PE=1 SV=6	99	LADFALLCLDGK	Carbamidomethyl(C)@8	0.0134226	1334.7	668.359	1334.69	668.352
	32.39	sp|P02788|TRFL_HUMAN	Lactotransferrin OS=Homo sapiens GN=LTF PE=1 SV=6	99	NLLFNDNTECLAR	Carbamidomethyl(C)@10	-0.0153464	1578.73	790.373	1578.75	790.38
	32.39	sp|P02788|TRFL_HUMAN	Lactotransferrin OS=Homo sapiens GN=LTF PE=1 SV=6	99	SEEEVAAR		-0.0564062	889.358	445.686	889.414	445.714
	32.39	sp|P02788|TRFL_HUMAN	Lactotransferrin OS=Homo sapiens GN=LTF PE=1 SV=6	99	SVQWCAVSQPEATK	Carbamidomethyl(C)@5	-0.0438528	1589.71	795.861	1589.75	795.883
	32.39	sp|P02788|TRFL_HUMAN	Lactotransferrin OS=Homo sapiens GN=LTF PE=1 SV=6	99	VVWCAVGEQELR	Carbamidomethyl(C)@4	-0.0144677	1444.7	723.357	1444.71	723.364
	32.39	sp|P02788|TRFL_HUMAN	Lactotransferrin OS=Homo sapiens GN=LTF PE=1 SV=6	99	YYGYTGAFR		-0.0191643	1096.48	549.247	1096.5	549.256
	32.39	sp|P02788|TRFL_HUMAN	Lactotransferrin OS=Homo sapiens GN=LTF PE=1 SV=6	99	DGAGDVAFIR		0.00710478	1019.51	510.763	1019.5	510.759
	32.39	sp|P02788|TRFL_HUMAN	Lactotransferrin OS=Homo sapiens GN=LTF PE=1 SV=6	99	LADFALLCLDGK	Carbamidomethyl(C)@8	0.0208683	1334.71	668.363	1334.69	668.352
	32.39	sp|P02788|TRFL_HUMAN	Lactotransferrin OS=Homo sapiens GN=LTF PE=1 SV=6	99	LADFALLCLDGK	Carbamidomethyl(C)@8	0.0168403	1334.71	668.361	1334.69	668.352
	32.39	sp|P02788|TRFL_HUMAN	Lactotransferrin OS=Homo sapiens GN=LTF PE=1 SV=6	99	LADFALLCLDGK	Carbamidomethyl(C)@8	0.0272154	1334.72	668.366	1334.69	668.352
	32.39	sp|P02788|TRFL_HUMAN	Lactotransferrin OS=Homo sapiens GN=LTF PE=1 SV=6	97.45	LCAGTGENK	Carbamidomethyl(C)@2	-0.0215514	948.412	475.213	948.433	475.224
	32.39	sp|P02788|TRFL_HUMAN	Lactotransferrin OS=Homo sapiens GN=LTF PE=1 SV=6	99	NLLFNDNTECLAR	Carbamidomethyl(C)@10	0.0141922	1578.76	790.387	1578.75	790.38
	32.39	sp|P02788|TRFL_HUMAN	Lactotransferrin OS=Homo sapiens GN=LTF PE=1 SV=6	99	NLLFNDNTECLAR	Carbamidomethyl(C)@10	-0.0137596	1578.73	790.373	1578.75	790.38
	32.39	sp|P02788|TRFL_HUMAN	Lactotransferrin OS=Homo sapiens GN=LTF PE=1 SV=6	98.23	YYGYTGAFR		0.0187963	1096.52	549.266	1096.5	549.256
	29.79	sp|P63261|ACTG_HUMAN	Actin, cytoplasmic 2 OS=Homo sapiens GN=ACTG1 PE=1 SV=1	99	AGFAGDDAPR		0.0238694	975.465	488.74	975.441	488.728
	29.79	sp|P63261|ACTG_HUMAN	Actin, cytoplasmic 2 OS=Homo sapiens GN=ACTG1 PE=1 SV=2	99	ELTALAPSTMK		-0.0423184	1160.57	581.292	1160.61	581.313
	29.79	sp|P63261|ACTG_HUMAN	Actin, cytoplasmic 2 OS=Homo sapiens GN=ACTG1 PE=1 SV=3	99	GYSFTTTAER		0.0397516	1131.56	566.787	1131.52	566.767
	29.79	sp|P63261|ACTG_HUMAN	Actin, cytoplasmic 2 OS=Homo sapiens GN=ACTG1 PE=1 SV=4	99	SYELPDGQVITIGNER		-0.0470454	1789.84	895.926	1789.88	895.95
	29.79	sp|P63261|ACTG_HUMAN	Actin, cytoplasmic 2 OS=Homo sapiens GN=ACTG1 PE=1 SV=5	99	VAPEEHPVLLTEAPLNPK		-0.0711228	1952.99	652.003	1953.06	652.026
	29.79	sp|P63261|ACTG_HUMAN	Actin, cytoplasmic 2 OS=Homo sapiens GN=ACTG1 PE=1 SV=7	99	AGFAGDDAPR		0.0452299	975.486	488.75	975.441	488.728
	29.79	sp|P63261|ACTG_HUMAN	Actin, cytoplasmic 2 OS=Homo sapiens GN=ACTG1 PE=1 SV=8	99	AGFAGDDAPR		-0.0121383	975.429	488.722	975.441	488.728
	29.79	sp|P63261|ACTG_HUMAN	Actin, cytoplasmic 2 OS=Homo sapiens GN=ACTG1 PE=1 SV=9	99	AGFAGDDAPR		-0.00634048	975.435	488.725	975.441	488.728
	29.79	sp|P63261|ACTG_HUMAN	Actin, cytoplasmic 2 OS=Homo sapiens GN=ACTG1 PE=1 SV=10	99	AGFAGDDAPR		0.0242355	975.465	488.74	975.441	488.728
	29.79	sp|P63261|ACTG_HUMAN	Actin, cytoplasmic 2 OS=Homo sapiens GN=ACTG1 PE=1 SV=11	99	AGFAGDDAPR		-0.0239782	975.417	488.716	975.441	488.728
	29.79	sp|P63261|ACTG_HUMAN	Actin, cytoplasmic 2 OS=Homo sapiens GN=ACTG1 PE=1 SV=13	99	ELTALAPSTMK	Oxidation(M)@10	1.01674	1177.62	589.819	1176.61	589.31
	29.79	sp|P63261|ACTG_HUMAN	Actin, cytoplasmic 2 OS=Homo sapiens GN=ACTG1 PE=1 SV=15	99	SYELPDGQVITIGNER		-0.0248304	1789.86	895.937	1789.88	895.95
	29.79	sp|P63261|ACTG_HUMAN	Actin, cytoplasmic 2 OS=Homo sapiens GN=ACTG1 PE=1 SV=16	99	SYELPDGQVITIGNER		0.000191863	1789.88	895.95	1789.88	895.95
	29.79	sp|P63261|ACTG_HUMAN	Actin, cytoplasmic 2 OS=Homo sapiens GN=ACTG1 PE=1 SV=17	99	VAPEEHPVLLTEAPLNPK		-0.00850603	1953.05	652.024	1953.06	652.026
	29.79	sp|P63261|ACTG_HUMAN	Actin, cytoplasmic 2 OS=Homo sapiens GN=ACTG1 PE=1 SV=18	99	VAPEEHPVLLTEAPLNPK		0.0797433	1953.14	652.053	1953.06	652.026
	29.79	sp|P63261|ACTG_HUMAN	Actin, cytoplasmic 2 OS=Homo sapiens GN=ACTG1 PE=1 SV=19	99	VAPEEHPVLLTEAPLNPK		-0.0246179	1953.03	652.018	1953.06	652.026
	14.21	sp|P63261|ACTG_HUMAN	Actin, cytoplasmic 2 OS=Homo sapiens GN=ACTG1 PE=1 SV=20	99	SYELPDGKVITIGNER		0.000180232	1789.92	895.968	1789.92	895.968
	14.21	sp|P63261|ACTG_HUMAN	Actin, cytoplasmic 2 OS=Homo sapiens GN=ACTG1 PE=1 SV=21	99	AGFAGDDAPR		0.0452299	975.486	488.75	975.441	488.728
	14.21	sp|P63261|ACTG_HUMAN	Actin, cytoplasmic 2 OS=Homo sapiens GN=ACTG1 PE=1 SV=22	99	AGFAGDDAPR		0.0238694	975.465	488.74	975.441	488.728
	14.21	sp|P63261|ACTG_HUMAN	Actin, cytoplasmic 2 OS=Homo sapiens GN=ACTG1 PE=1 SV=23	99	AGFAGDDAPR		-0.0121383	975.429	488.722	975.441	488.728
	14.21	sp|P63261|ACTG_HUMAN	Actin, cytoplasmic 2 OS=Homo sapiens GN=ACTG1 PE=1 SV=24	99	AGFAGDDAPR		-0.00634048	975.435	488.725	975.441	488.728
	14.21	sp|P63261|ACTG_HUMAN	Actin, cytoplasmic 2 OS=Homo sapiens GN=ACTG1 PE=1 SV=25	99	AGFAGDDAPR		0.0242355	975.465	488.74	975.441	488.728
	14.21	sp|P63261|ACTG_HUMAN	Actin, cytoplasmic 2 OS=Homo sapiens GN=ACTG1 PE=1 SV=26	99	AGFAGDDAPR		-0.0239782	975.417	488.716	975.441	488.728
	14.21	sp|P63261|ACTG_HUMAN	Actin, cytoplasmic 2 OS=Homo sapiens GN=ACTG1 PE=1 SV=28	99	ELTALAPSTMK		-0.0423184	1160.57	581.292	1160.61	581.313
	14.21	sp|P63261|ACTG_HUMAN	Actin, cytoplasmic 2 OS=Homo sapiens GN=ACTG1 PE=1 SV=29	99	ELTALAPSTMK	Oxidation(M)@10	1.01674	1177.62	589.819	1176.61	589.31
	14.21	sp|P63261|ACTG_HUMAN	Actin, cytoplasmic 2 OS=Homo sapiens GN=ACTG1 PE=1 SV=32	99	SYELPDGKVITIGNER		-0.0264288	1789.89	895.955	1789.92	895.968
	14.21	sp|P63261|ACTG_HUMAN	Actin, cytoplasmic 2 OS=Homo sapiens GN=ACTG1 PE=1 SV=33	99	SYELPDGKVITIGNER		-0.0612159	1789.86	895.937	1789.92	895.968
	14.21	sp|P63261|ACTG_HUMAN	Actin, cytoplasmic 2 OS=Homo sapiens GN=ACTG1 PE=1 SV=34	99	SYELPDGKVITIGNER		-0.0361936	1789.88	895.95	1789.92	895.968
	14.21	sp|P63261|ACTG_HUMAN	Actin, cytoplasmic 2 OS=Homo sapiens GN=ACTG1 PE=1 SV=35	99	SYELPDGKVITIGNER		-0.0834309	1789.84	895.926	1789.92	895.968
	18.09	sp|Q562R1|ACTBL_HUMAN	Beta-actin-like protein 2 OS=Homo sapiens GN=ACTBL2 PE=1 SV=2	98.58	VAPDEHPILLTEAPLNPK		1.08198	1954.14	652.387	1953.06	652.026
	18.09	sp|Q562R1|ACTBL_HUMAN	Beta-actin-like protein 2 OS=Homo sapiens GN=ACTBL2 PE=1 SV=4	99	SYELPDGQVITIGNER		-0.0248304	1789.86	895.937	1789.88	895.95
	18.09	sp|Q562R1|ACTBL_HUMAN	Beta-actin-like protein 2 OS=Homo sapiens GN=ACTBL2 PE=1 SV=5	99	SYELPDGQVITIGNER		0.000191863	1789.88	895.95	1789.88	895.95
	18.09	sp|Q562R1|ACTBL_HUMAN	Beta-actin-like protein 2 OS=Homo sapiens GN=ACTBL2 PE=1 SV=6	99	SYELPDGQVITIGNER		-0.0470454	1789.84	895.926	1789.88	895.95
	18.09	sp|Q562R1|ACTBL_HUMAN	Beta-actin-like protein 2 OS=Homo sapiens GN=ACTBL2 PE=1 SV=7	99	VAPDEHPILLTEAPLNPK		-0.0246179	1953.03	652.018	1953.06	652.026
	18.09	sp|Q562R1|ACTBL_HUMAN	Beta-actin-like protein 2 OS=Homo sapiens GN=ACTBL2 PE=1 SV=8	99	VAPDEHPILLTEAPLNPK		0.0592373	1953.12	652.046	1953.06	652.026
Band10	%Cov	Accessions	Names	Conf	Sequence	Modifications	dMass	Prec MW	Prec m/z	Theor MW	Theor m/z
	21.6	sp|P63261|ACTG_HUMAN	Actin, cytoplasmic 2 OS=Homo sapiens GN=ACTG1 PE=1 SV=1	99	AGFAGDDAPR		-0.00572505	975.435	488.725	975.441	488.728
	21.6	sp|P63261|ACTG_HUMAN	Actin, cytoplasmic 2 OS=Homo sapiens GN=ACTG1 PE=1 SV=2	99	GYSFTTTAER		-0.0627022	1131.46	566.736	1131.52	566.767
	21.6	sp|P63261|ACTG_HUMAN	Actin, cytoplasmic 2 OS=Homo sapiens GN=ACTG1 PE=1 SV=3	99	VAPEEHPVLLTEAPLNPK		0.0143122	1953.07	652.031	1953.06	652.026
	21.6	sp|P63261|ACTG_HUMAN	Actin, cytoplasmic 2 OS=Homo sapiens GN=ACTG1 PE=1 SV=4	99	GYSFTTTAER		-0.0158312	1131.5	566.759	1131.52	566.767
	21.6	sp|P63261|ACTG_HUMAN	Actin, cytoplasmic 2 OS=Homo sapiens GN=ACTG1 PE=1 SV=5	99	GYSFTTTAER		0.0337251	1131.55	566.784	1131.52	566.767
	21.6	sp|P63261|ACTG_HUMAN	Actin, cytoplasmic 2 OS=Homo sapiens GN=ACTG1 PE=1 SV=6	98.43	GYSFTTTAER		0.00736018	1131.53	566.771	1131.52	566.767
	21.6	sp|P63261|ACTG_HUMAN	Actin, cytoplasmic 2 OS=Homo sapiens GN=ACTG1 PE=1 SV=7	99	VAPEEHPVLLTEAPLNPK		0.0611832	1953.12	652.047	1953.06	652.026
	21.6	sp|P63261|ACTG_HUMAN	Actin, cytoplasmic 2 OS=Homo sapiens GN=ACTG1 PE=1 SV=8	99	VAPEEHPVLLTEAPLNPK		0.0697884	1953.13	652.05	1953.06	652.026
	9.933	sp|P05164|PERM_HUMAN	Myeloperoxidase OS=Homo sapiens GN=MPO PE=1 SV=1	99	IANVFTNAFR		-0.0309494	1151.58	576.796	1151.61	576.812
	9.933	sp|P05164|PERM_HUMAN	Myeloperoxidase OS=Homo sapiens GN=MPO PE=1 SV=1	99	VVLEGGIDPILR		0.0159705	1279.77	640.89	1279.75	640.882
	9.933	sp|P05164|PERM_HUMAN	Myeloperoxidase OS=Homo sapiens GN=MPO PE=1 SV=1	97.97	QALAQISLPR	Deamidated(Q)@1	-0.983633	1095.64	548.827	1096.62	549.319
	9.933	sp|P05164|PERM_HUMAN	Myeloperoxidase OS=Homo sapiens GN=MPO PE=1 SV=1	99	IANVFTNAFR		0.0133584	1151.62	576.818	1151.61	576.812
	9.933	sp|P05164|PERM_HUMAN	Myeloperoxidase OS=Homo sapiens GN=MPO PE=1 SV=1	99	IANVFTNAFR		0.00127444	1151.61	576.812	1151.61	576.812
	9.933	sp|P05164|PERM_HUMAN	Myeloperoxidase OS=Homo sapiens GN=MPO PE=1 SV=1	99	IANVFTNAFR		0.0115275	1151.62	576.817	1151.61	576.812
	9.933	sp|P05164|PERM_HUMAN	Myeloperoxidase OS=Homo sapiens GN=MPO PE=1 SV=1	95.29	QALAQISLPR		-0.0184149	1095.62	548.818	1095.64	548.827
	9.933	sp|P05164|PERM_HUMAN	Myeloperoxidase OS=Homo sapiens GN=MPO PE=1 SV=1	99	VVLEGGIDPILR		0.0171911	1279.77	640.891	1279.75	640.882
	9.933	sp|P05164|PERM_HUMAN	Myeloperoxidase OS=Homo sapiens GN=MPO PE=1 SV=1	99	VVLEGGIDPILR		-0.0554346	1279.69	640.855	1279.75	640.882
	9.933	sp|P05164|PERM_HUMAN	Myeloperoxidase OS=Homo sapiens GN=MPO PE=1 SV=1	98.09	VVLEGGIDPILR		-0.0476227	1279.7	640.859	1279.75	640.882
	19.4	sp|P04406|G3P_HUMAN	Glyceraldehyde-3-phosphate dehydrogenase OS=Homo sapiens GN=GAPDH PE=1 SV=3	99	GALQNIIPASTGAAK		0.0187013	1410.8	706.408	1410.78	706.399
	19.4	sp|P04406|G3P_HUMAN	Glyceraldehyde-3-phosphate dehydrogenase OS=Homo sapiens GN=GAPDH PE=1 SV=3	99	VGVNGFGR	Deamidated(N)@4	-0.0326838	805.376	403.695	805.408	403.711
	19.4	sp|P04406|G3P_HUMAN	Glyceraldehyde-3-phosphate dehydrogenase OS=Homo sapiens GN=GAPDH PE=1 SV=3	99	GALQNIIPASTGAAK		-0.00827392	1410.77	706.395	1410.78	706.399
	19.4	sp|P04406|G3P_HUMAN	Glyceraldehyde-3-phosphate dehydrogenase OS=Homo sapiens GN=GAPDH PE=1 SV=3	97.92	VGVNGFGR	Deamidated(N)@4	-0.0222477	805.386	403.7	805.408	403.711
	8.31	sp|P02788|TRFL_HUMAN	Lactotransferrin OS=Homo sapiens GN=LTF PE=1 SV=6	99	LADFALLCLDGK	Carbamidomethyl(C)@8	-0.02717	1334.66	668.339	1334.69	668.352
	8.31	sp|P02788|TRFL_HUMAN	Lactotransferrin OS=Homo sapiens GN=LTF PE=1 SV=6	99	YYGYTGAFR		0.0201186	1096.52	549.266	1096.5	549.256
Band11	%Cov	Accessions	Names	Conf	Sequence	Modifications	dMass	Prec MW	Prec m/z	Theor MW	Theor m/z
	34.26	sp|P20160|CAP7_HUMAN	Azurocidin OS=Homo sapiens GN=AZU1 PE=1 SV=3	99	GPDFFTR		-0.0517492	838.346	420.18	838.397	420.206
	34.26	sp|P20160|CAP7_HUMAN	Azurocidin OS=Homo sapiens GN=AZU1 PE=1 SV=3	99	HFCGGALIHAR	Carbamidomethyl(C)@3	-0.0174519	1237.6	413.539	1237.61	413.545
	34.26	sp|P20160|CAP7_HUMAN	Azurocidin OS=Homo sapiens GN=AZU1 PE=1 SV=3	99	QFPFLASIQNQGR	Gln->pyro-Glu@N-term	-0.0153151	1487.74	744.876	1487.75	744.883
	34.26	sp|P20160|CAP7_HUMAN	Azurocidin OS=Homo sapiens GN=AZU1 PE=1 SV=3	99	RGGICNGDGGTPLVCEGLAHGVASFSLGPCGR	Carbamidomethyl(C)@5; Deamidated(N)@6; Carbamidomethyl(C)@15; Carbamidomethyl(C)@30	-0.100225	3228.39	808.104	3228.49	808.129
	34.26	sp|P20160|CAP7_HUMAN	Azurocidin OS=Homo sapiens GN=AZU1 PE=1 SV=3	99	GPDFFTR		0.00269004	838.4	420.207	838.397	420.206
	34.26	sp|P20160|CAP7_HUMAN	Azurocidin OS=Homo sapiens GN=AZU1 PE=1 SV=3	98.93	GPDFFTR		-0.0356982	838.362	420.188	838.397	420.206
	34.26	sp|P20160|CAP7_HUMAN	Azurocidin OS=Homo sapiens GN=AZU1 PE=1 SV=3	98.17	GPDFFTR		-0.0309378	838.366	420.19	838.397	420.206
	34.26	sp|P20160|CAP7_HUMAN	Azurocidin OS=Homo sapiens GN=AZU1 PE=1 SV=3	99	HFCGGALIHAR	Carbamidomethyl(C)@3	0.0199903	1237.63	413.552	1237.61	413.545
	34.26	sp|P20160|CAP7_HUMAN	Azurocidin OS=Homo sapiens GN=AZU1 PE=1 SV=3	99	HFCGGALIHAR	Carbamidomethyl(C)@3	0.0281379	1237.64	413.555	1237.61	413.545
	34.26	sp|P20160|CAP7_HUMAN	Azurocidin OS=Homo sapiens GN=AZU1 PE=1 SV=3	99	HFCGGALIHAR	Carbamidomethyl(C)@3	-0.0178181	1237.6	413.539	1237.61	413.545
	34.26	sp|P20160|CAP7_HUMAN	Azurocidin OS=Homo sapiens GN=AZU1 PE=1 SV=3	99	HFCGGALIHAR	Carbamidomethyl(C)@3	0.0385741	1237.65	413.558	1237.61	413.545
	34.26	sp|P20160|CAP7_HUMAN	Azurocidin OS=Homo sapiens GN=AZU1 PE=1 SV=3	98.84	HFCGGALIHAR	Carbamidomethyl(C)@3	0.0377502	1237.65	413.558	1237.61	413.545
	34.26	sp|P20160|CAP7_HUMAN	Azurocidin OS=Homo sapiens GN=AZU1 PE=1 SV=3	97.46	HFCGGALIHAR	Carbamidomethyl(C)@3	1.9138	1239.53	414.183	1237.61	413.545
	34.26	sp|P20160|CAP7_HUMAN	Azurocidin OS=Homo sapiens GN=AZU1 PE=1 SV=3	99	QFPFLASIQNQGR		-0.0123937	1504.77	753.39	1504.78	753.397
	34.26	sp|P20160|CAP7_HUMAN	Azurocidin OS=Homo sapiens GN=AZU1 PE=1 SV=3	99	QFPFLASIQNQGR		0.0160466	1504.79	753.405	1504.78	753.397
	34.26	sp|P20160|CAP7_HUMAN	Azurocidin OS=Homo sapiens GN=AZU1 PE=1 SV=3	99	QFPFLASIQNQGR		-0.0161776	1504.76	753.389	1504.78	753.397
	34.26	sp|P20160|CAP7_HUMAN	Azurocidin OS=Homo sapiens GN=AZU1 PE=1 SV=3	99	QFPFLASIQNQGR		0.0234923	1504.8	753.408	1504.78	753.397
	34.26	sp|P20160|CAP7_HUMAN	Azurocidin OS=Homo sapiens GN=AZU1 PE=1 SV=3	99	QFPFLASIQNQGR	Gln->pyro-Glu@N-term	-0.0144607	1487.74	744.876	1487.75	744.883
	34.26	sp|P20160|CAP7_HUMAN	Azurocidin OS=Homo sapiens GN=AZU1 PE=1 SV=3	99	QFPFLASIQNQGR	Gln->pyro-Glu@N-term	0.0422977	1487.79	744.904	1487.75	744.883
	34.26	sp|P20160|CAP7_HUMAN	Azurocidin OS=Homo sapiens GN=AZU1 PE=1 SV=3	99	QFPFLASIQNQGR	Gln->pyro-Glu@N-term	-0.0105547	1487.74	744.878	1487.75	744.883
	34.26	sp|P20160|CAP7_HUMAN	Azurocidin OS=Homo sapiens GN=AZU1 PE=1 SV=3	99	QFPFLASIQNQGR		-0.0159334	1504.76	753.389	1504.78	753.397
	34.26	sp|P20160|CAP7_HUMAN	Azurocidin OS=Homo sapiens GN=AZU1 PE=1 SV=3	99	QFPFLASIQNQGR		-0.0318014	1504.75	753.381	1504.78	753.397
	34.26	sp|P20160|CAP7_HUMAN	Azurocidin OS=Homo sapiens GN=AZU1 PE=1 SV=3	99	QFPFLASIQNQGR		-0.0263086	1504.75	753.383	1504.78	753.397
	34.26	sp|P20160|CAP7_HUMAN	Azurocidin OS=Homo sapiens GN=AZU1 PE=1 SV=3	99	QFPFLASIQNQGR		-0.0495002	1504.73	753.372	1504.78	753.397
	34.26	sp|P20160|CAP7_HUMAN	Azurocidin OS=Homo sapiens GN=AZU1 PE=1 SV=3	99	QFPFLASIQNQGR		0.00323015	1504.78	753.398	1504.78	753.397
	34.26	sp|P20160|CAP7_HUMAN	Azurocidin OS=Homo sapiens GN=AZU1 PE=1 SV=3	99	QFPFLASIQNQGR		-0.00311702	1504.78	753.395	1504.78	753.397
	34.26	sp|P20160|CAP7_HUMAN	Azurocidin OS=Homo sapiens GN=AZU1 PE=1 SV=3	99	RGGICNGDGGTPLVCEGLAHGVASFSLGPCGR	Carbamidomethyl(C)@5; Deamidated(N)@6; Carbamidomethyl(C)@15; Carbamidomethyl(C)@30	0.0032828	3228.49	808.13	3228.49	808.129
	20.95	sp|P63261|ACTG_HUMAN	Actin, cytoplasmic 2 OS=Homo sapiens GN=ACTG1 PE=1 SV=1	99	AGFAGDDAPR		-0.0123536	975.429	488.722	975.441	488.728
	20.95	sp|P63261|ACTG_HUMAN	Actin, cytoplasmic 2 OS=Homo sapiens GN=ACTG1 PE=1 SV=2	99	GYSFTTTAER		1.00445	1132.52	567.269	1131.52	566.767
	20.95	sp|P63261|ACTG_HUMAN	Actin, cytoplasmic 2 OS=Homo sapiens GN=ACTG1 PE=1 SV=3	99	VAPEEHPVLLTEAPLNPK		0.0359204	1953.09	652.038	1953.06	652.026
	20.95	sp|P63261|ACTG_HUMAN	Actin, cytoplasmic 2 OS=Homo sapiens GN=ACTG1 PE=1 SV=4	97.69	VAPEEHPVLLTEAPLNPK		1.07002	1954.13	652.383	1953.06	652.026
	10	sp|P02788|TRFL_HUMAN	Lactotransferrin OS=Homo sapiens GN=LTF PE=1 SV=6	99	LADFALLCLDGK	Carbamidomethyl(C)@8	0.0278243	1334.72	668.366	1334.69	668.352
	10	sp|P02788|TRFL_HUMAN	Lactotransferrin OS=Homo sapiens GN=LTF PE=1 SV=6	98.7	VPSHAVVAR		0.10969	934.645	312.555	934.535	312.519
Band12	%Cov	Accessions	Names	Conf	Sequence	Modifications	dMass	Prec MW	Prec m/z	Theor MW	Theor m/z
	33.86	sp|P20160|CAP7_HUMAN	Azurocidin OS=Homo sapiens GN=AZU1 PE=1 SV=3	99	CQVAGWGSQR	Carbamidomethyl(C)@1	0.0266359	1147.55	574.78	1147.52	574.767
	33.86	sp|P20160|CAP7_HUMAN	Azurocidin OS=Homo sapiens GN=AZU1 PE=1 SV=3	99	GGICNGDGGTPLVCEGLAHGVASFSLGPCGR	Carbamidomethyl(C)@4; Deamidated(N)@5; Carbamidomethyl(C)@14; Carbamidomethyl(C)@29	0.108378	3072.49	1025.17	3072.39	1025.14
	33.86	sp|P20160|CAP7_HUMAN	Azurocidin OS=Homo sapiens GN=AZU1 PE=1 SV=3	99	GPDFFTR		-0.0787932	838.319	420.167	838.397	420.206
	33.86	sp|P20160|CAP7_HUMAN	Azurocidin OS=Homo sapiens GN=AZU1 PE=1 SV=3	99	HFCGGALIHAR	Carbamidomethyl(C)@3	-0.0328593	1237.58	413.534	1237.61	413.545
	33.86	sp|P20160|CAP7_HUMAN	Azurocidin OS=Homo sapiens GN=AZU1 PE=1 SV=3	99	QFPFLASIQNQGR	Gln->pyro-Glu@N-term	-0.0499555	1487.7	744.858	1487.75	744.883
	33.86	sp|P20160|CAP7_HUMAN	Azurocidin OS=Homo sapiens GN=AZU1 PE=1 SV=3	97.35	RGGICNGDGGTPLVCEGLAHGVASFSLGPCGR	Carbamidomethyl(C)@5; Deamidated(N)@6; Carbamidomethyl(C)@15; Carbamidomethyl(C)@30	0.971665	3229.46	808.372	3228.49	808.129
	33.86	sp|P20160|CAP7_HUMAN	Azurocidin OS=Homo sapiens GN=AZU1 PE=1 SV=3	99	CQVAGWGSQR	Carbamidomethyl(C)@1	0.0272462	1147.55	574.78	1147.52	574.767
	33.86	sp|P20160|CAP7_HUMAN	Azurocidin OS=Homo sapiens GN=AZU1 PE=1 SV=3	99	CQVAGWGSQR	Carbamidomethyl(C)@1	-0.000340389	1147.52	574.767	1147.52	574.767
	33.86	sp|P20160|CAP7_HUMAN	Azurocidin OS=Homo sapiens GN=AZU1 PE=1 SV=3	99	CQVAGWGSQR	Carbamidomethyl(C)@1	-0.00973936	1147.51	574.762	1147.52	574.767
	33.86	sp|P20160|CAP7_HUMAN	Azurocidin OS=Homo sapiens GN=AZU1 PE=1 SV=3	97.38	CQVAGWGSQR	Carbamidomethyl(C)@1	-0.0455043	1147.47	574.744	1147.52	574.767
	33.86	sp|P20160|CAP7_HUMAN	Azurocidin OS=Homo sapiens GN=AZU1 PE=1 SV=3	99	GPDFFTR		0.010619	838.408	420.211	838.397	420.206
	33.86	sp|P20160|CAP7_HUMAN	Azurocidin OS=Homo sapiens GN=AZU1 PE=1 SV=3	98.82	GPDFFTR		-0.0387561	838.359	420.187	838.397	420.206
	33.86	sp|P20160|CAP7_HUMAN	Azurocidin OS=Homo sapiens GN=AZU1 PE=1 SV=3	98.78	GPDFFTR		-0.00616484	838.391	420.203	838.397	420.206
	33.86	sp|P20160|CAP7_HUMAN	Azurocidin OS=Homo sapiens GN=AZU1 PE=1 SV=3	98.74	GPDFFTR		0.0268536	838.424	420.219	838.397	420.206
	33.86	sp|P20160|CAP7_HUMAN	Azurocidin OS=Homo sapiens GN=AZU1 PE=1 SV=3	97.79	GPDFFTR		0.0184312	838.416	420.215	838.397	420.206
	33.86	sp|P20160|CAP7_HUMAN	Azurocidin OS=Homo sapiens GN=AZU1 PE=1 SV=3	99	HFCGGALIHAR	Carbamidomethyl(C)@3	0.0152036	1237.63	413.55	1237.61	413.545
	33.86	sp|P20160|CAP7_HUMAN	Azurocidin OS=Homo sapiens GN=AZU1 PE=1 SV=3	99	HFCGGALIHAR	Carbamidomethyl(C)@3	0.0314076	1237.65	413.556	1237.61	413.545
	33.86	sp|P20160|CAP7_HUMAN	Azurocidin OS=Homo sapiens GN=AZU1 PE=1 SV=3	99	HFCGGALIHAR	Carbamidomethyl(C)@3	0.0455061	1237.66	413.56	1237.61	413.545
	33.86	sp|P20160|CAP7_HUMAN	Azurocidin OS=Homo sapiens GN=AZU1 PE=1 SV=3	99	HFCGGALIHAR	Formyl@N-term; Carbamidomethyl(C)@3	-0.0642247	1265.54	422.856	1265.61	422.877
	33.86	sp|P20160|CAP7_HUMAN	Azurocidin OS=Homo sapiens GN=AZU1 PE=1 SV=3	99	HFCGGALIHAR	Carbamidomethyl(C)@3	0.0610693	1237.68	413.566	1237.61	413.545
	33.86	sp|P20160|CAP7_HUMAN	Azurocidin OS=Homo sapiens GN=AZU1 PE=1 SV=3	99	HFCGGALIHAR	Carbamidomethyl(C)@3	0.119843	1237.73	413.585	1237.61	413.545
	33.86	sp|P20160|CAP7_HUMAN	Azurocidin OS=Homo sapiens GN=AZU1 PE=1 SV=3	99	HFCGGALIHAR	Carbamidomethyl(C)@3	0.00376004	1237.62	413.546	1237.61	413.545
	33.86	sp|P20160|CAP7_HUMAN	Azurocidin OS=Homo sapiens GN=AZU1 PE=1 SV=3	99	HFCGGALIHAR	Carbamidomethyl(C)@3	-0.00283145	1237.61	413.544	1237.61	413.545
	33.86	sp|P20160|CAP7_HUMAN	Azurocidin OS=Homo sapiens GN=AZU1 PE=1 SV=3	96.74	HFCGGALIHAR	Carbamidomethyl(C)@3	-0.0382607	1237.58	413.533	1237.61	413.545
	33.86	sp|P20160|CAP7_HUMAN	Azurocidin OS=Homo sapiens GN=AZU1 PE=1 SV=3	95.18	HFCGGALIHAR	Carbamidomethyl(C)@3	0.0250908	1237.64	413.554	1237.61	413.545
	33.86	sp|P20160|CAP7_HUMAN	Azurocidin OS=Homo sapiens GN=AZU1 PE=1 SV=3	99	QFPFLASIQNQGR		-0.00285074	1504.78	753.395	1504.78	753.397
	33.86	sp|P20160|CAP7_HUMAN	Azurocidin OS=Homo sapiens GN=AZU1 PE=1 SV=3	99	QFPFLASIQNQGR		0.0541534	1504.83	753.424	1504.78	753.397
	33.86	sp|P20160|CAP7_HUMAN	Azurocidin OS=Homo sapiens GN=AZU1 PE=1 SV=3	99	QFPFLASIQNQGR		0.0395056	1504.82	753.416	1504.78	753.397
	33.86	sp|P20160|CAP7_HUMAN	Azurocidin OS=Homo sapiens GN=AZU1 PE=1 SV=3	99	QFPFLASIQNQGR		0.0459751	1504.82	753.42	1504.78	753.397
	33.86	sp|P20160|CAP7_HUMAN	Azurocidin OS=Homo sapiens GN=AZU1 PE=1 SV=3	99	QFPFLASIQNQGR		0.0500032	1504.83	753.422	1504.78	753.397
	33.86	sp|P20160|CAP7_HUMAN	Azurocidin OS=Homo sapiens GN=AZU1 PE=1 SV=3	99	QFPFLASIQNQGR		0.0337686	1504.81	753.413	1504.78	753.397
	33.86	sp|P20160|CAP7_HUMAN	Azurocidin OS=Homo sapiens GN=AZU1 PE=1 SV=3	99	QFPFLASIQNQGR		0.0063041	1504.79	753.4	1504.78	753.397
	33.86	sp|P20160|CAP7_HUMAN	Azurocidin OS=Homo sapiens GN=AZU1 PE=1 SV=3	99	QFPFLASIQNQGR		-0.010907	1504.77	753.391	1504.78	753.397
	33.86	sp|P20160|CAP7_HUMAN	Azurocidin OS=Homo sapiens GN=AZU1 PE=1 SV=3	99	QFPFLASIQNQGR		0.00471726	1504.78	753.399	1504.78	753.397
	33.86	sp|P20160|CAP7_HUMAN	Azurocidin OS=Homo sapiens GN=AZU1 PE=1 SV=3	99	QFPFLASIQNQGR		0.0165575	1504.8	753.405	1504.78	753.397
	33.86	sp|P20160|CAP7_HUMAN	Azurocidin OS=Homo sapiens GN=AZU1 PE=1 SV=3	99	QFPFLASIQNQGR		0.0525666	1504.83	753.423	1504.78	753.397
	33.86	sp|P20160|CAP7_HUMAN	Azurocidin OS=Homo sapiens GN=AZU1 PE=1 SV=3	99	QFPFLASIQNQGR		0.0171678	1504.8	753.405	1504.78	753.397
	33.86	sp|P20160|CAP7_HUMAN	Azurocidin OS=Homo sapiens GN=AZU1 PE=1 SV=3	99	QFPFLASIQNQGR	Gln->pyro-Glu@N-term	0.0756489	1487.83	744.921	1487.75	744.883
	33.86	sp|P20160|CAP7_HUMAN	Azurocidin OS=Homo sapiens GN=AZU1 PE=1 SV=3	99	QFPFLASIQNQGR	Gln->pyro-Glu@N-term	-0.00589021	1487.75	744.88	1487.75	744.883
	33.86	sp|P20160|CAP7_HUMAN	Azurocidin OS=Homo sapiens GN=AZU1 PE=1 SV=3	99	QFPFLASIQNQGR	Gln->pyro-Glu@N-term	0.0448886	1487.8	744.906	1487.75	744.883
	33.86	sp|P20160|CAP7_HUMAN	Azurocidin OS=Homo sapiens GN=AZU1 PE=1 SV=3	99	QFPFLASIQNQGR	Gln->pyro-Glu@N-term	0.00948992	1487.76	744.888	1487.75	744.883
	33.86	sp|P20160|CAP7_HUMAN	Azurocidin OS=Homo sapiens GN=AZU1 PE=1 SV=3	99	QFPFLASIQNQGR	Gln->pyro-Glu@N-term	-0.00210621	1487.75	744.882	1487.75	744.883
	33.86	sp|P20160|CAP7_HUMAN	Azurocidin OS=Homo sapiens GN=AZU1 PE=1 SV=3	99	QFPFLASIQNQGR	Gln->pyro-Glu@N-term	-0.0303031	1487.72	744.868	1487.75	744.883
	33.86	sp|P20160|CAP7_HUMAN	Azurocidin OS=Homo sapiens GN=AZU1 PE=1 SV=3	99	QFPFLASIQNQGR	Gln->pyro-Glu@N-term	0.0160814	1487.77	744.891	1487.75	744.883
	33.86	sp|P20160|CAP7_HUMAN	Azurocidin OS=Homo sapiens GN=AZU1 PE=1 SV=3	99	QFPFLASIQNQGR	Gln->pyro-Glu@N-term	0.00204398	1487.75	744.884	1487.75	744.883
	33.86	sp|P20160|CAP7_HUMAN	Azurocidin OS=Homo sapiens GN=AZU1 PE=1 SV=3	99	QFPFLASIQNQGR	Gln->pyro-Glu@N-term	-0.0333547	1487.72	744.867	1487.75	744.883
	33.86	sp|P20160|CAP7_HUMAN	Azurocidin OS=Homo sapiens GN=AZU1 PE=1 SV=3	99	QFPFLASIQNQGR	Gln->pyro-Glu@N-term	0.000457141	1487.75	744.884	1487.75	744.883
	33.86	sp|P20160|CAP7_HUMAN	Azurocidin OS=Homo sapiens GN=AZU1 PE=1 SV=3	99	QFPFLASIQNQGR	Gln->pyro-Glu@N-term	-0.0438523	1487.71	744.861	1487.75	744.883
	33.86	sp|P20160|CAP7_HUMAN	Azurocidin OS=Homo sapiens GN=AZU1 PE=1 SV=3	99	QFPFLASIQNQGR		-0.00285074	1504.78	753.395	1504.78	753.397
	33.86	sp|P20160|CAP7_HUMAN	Azurocidin OS=Homo sapiens GN=AZU1 PE=1 SV=3	99	QFPFLASIQNQGR		0.984041	1505.76	753.889	1504.78	753.397
	33.86	sp|P20160|CAP7_HUMAN	Azurocidin OS=Homo sapiens GN=AZU1 PE=1 SV=3	99	QFPFLASIQNQGR		0.0157031	1504.79	753.404	1504.78	753.397
	33.86	sp|P20160|CAP7_HUMAN	Azurocidin OS=Homo sapiens GN=AZU1 PE=1 SV=3	97.29	RGGICNGDGGTPLVCEGLAHGVASFSLGPCGR	Carbamidomethyl(C)@5; Deamidated(N)@6; Carbamidomethyl(C)@15; Carbamidomethyl(C)@30	0.0964622	3228.58	808.153	3228.49	808.129
	32.55	sp|P08311|CATG_HUMAN	Cathepsin G OS=Homo sapiens GN=CTSG PE=1 SV=2	99	AQEGLRPGTLCTVAGWGR	Carbamidomethyl(C)@11	0.061722	1928.03	643.684	1927.97	643.664
	32.55	sp|P08311|CATG_HUMAN	Cathepsin G OS=Homo sapiens GN=CTSG PE=1 SV=2	99	NVNPVALPR		-0.025943	978.535	490.275	978.561	490.288
	32.55	sp|P08311|CATG_HUMAN	Cathepsin G OS=Homo sapiens GN=CTSG PE=1 SV=2	99	VSSFLPWIR		-0.00410292	1103.61	552.812	1103.61	552.814
	32.55	sp|P08311|CATG_HUMAN	Cathepsin G OS=Homo sapiens GN=CTSG PE=1 SV=2	99	IFGSYDPR		-0.0167785	953.444	477.729	953.461	477.738
	32.55	sp|P08311|CATG_HUMAN	Cathepsin G OS=Homo sapiens GN=CTSG PE=1 SV=2	99	AQEGLRPGTLCTVAGWGR	Carbamidomethyl(C)@11	0.0917499	1928.06	643.694	1927.97	643.664
	32.55	sp|P08311|CATG_HUMAN	Cathepsin G OS=Homo sapiens GN=CTSG PE=1 SV=2	99	AQEGLRPGTLCTVAGWGR	Carbamidomethyl(C)@11	0.0902851	1928.06	643.694	1927.97	643.664
	32.55	sp|P08311|CATG_HUMAN	Cathepsin G OS=Homo sapiens GN=CTSG PE=1 SV=2	99	NVNPVALPR		-0.0206942	978.54	490.277	978.561	490.288
	32.55	sp|P08311|CATG_HUMAN	Cathepsin G OS=Homo sapiens GN=CTSG PE=1 SV=2	99	NVNPVALPR		-0.0336941	978.527	490.271	978.561	490.288
	32.55	sp|P08311|CATG_HUMAN	Cathepsin G OS=Homo sapiens GN=CTSG PE=1 SV=2	99	NVNPVALPR		-0.0685435	978.492	490.253	978.561	490.288
	32.55	sp|P08311|CATG_HUMAN	Cathepsin G OS=Homo sapiens GN=CTSG PE=1 SV=2	99	VSSFLPWIR		-0.0341308	1103.58	552.797	1103.61	552.814
	32.55	sp|P08311|CATG_HUMAN	Cathepsin G OS=Homo sapiens GN=CTSG PE=1 SV=2	98.15	VSSFLPWIR		0.0156715	1103.63	552.822	1103.61	552.814
	32.55	sp|P08311|CATG_HUMAN	Cathepsin G OS=Homo sapiens GN=CTSG PE=1 SV=2	98.06	VSSFLPWIR		-0.00935169	1103.6	552.809	1103.61	552.814
	32.55	sp|P08311|CATG_HUMAN	Cathepsin G OS=Homo sapiens GN=CTSG PE=1 SV=2	97.64	VSSFLPWIR		-0.00800898	1103.6	552.81	1103.61	552.814
	32.55	sp|P08311|CATG_HUMAN	Cathepsin G OS=Homo sapiens GN=CTSG PE=1 SV=2	96.81	VSSFLPWIR		0.0474083	1103.66	552.837	1103.61	552.814
	20.22	sp|P08246|ELNE_HUMAN	Neutrophil elastase OS=Homo sapiens GN=ELANE PE=1 SV=1	99	SNVCTLVR	Carbamidomethyl(C)@4	0.00417208	947.49	474.752	947.486	474.75
	20.22	sp|P08246|ELNE_HUMAN	Neutrophil elastase OS=Homo sapiens GN=ELANE PE=1 SV=1	99	SNVCTLVR	Carbamidomethyl(C)@4	-0.00540999	947.48	474.748	947.486	474.75
	8.725	sp|P05164|PERM_HUMAN	Myeloperoxidase OS=Homo sapiens GN=MPO PE=1 SV=1	99	IANVFTNAFR		-0.0830392	1151.53	576.77	1151.61	576.812
Band13	%Cov	Accessions	Names	Conf	Sequence	Modifications	dMass	Prec MW	Prec m/z	Theor MW	Theor m/z
	62.35	sp|P08311|CATG_HUMAN	Cathepsin G OS=Homo sapiens GN=CTSG PE=1 SV=2	99	AQEGLRPGTLCTVAGWGR	Carbamidomethyl(C)@11	-0.174407	1927.79	643.605	1927.97	643.664
	62.35	sp|P08311|CATG_HUMAN	Cathepsin G OS=Homo sapiens GN=CTSG PE=1 SV=2	99	GTDTLREVQLR		0.0190834	1286.71	429.912	1286.69	429.905
	62.35	sp|P08311|CATG_HUMAN	Cathepsin G OS=Homo sapiens GN=CTSG PE=1 SV=2	99	IFGSYDPR		0.0266185	953.487	477.751	953.461	477.738
	62.35	sp|P08311|CATG_HUMAN	Cathepsin G OS=Homo sapiens GN=CTSG PE=1 SV=2	99	NVNPVALPR		2.75226e-06	978.561	490.288	978.561	490.288
	62.35	sp|P08311|CATG_HUMAN	Cathepsin G OS=Homo sapiens GN=CTSG PE=1 SV=2	99	SSGVPPEVFTR		-0.0321488	1174.57	588.29	1174.6	588.306
	62.35	sp|P08311|CATG_HUMAN	Cathepsin G OS=Homo sapiens GN=CTSG PE=1 SV=2	99	TIQNDIMLLQLSR	Oxidation(M)@7	-0.0631346	1559.77	780.893	1559.83	780.924
	62.35	sp|P08311|CATG_HUMAN	Cathepsin G OS=Homo sapiens GN=CTSG PE=1 SV=2	99	VSSFLPWIR		-0.0315788	1103.58	552.798	1103.61	552.814
	62.35	sp|P08311|CATG_HUMAN	Cathepsin G OS=Homo sapiens GN=CTSG PE=1 SV=2	99	AQEGLRPGTLCTVAGWGR	Carbamidomethyl(C)@11	0.0416328	1928.01	643.677	1927.97	643.664
	62.35	sp|P08311|CATG_HUMAN	Cathepsin G OS=Homo sapiens GN=CTSG PE=1 SV=2	99	AQEGLRPGTLCTVAGWGR	Carbamidomethyl(C)@11	0.0359572	1928	643.676	1927.97	643.664
	62.35	sp|P08311|CATG_HUMAN	Cathepsin G OS=Homo sapiens GN=CTSG PE=1 SV=2	99	AQEGLRPGTLCTVAGWGR	Carbamidomethyl(C)@11	-0.0120112	1927.96	643.659	1927.97	643.664
	62.35	sp|P08311|CATG_HUMAN	Cathepsin G OS=Homo sapiens GN=CTSG PE=1 SV=2	99	AQEGLRPGTLCTVAGWGR	Carbamidomethyl(C)@11	0.0689124	1928.04	643.687	1927.97	643.664
	62.35	sp|P08311|CATG_HUMAN	Cathepsin G OS=Homo sapiens GN=CTSG PE=1 SV=2	99	AQEGLRPGTLCTVAGWGR	Carbamidomethyl(C)@11	0.0786159	1928.05	643.69	1927.97	643.664
	62.35	sp|P08311|CATG_HUMAN	Cathepsin G OS=Homo sapiens GN=CTSG PE=1 SV=2	99	IFGSYDPR		0.0181966	953.479	477.747	953.461	477.738
	62.35	sp|P08311|CATG_HUMAN	Cathepsin G OS=Homo sapiens GN=CTSG PE=1 SV=2	99	NVNPVALPR		0.0094011	978.57	490.293	978.561	490.288
	62.35	sp|P08311|CATG_HUMAN	Cathepsin G OS=Homo sapiens GN=CTSG PE=1 SV=2	99	NVNPVALPR		-0.0198314	978.541	490.278	978.561	490.288
	62.35	sp|P08311|CATG_HUMAN	Cathepsin G OS=Homo sapiens GN=CTSG PE=1 SV=2	99	TIQNDIMLLQLSR	Deamidated(N)@4; Oxidation(M)@7	-0.996009	1559.82	780.918	1560.82	781.416
	62.35	sp|P08311|CATG_HUMAN	Cathepsin G OS=Homo sapiens GN=CTSG PE=1 SV=2	99	VSSFLPWIR		-0.0508637	1103.56	552.788	1103.61	552.814
	62.35	sp|P08311|CATG_HUMAN	Cathepsin G OS=Homo sapiens GN=CTSG PE=1 SV=2	99	VSSFLPWIR		-0.0318229	1103.58	552.798	1103.61	552.814
	62.35	sp|P08311|CATG_HUMAN	Cathepsin G OS=Homo sapiens GN=CTSG PE=1 SV=2	99	VSSFLPWIR		0.0331112	1103.65	552.83	1103.61	552.814
	62.35	sp|P08311|CATG_HUMAN	Cathepsin G OS=Homo sapiens GN=CTSG PE=1 SV=2	99	VSSFLPWIR		0.0217599	1103.63	552.824	1103.61	552.814
	62.35	sp|P08311|CATG_HUMAN	Cathepsin G OS=Homo sapiens GN=CTSG PE=1 SV=2	98.28	VSSFLPWIR	Oxidation(P)@6	-0.0914037	1119.52	560.765	1119.61	560.811
	62.35	sp|P08311|CATG_HUMAN	Cathepsin G OS=Homo sapiens GN=CTSG PE=1 SV=2	96.38	VSSFLPWIR		0.00931015	1103.62	552.818	1103.61	552.814
	36.7	sp|P08246|ELNE_HUMAN	Neutrophil elastase OS=Homo sapiens GN=ELANE PE=1 SV=1	99	RLGNGVQCLAMGWGLLGR	Deamidated(N)@4; Deamidated(Q)@7; Carbamidomethyl(C)@8; Oxidation(M)@11	0.212264	1975.19	659.404	1974.98	659.333
	36.7	sp|P08246|ELNE_HUMAN	Neutrophil elastase OS=Homo sapiens GN=ELANE PE=1 SV=1	99	SNVCTLVR	Carbamidomethyl(C)@4	0.0514991	947.537	474.776	947.486	474.75
	36.7	sp|P08246|ELNE_HUMAN	Neutrophil elastase OS=Homo sapiens GN=ELANE PE=1 SV=1	99	VVLGAHNLSR		0.0941894	1064.7	355.908	1064.61	355.877
	36.7	sp|P08246|ELNE_HUMAN	Neutrophil elastase OS=Homo sapiens GN=ELANE PE=1 SV=1	98.78	QVFAVQR		0.0343615	846.505	424.26	846.471	424.243
	36.7	sp|P08246|ELNE_HUMAN	Neutrophil elastase OS=Homo sapiens GN=ELANE PE=1 SV=1	98.64	LGNGVQCLAMGWGLLGR	Deamidated(N)@3; Carbamidomethyl(C)@7; Oxidation(M)@10	0.0287645	1817.92	909.967	1817.89	909.953
	36.7	sp|P08246|ELNE_HUMAN	Neutrophil elastase OS=Homo sapiens GN=ELANE PE=1 SV=1	97.26	QVFAVQR		0.0301506	846.501	424.258	846.471	424.243
	36.7	sp|P08246|ELNE_HUMAN	Neutrophil elastase OS=Homo sapiens GN=ELANE PE=1 SV=1	96.72	QVFAVQR		0.00280991	846.474	424.244	846.471	424.243
	36.7	sp|P08246|ELNE_HUMAN	Neutrophil elastase OS=Homo sapiens GN=ELANE PE=1 SV=1	99	SNVCTLVR	Carbamidomethyl(C)@4	0.0358758	947.522	474.768	947.486	474.75
	36.7	sp|P08246|ELNE_HUMAN	Neutrophil elastase OS=Homo sapiens GN=ELANE PE=1 SV=1	99	SNVCTLVR	Carbamidomethyl(C)@4	0.0131123	947.499	474.757	947.486	474.75
	36.7	sp|P08246|ELNE_HUMAN	Neutrophil elastase OS=Homo sapiens GN=ELANE PE=1 SV=1	99	SNVCTLVR	Carbamidomethyl(C)@4	-0.0192937	947.466	474.74	947.486	474.75
	36.7	sp|P08246|ELNE_HUMAN	Neutrophil elastase OS=Homo sapiens GN=ELANE PE=1 SV=1	98.93	SNVCTLVR	Carbamidomethyl(C)@4	0.0358758	947.522	474.768	947.486	474.75
	36.7	sp|P08246|ELNE_HUMAN	Neutrophil elastase OS=Homo sapiens GN=ELANE PE=1 SV=1	98.21	VVLGAHNLSR		0.0484054	1064.66	533.336	1064.61	533.312
	3.203	sp|P05164|PERM_HUMAN	Myeloperoxidase OS=Homo sapiens GN=MPO PE=1 SV=1	99	IANVFTNAFR		0.0885913	1151.7	576.856	1151.61	576.812
	3.203	sp|P05164|PERM_HUMAN	Myeloperoxidase OS=Homo sapiens GN=MPO PE=1 SV=2	99	VFFASWR		-0.0155612	911.45	456.732	911.465	456.74
	8.203	sp|P24158|PRTN3_HUMAN	Myeloblastin OS=Homo sapiens GN=PRTN3 PE=1 SV=3	99	LVNVVLGAHNVR		-0.000954262	1289.76	430.926	1289.76	430.926
	8.203	sp|P24158|PRTN3_HUMAN	Myeloblastin OS=Homo sapiens GN=PRTN3 PE=1 SV=3	99	LVNVVLGAHNVR		-0.0411414	1289.72	430.913	1289.76	430.926
	8.203	sp|P24158|PRTN3_HUMAN	Myeloblastin OS=Homo sapiens GN=PRTN3 PE=1 SV=3	98.96	LVNVVLGAHNVR		0.0422537	1289.8	430.94	1289.76	430.926
	8.203	sp|P24158|PRTN3_HUMAN	Myeloblastin OS=Homo sapiens GN=PRTN3 PE=1 SV=3	98.17	LVNVVLGAHNVR		-0.0158757	1289.74	430.921	1289.76	430.926
	5.493	sp|P02788|TRFL_HUMAN	Lactotransferrin OS=Homo sapiens GN=LTF PE=1 SV=6	99	DGAGDVAFIR		-0.0165615	1019.49	510.751	1019.5	510.759
Band14-15	%Cov	Accessions	Names	Conf	Sequence	Modifications	dMass	Prec MW	Prec m/z	Theor MW	Theor m/z
	59.14	sp|P05109|S10A8_HUMAN	Protein S100-A8 OS=Homo sapiens GN=S100A8 PE=1 SV=1	99	ALNSIIDVYHK		-0.00731397	1271.68	636.847	1271.69	636.851
	59.14	sp|P05109|S10A8_HUMAN	Protein S100-A8 OS=Homo sapiens GN=S100A8 PE=1 SV=1	99	GNFHAVYR		-0.0144475	962.458	482.236	962.472	482.243
	59.14	sp|P05109|S10A8_HUMAN	Protein S100-A8 OS=Homo sapiens GN=S100A8 PE=1 SV=1	99	KLLETECPQYIR	Carbamidomethyl(C)@7	-0.0420197	1548.76	775.385	1548.8	775.406
	59.14	sp|P05109|S10A8_HUMAN	Protein S100-A8 OS=Homo sapiens GN=S100A8 PE=1 SV=1	99	LLETECPQYIR	Carbamidomethyl(C)@6	0.000625619	1420.7	711.359	1420.7	711.358
	59.14	sp|P05109|S10A8_HUMAN	Protein S100-A8 OS=Homo sapiens GN=S100A8 PE=1 SV=1	99	ALNSIIDVYHK		-0.0125627	1271.67	636.845	1271.69	636.851
	59.14	sp|P05109|S10A8_HUMAN	Protein S100-A8 OS=Homo sapiens GN=S100A8 PE=1 SV=1	98.81	ALNSIIDVYHK		-0.0482055	1271.64	636.827	1271.69	636.851
	59.14	sp|P05109|S10A8_HUMAN	Protein S100-A8 OS=Homo sapiens GN=S100A8 PE=1 SV=1	99	KLLETECPQYIR	Carbamidomethyl(C)@7	-0.0101768	1548.79	517.269	1548.8	517.273
	59.14	sp|P05109|S10A8_HUMAN	Protein S100-A8 OS=Homo sapiens GN=S100A8 PE=1 SV=1	99	LLETECPQYIR	Carbamidomethyl(C)@6	0.00453168	1420.71	711.361	1420.7	711.358
	59.14	sp|P05109|S10A8_HUMAN	Protein S100-A8 OS=Homo sapiens GN=S100A8 PE=1 SV=1	99	LLETECPQYIR	Carbamidomethyl(C)@6	0.0250385	1420.73	711.371	1420.7	711.358
	59.14	sp|P05109|S10A8_HUMAN	Protein S100-A8 OS=Homo sapiens GN=S100A8 PE=1 SV=1	99	LLETECPQYIR	Carbamidomethyl(C)@6	0.0212545	1420.72	711.369	1420.7	711.358
	53.4	sp|P62805|H4_HUMAN	Histone H4 OS=Homo sapiens GN=HIST1H4A PE=1 SV=2	99	DAVTYTEHAK		-0.0364458	1133.5	567.757	1133.54	567.775
	53.4	sp|P62805|H4_HUMAN	Histone H4 OS=Homo sapiens GN=HIST1H4A PE=1 SV=3	99	ISGLIYEETR		0.0328224	1179.65	590.83	1179.61	590.814
	53.4	sp|P62805|H4_HUMAN	Histone H4 OS=Homo sapiens GN=HIST1H4A PE=1 SV=4	99	VFLENVIR		0.000518583	988.571	495.293	988.571	495.293
	53.4	sp|P62805|H4_HUMAN	Histone H4 OS=Homo sapiens GN=HIST1H4A PE=1 SV=5	99	VFLENVIRDAVTYTEHAK		-0.0227556	2104.07	702.365	2104.1	702.372
	53.4	sp|P62805|H4_HUMAN	Histone H4 OS=Homo sapiens GN=HIST1H4A PE=1 SV=8	99	DAVTYTEHAK		-0.0128874	1133.52	567.769	1133.54	567.775
	53.4	sp|P62805|H4_HUMAN	Histone H4 OS=Homo sapiens GN=HIST1H4A PE=1 SV=9	99	DAVTYTEHAK		-0.0150845	1133.52	567.767	1133.54	567.775
	53.4	sp|P62805|H4_HUMAN	Histone H4 OS=Homo sapiens GN=HIST1H4A PE=1 SV=10	99	ISGLIYEETR		0.0359961	1179.65	590.832	1179.61	590.814
	53.4	sp|P62805|H4_HUMAN	Histone H4 OS=Homo sapiens GN=HIST1H4A PE=1 SV=11	99	ISGLIYEETR		0.0359961	1179.65	590.832	1179.61	590.814
	53.4	sp|P62805|H4_HUMAN	Histone H4 OS=Homo sapiens GN=HIST1H4A PE=1 SV=12	99	ISGLIYEETR		0.00694476	1179.62	590.817	1179.61	590.814
	53.4	sp|P62805|H4_HUMAN	Histone H4 OS=Homo sapiens GN=HIST1H4A PE=1 SV=14	99	VFLENVIR		0.00271574	988.573	495.294	988.571	495.293
	53.4	sp|P62805|H4_HUMAN	Histone H4 OS=Homo sapiens GN=HIST1H4A PE=1 SV=15	99	VFLENVIR		-0.00845315	988.562	495.288	988.571	495.293
	53.4	sp|P62805|H4_HUMAN	Histone H4 OS=Homo sapiens GN=HIST1H4A PE=1 SV=16	99	VFLENVIR		-0.0182793	988.552	495.283	988.571	495.293
	68.25	sp|Q99879|H2B1M_HUMAN	Histone H2B type 1-M OS=Homo sapiens GN=HIST1H2BM PE=1 SV=3	99	AMGIMNSFVNDIFER		-0.0284416	1742.78	872.399	1742.81	872.413
	68.25	sp|Q99879|H2B1M_HUMAN	Histone H2B type 1-M OS=Homo sapiens GN=HIST1H2BM PE=1 SV=3	99	AMGIMNSFVNDIFER	Oxidation(M)@2; Oxidation(M)@5; Deamidated(N)@6	-0.0333212	1775.75	888.884	1775.79	888.9
	68.25	sp|Q99879|H2B1M_HUMAN	Histone H2B type 1-M OS=Homo sapiens GN=HIST1H2BM PE=1 SV=3	99	AMGIMNSFVNDIFER	Oxidation(M)@2; Oxidation(M)@5	0.00347516	1774.81	888.41	1774.8	888.408
	68.25	sp|Q99879|H2B1M_HUMAN	Histone H2B type 1-M OS=Homo sapiens GN=HIST1H2BM PE=1 SV=3	99	AMGIMNSFVNDIFER	Oxidation(M)@2; Oxidation(M)@5	0.0526671	1774.85	888.434	1774.8	888.408
	68.25	sp|Q99879|H2B1M_HUMAN	Histone H2B type 1-M OS=Homo sapiens GN=HIST1H2BM PE=1 SV=3	99	AMGIMNSFVNDIFER	Oxidation(M)@2	-0.0149855	1758.79	880.403	1758.81	880.411
	68.25	sp|Q99879|H2B1M_HUMAN	Histone H2B type 1-M OS=Homo sapiens GN=HIST1H2BM PE=1 SV=3	99	AMGIMNSFVNDIFER	Oxidation(M)@2	-0.036713	1758.77	880.392	1758.81	880.411
	68.25	sp|Q99879|H2B1M_HUMAN	Histone H2B type 1-M OS=Homo sapiens GN=HIST1H2BM PE=1 SV=3	99	AMGIMNSFVNDIFER		-0.0162352	1742.8	872.405	1742.81	872.413
	68.25	sp|Q99879|H2B1M_HUMAN	Histone H2B type 1-M OS=Homo sapiens GN=HIST1H2BM PE=1 SV=3	99	AMGIMNSFVNDIFER		-0.00805685	1742.8	872.409	1742.81	872.413
	68.25	sp|Q99879|H2B1M_HUMAN	Histone H2B type 1-M OS=Homo sapiens GN=HIST1H2BM PE=1 SV=3	99	AMGIMNSFVNDIFER	Carbamidomethyl@N-term; Oxidation(M)@2; Oxidation(M)@5	-0.0898705	1831.73	916.874	1831.82	916.919
	15.7	sp|P05164|PERM_HUMAN	Myeloperoxidase OS=Homo sapiens GN=MPO PE=1 SV=1	99	AVSNEIVRFPTDQLTPDQER		-0.00977268	2314.15	772.389	2314.16	772.392
	15.7	sp|P05164|PERM_HUMAN	Myeloperoxidase OS=Homo sapiens GN=MPO PE=1 SV=1	99	VGPLLACIIGTQFR	Carbamidomethyl(C)@7	-0.0567516	1543.8	772.906	1543.85	772.935
	15.7	sp|P05164|PERM_HUMAN	Myeloperoxidase OS=Homo sapiens GN=MPO PE=1 SV=1	95.82	DGDRFWWENEGVFSMQQR	Oxidation(M)@15	0.0146106	2302	768.341	2301.99	768.336
	15.7	sp|P05164|PERM_HUMAN	Myeloperoxidase OS=Homo sapiens GN=MPO PE=1 SV=1	99	AVSNEIVRFPTDQLTPDQER		0.00469194	2314.16	772.394	2314.16	772.392
	15.7	sp|P05164|PERM_HUMAN	Myeloperoxidase OS=Homo sapiens GN=MPO PE=1 SV=1	99	AVSNEIVRFPTDQLTPDQER		0.0224523	2314.18	772.4	2314.16	772.392
	44.74	sp|P06702|S10A9_HUMAN	Protein S100-A9 OS=Homo sapiens GN=S100A9 PE=1 SV=1	99	NIETIINTFHQYSVK		0.0185869	1805.95	903.982	1805.93	903.973
	44.74	sp|P06702|S10A9_HUMAN	Protein S100-A9 OS=Homo sapiens GN=S100A9 PE=1 SV=1	97.15	LGHPDTLNQGEFK		0.0156453	1454.73	728.373	1454.72	728.365
	44.74	sp|P06702|S10A9_HUMAN	Protein S100-A9 OS=Homo sapiens GN=S100A9 PE=1 SV=1	99	NIETIINTFHQYSVK		0.0462955	1805.98	903.996	1805.93	903.973
	44.74	sp|P06702|S10A9_HUMAN	Protein S100-A9 OS=Homo sapiens GN=S100A9 PE=1 SV=1	99	NIETIINTFHQYSVK		0.0414129	1805.97	903.994	1805.93	903.973
	44.74	sp|P06702|S10A9_HUMAN	Protein S100-A9 OS=Homo sapiens GN=S100A9 PE=1 SV=1	99	NIETIINTFHQYSVK		-0.0177431	1805.91	602.979	1805.93	602.984
	44.74	sp|P06702|S10A9_HUMAN	Protein S100-A9 OS=Homo sapiens GN=S100A9 PE=1 SV=1	97.36	NIETIINTFHQYSVK		0.00331298	1805.93	602.986	1805.93	602.984
	3.803	sp|P02788|TRFL_HUMAN	Lactotransferrin OS=Homo sapiens GN=LTF PE=1 SV=6	99	DSPIQCIQAIAENR	Carbamidomethyl(C)@6	-0.0352522	1613.75	807.881	1613.78	807.899
	3.803	sp|P02788|TRFL_HUMAN	Lactotransferrin OS=Homo sapiens GN=LTF PE=1 SV=6	99	NLLFNDNTECLAR	Carbamidomethyl(C)@10	-0.908976	1577.84	789.926	1578.75	790.38
	3.803	sp|P02788|TRFL_HUMAN	Lactotransferrin OS=Homo sapiens GN=LTF PE=1 SV=6	99	NLLFNDNTECLAR	Carbamidomethyl(C)@10	0.0119993	1578.76	790.386	1578.75	790.38
	32.55	sp|P08311|CATG_HUMAN	Cathepsin G OS=Homo sapiens GN=CTSG PE=1 SV=2	99	TIQNDIMLLQLSR	Oxidation(M)@7	-0.00557956	1559.83	780.922	1559.83	780.924
	32.55	sp|P08311|CATG_HUMAN	Cathepsin G OS=Homo sapiens GN=CTSG PE=1 SV=2	99	VSSFLPWIR		0.0176826	1103.63	552.822	1103.61	552.814
	32.55	sp|P08311|CATG_HUMAN	Cathepsin G OS=Homo sapiens GN=CTSG PE=1 SV=2	94.26	VSSFLPWIR		-0.0236972	1103.59	552.802	1103.61	552.814
	16.33	sp|P20160|CAP7_HUMAN	Azurocidin OS=Homo sapiens GN=AZU1 PE=1 SV=3	99	QFPFLASIQNQGR		-0.0316425	1504.75	753.381	1504.78	753.397
	16.33	sp|P20160|CAP7_HUMAN	Azurocidin OS=Homo sapiens GN=AZU1 PE=1 SV=3	99	QFPFLASIQNQGR		-0.0720458	1504.71	753.361	1504.78	753.397
	20.93	sp|Q9BTM1|H2AJ_HUMAN; sp|Q99878|H2A1J_HUMAN; sp|Q96KK5|H2A1H_HUMAN; sp|Q6GSS7|H2A2A_MOUSE; sp|Q6FI13|H2A2A_HUMAN; sp|Q64523|H2A2C_MOUSE; sp|Q4R3X5|H2AJ_MACFA; sp|Q3ZBX9|H2AJ_BOVIN; sp|Q16777|H2A2C_HUMAN; sp|P70082|H2AJ_CHICK; sp|P35062|H2A3_CHICK; sp|P20671|H2A1D_HUMAN; sp|P13912|H2A_CAIMO; sp|P0CC09|H2A2A_RAT; sp|P0C0S9|H2A1_BOVIN; sp|P0C0S8|H2A1_HUMAN; sp|P02263|H2A4_CHICK; sp|P02262|H2A1_RAT; …	Histone H2A.J OS=Homo sapiens GN=H2AFJ PE=1 SV=1; Histone H2A type 1-J OS=Homo sapiens GN=HIST1H2AJ PE=1 SV=3; Histone H2A type 1-H OS=Homo sapiens GN=HIST1H2AH PE=1 SV=3; Histone H2A type 2-A OS=Mus musculus GN=Hist2h2aa1 PE=1 SV=3; Histone H2A type 2-A OS=Homo sapiens GN=HIST2H2AA3 PE=1 SV=3; Histone H2A type 2-C OS=Mus musculus GN=Hist2h2ac PE=1 SV=3; Histone H2A.J OS=Macaca fascicularis GN=H2…	99	AGLQFPVGR		0.0371334	943.561	472.788	943.524	472.769
	20.93	sp|Q9BTM1|H2AJ_HUMAN; sp|Q99878|H2A1J_HUMAN; sp|Q96KK5|H2A1H_HUMAN; sp|Q6GSS7|H2A2A_MOUSE; sp|Q6FI13|H2A2A_HUMAN; sp|Q64523|H2A2C_MOUSE; sp|Q4R3X5|H2AJ_MACFA; sp|Q3ZBX9|H2AJ_BOVIN; sp|Q16777|H2A2C_HUMAN; sp|P70082|H2AJ_CHICK; sp|P35062|H2A3_CHICK; sp|P20671|H2A1D_HUMAN; sp|P13912|H2A_CAIMO; sp|P0CC09|H2A2A_RAT; sp|P0C0S9|H2A1_BOVIN; sp|P0C0S8|H2A1_HUMAN; sp|P02263|H2A4_CHICK; sp|P02262|H2A1_RAT; …	Histone H2A.J OS=Homo sapiens GN=H2AFJ PE=1 SV=1; Histone H2A type 1-J OS=Homo sapiens GN=HIST1H2AJ PE=1 SV=3; Histone H2A type 1-H OS=Homo sapiens GN=HIST1H2AH PE=1 SV=3; Histone H2A type 2-A OS=Mus musculus GN=Hist2h2aa1 PE=1 SV=3; Histone H2A type 2-A OS=Homo sapiens GN=HIST2H2AA3 PE=1 SV=3; Histone H2A type 2-C OS=Mus musculus GN=Hist2h2ac PE=1 SV=3; Histone H2A.J OS=Macaca fascicularis GN=H2…	93.1	AGLQFPVGR		0.00814312	943.532	472.773	943.524	472.769
	22.85	sp|P08246|ELNE_HUMAN	Neutrophil elastase OS=Homo sapiens GN=ELANE PE=1 SV=1	98.6	SNVCTLVR	Carbamidomethyl(C)@4	-0.0267032	947.459	474.737	947.486	474.75

## Sheet: Donor3_SPN
Band1	%Cov	Accessions	Names	Conf	Sequence	Modifications	dMass	Prec MW	Prec m/z	Theor MW	Theor m/z
	9.738	sp|P08246|ELNE_HUMAN	Neutrophil elastase OS=Homo sapiens GN=ELANE PE=1 SV=1	96.02	SNVCTLVR	Carbamidomethyl(C)@4	0.126611	947.612	474.813	947.486	474.75
	2.789	sp|P20160|CAP7_HUMAN	Azurocidin OS=Homo sapiens GN=AZU1 PE=1 SV=3	98.92	GPDFFTR		0.108297	838.506	420.26	838.397	420.206
	2.789	sp|P20160|CAP7_HUMAN	Azurocidin OS=Homo sapiens GN=AZU1 PE=1 SV=3	98.27	GPDFFTR		0.121725	838.519	420.267	838.397	420.206
Band2	%Cov	Accessions	Names	Conf	Sequence	Modifications	dMass	Prec MW	Prec m/z	Theor MW	Theor m/z
	23.38	sp|P02788|TRFL_HUMAN	Lactotransferrin OS=Homo sapiens GN=LTF PE=1 SV=6	99	DGAGDVAFIR		-0.0370593	1019.47	510.74	1019.5	510.759
	23.38	sp|P02788|TRFL_HUMAN	Lactotransferrin OS=Homo sapiens GN=LTF PE=1 SV=6	99	LADFALLCLDGK	Carbamidomethyl(C)@8	0.0459904	1334.74	668.375	1334.69	668.352
	23.38	sp|P02788|TRFL_HUMAN	Lactotransferrin OS=Homo sapiens GN=LTF PE=1 SV=6	99	VPSHAVVAR		0.170322	934.705	312.576	934.535	312.519
	23.38	sp|P02788|TRFL_HUMAN	Lactotransferrin OS=Homo sapiens GN=LTF PE=1 SV=6	99	VVWCAVGEQELR	Carbamidomethyl(C)@4	-0.00567998	1444.71	723.361	1444.71	723.364
	23.38	sp|P02788|TRFL_HUMAN	Lactotransferrin OS=Homo sapiens GN=LTF PE=1 SV=6	99	YYGYTGAFR		-0.0292219	1096.47	549.242	1096.5	549.256
	23.38	sp|P02788|TRFL_HUMAN	Lactotransferrin OS=Homo sapiens GN=LTF PE=1 SV=6	99	DGAGDVAFIR		-0.0244871	1019.48	510.747	1019.5	510.759
	23.38	sp|P02788|TRFL_HUMAN	Lactotransferrin OS=Homo sapiens GN=LTF PE=1 SV=6	99	DGAGDVAFIR		0.012497	1019.52	510.765	1019.5	510.759
	23.38	sp|P02788|TRFL_HUMAN	Lactotransferrin OS=Homo sapiens GN=LTF PE=1 SV=6	99	VPSHAVVAR		0.234587	934.769	312.597	934.535	312.519
	23.38	sp|P02788|TRFL_HUMAN	Lactotransferrin OS=Homo sapiens GN=LTF PE=1 SV=6	98.47	YYGYTGAFR		0.00251367	1096.5	549.257	1096.5	549.256
Band3	%Cov	Accessions	Names	Conf	Sequence	Modifications	dMass	Prec MW	Prec m/z	Theor MW	Theor m/z
	62.68	sp|P02788|TRFL_HUMAN	Lactotransferrin OS=Homo sapiens GN=LTF PE=1 SV=6	99	CAFSSQEPYFSYSGAFK	Carbamidomethyl(C)@1	-0.0795953	1974.77	988.39	1974.85	988.43
	62.68	sp|P02788|TRFL_HUMAN	Lactotransferrin OS=Homo sapiens GN=LTF PE=1 SV=6	99	DGAGDVAFIR		-0.0122817	1019.49	510.753	1019.5	510.759
	62.68	sp|P02788|TRFL_HUMAN	Lactotransferrin OS=Homo sapiens GN=LTF PE=1 SV=6	99	DSPIQCIQAIAENR	Carbamidomethyl(C)@6	-0.0452865	1613.74	807.876	1613.78	807.899
	62.68	sp|P02788|TRFL_HUMAN	Lactotransferrin OS=Homo sapiens GN=LTF PE=1 SV=6	99	GGSFQLNELQGLK		-0.00770896	1389.72	695.866	1389.73	695.87
	62.68	sp|P02788|TRFL_HUMAN	Lactotransferrin OS=Homo sapiens GN=LTF PE=1 SV=6	99	IDSGLYLGSGYFTAIQNLR		-0.0327435	2087.04	1044.53	2087.07	1044.54
	62.68	sp|P02788|TRFL_HUMAN	Lactotransferrin OS=Homo sapiens GN=LTF PE=1 SV=6	99	LADFALLCLDGK	Carbamidomethyl(C)@8	-0.0293516	1334.66	668.338	1334.69	668.352
	62.68	sp|P02788|TRFL_HUMAN	Lactotransferrin OS=Homo sapiens GN=LTF PE=1 SV=6	99	NLLFNDNTECLAR	Carbamidomethyl(C)@10	-0.0154105	1578.73	790.373	1578.75	790.38
	62.68	sp|P02788|TRFL_HUMAN	Lactotransferrin OS=Homo sapiens GN=LTF PE=1 SV=6	99	SDTSLTWNSVK		-0.0151198	1236.58	619.299	1236.6	619.307
	62.68	sp|P02788|TRFL_HUMAN	Lactotransferrin OS=Homo sapiens GN=LTF PE=1 SV=6	99	SEEEVAAR		-0.0150262	889.399	445.707	889.414	445.714
	62.68	sp|P02788|TRFL_HUMAN	Lactotransferrin OS=Homo sapiens GN=LTF PE=1 SV=6	99	SNLCALCIGDEQGENK	Carbamidomethyl(C)@4; Carbamidomethyl(C)@7	0.0111574	1806.8	904.407	1806.79	904.401
	62.68	sp|P02788|TRFL_HUMAN	Lactotransferrin OS=Homo sapiens GN=LTF PE=1 SV=6	99	SVQWCAVSQPEATK	Carbamidomethyl(C)@5	-0.0223228	1589.73	795.871	1589.75	795.883
	62.68	sp|P02788|TRFL_HUMAN	Lactotransferrin OS=Homo sapiens GN=LTF PE=1 SV=6	99	THYYAVAVVKK		0.0115232	1277.72	426.916	1277.71	426.912
	62.68	sp|P02788|TRFL_HUMAN	Lactotransferrin OS=Homo sapiens GN=LTF PE=1 SV=6	99	VVWCAVGEQELR	Carbamidomethyl(C)@4	0.0119828	1444.73	723.37	1444.71	723.364
	62.68	sp|P02788|TRFL_HUMAN	Lactotransferrin OS=Homo sapiens GN=LTF PE=1 SV=6	99	YYGYTGAFR		0.0330857	1096.53	549.273	1096.5	549.256
	62.68	sp|P02788|TRFL_HUMAN	Lactotransferrin OS=Homo sapiens GN=LTF PE=1 SV=6	99	SVNGKEDAIWNLLR	Deamidated(N)@3	-0.0518148	1614.78	539.269	1614.84	539.286
	62.68	sp|P02788|TRFL_HUMAN	Lactotransferrin OS=Homo sapiens GN=LTF PE=1 SV=6	96.28	LADFALLCLDGKR	Carbamidomethyl(C)@8	-0.0159767	1490.78	497.933	1490.79	497.938
	62.68	sp|P02788|TRFL_HUMAN	Lactotransferrin OS=Homo sapiens GN=LTF PE=1 SV=6	99	VPSHAVVAR	Carbamidomethyl@N-term	0.0110983	991.568	331.53	991.556	331.526
	62.68	sp|P02788|TRFL_HUMAN	Lactotransferrin OS=Homo sapiens GN=LTF PE=1 SV=6	99	CAFSSQEPYFSYSGAFK	Carbamidomethyl(C)@1	0.115576	1974.96	988.488	1974.85	988.43
	62.68	sp|P02788|TRFL_HUMAN	Lactotransferrin OS=Homo sapiens GN=LTF PE=1 SV=6	99	CAFSSQEPYFSYSGAFK	Carbamidomethyl(C)@1	-0.053963	1974.79	988.403	1974.85	988.43
	62.68	sp|P02788|TRFL_HUMAN	Lactotransferrin OS=Homo sapiens GN=LTF PE=1 SV=6	99	CLAENAGDVAFVKDVTVLQNTDGNNNEAWAK	Carbamidomethyl(C)@1; Ammonia-loss(N)@5; Deamidated(N)@20	0.926064	3347.47	1116.83	3346.54	1116.52
	62.68	sp|P02788|TRFL_HUMAN	Lactotransferrin OS=Homo sapiens GN=LTF PE=1 SV=6	99	DGAGDVAFIR		0.0300726	1019.53	510.774	1019.5	510.759
	62.68	sp|P02788|TRFL_HUMAN	Lactotransferrin OS=Homo sapiens GN=LTF PE=1 SV=6	99	DGAGDVAFIR		0.03288	1019.54	510.776	1019.5	510.759
	62.68	sp|P02788|TRFL_HUMAN	Lactotransferrin OS=Homo sapiens GN=LTF PE=1 SV=6	99	DGAGDVAFIR		-0.00367656	1019.5	510.757	1019.5	510.759
	62.68	sp|P02788|TRFL_HUMAN	Lactotransferrin OS=Homo sapiens GN=LTF PE=1 SV=6	99	DGAGDVAFIR		-0.00453097	1019.5	510.757	1019.5	510.759
	62.68	sp|P02788|TRFL_HUMAN	Lactotransferrin OS=Homo sapiens GN=LTF PE=1 SV=6	99	DSPIQCIQAIAENR	Carbamidomethyl(C)@6	-0.0158704	1613.77	807.891	1613.78	807.899
	62.68	sp|P02788|TRFL_HUMAN	Lactotransferrin OS=Homo sapiens GN=LTF PE=1 SV=6	99	DSPIQCIQAIAENR	Carbamidomethyl(C)@6	-0.0144057	1613.77	807.892	1613.78	807.899
	62.68	sp|P02788|TRFL_HUMAN	Lactotransferrin OS=Homo sapiens GN=LTF PE=1 SV=6	99	DSPIQCIQAIAENR	Carbamidomethyl(C)@6	-0.0186777	1613.76	807.889	1613.78	807.899
	62.68	sp|P02788|TRFL_HUMAN	Lactotransferrin OS=Homo sapiens GN=LTF PE=1 SV=6	99	DSPIQCIQAIAENR	Carbamidomethyl(C)@6	0.00927366	1613.79	807.904	1613.78	807.899
	62.68	sp|P02788|TRFL_HUMAN	Lactotransferrin OS=Homo sapiens GN=LTF PE=1 SV=6	96.12	DSPIQCIQAIAENR	Carbamidomethyl(C)@6	0.0435027	1613.83	538.949	1613.78	538.935
	62.68	sp|P02788|TRFL_HUMAN	Lactotransferrin OS=Homo sapiens GN=LTF PE=1 SV=6	99	GGSFQLNELQGLK		0.0452644	1389.77	695.893	1389.73	695.87
	62.68	sp|P02788|TRFL_HUMAN	Lactotransferrin OS=Homo sapiens GN=LTF PE=1 SV=6	99	IDSGLYLGSGYFTAIQNLR		-0.0310347	2087.04	1044.53	2087.07	1044.54
	62.68	sp|P02788|TRFL_HUMAN	Lactotransferrin OS=Homo sapiens GN=LTF PE=1 SV=6	99	IDSGLYLGSGYFTAIQNLR		0.0954179	2087.16	1044.59	2087.07	1044.54
	62.68	sp|P02788|TRFL_HUMAN	Lactotransferrin OS=Homo sapiens GN=LTF PE=1 SV=6	99	IDSGLYLGSGYFTAIQNLR		-0.01297	2087.06	1044.54	2087.07	1044.54
	62.68	sp|P02788|TRFL_HUMAN	Lactotransferrin OS=Homo sapiens GN=LTF PE=1 SV=6	99	IDSGLYLGSGYFTAIQNLR	Deamidated(Q)@16	0.0124384	2088.07	1045.04	2088.05	1045.03
	62.68	sp|P02788|TRFL_HUMAN	Lactotransferrin OS=Homo sapiens GN=LTF PE=1 SV=6	99	IDSGLYLGSGYFTAIQNLR		0.439859	2087.51	696.843	2087.07	696.697
	62.68	sp|P02788|TRFL_HUMAN	Lactotransferrin OS=Homo sapiens GN=LTF PE=1 SV=6	99	LADFALLCLDGK	Carbamidomethyl(C)@8	0.0443718	1334.73	668.375	1334.69	668.352
	62.68	sp|P02788|TRFL_HUMAN	Lactotransferrin OS=Homo sapiens GN=LTF PE=1 SV=6	99	LADFALLCLDGK	Carbamidomethyl(C)@8	0.040588	1334.73	668.373	1334.69	668.352
	62.68	sp|P02788|TRFL_HUMAN	Lactotransferrin OS=Homo sapiens GN=LTF PE=1 SV=6	99	LADFALLCLDGK	Carbamidomethyl@N-term; Carbamidomethyl(C)@8	0.062441	1391.77	696.894	1391.71	696.863
	62.68	sp|P02788|TRFL_HUMAN	Lactotransferrin OS=Homo sapiens GN=LTF PE=1 SV=6	99	LADFALLCLDGK	Carbamidomethyl(C)@8	0.0132469	1334.7	668.359	1334.69	668.352
	62.68	sp|P02788|TRFL_HUMAN	Lactotransferrin OS=Homo sapiens GN=LTF PE=1 SV=6	99	LADFALLCLDGK	Carbamidomethyl(C)@8	-0.0111648	1334.68	668.347	1334.69	668.352
	62.68	sp|P02788|TRFL_HUMAN	Lactotransferrin OS=Homo sapiens GN=LTF PE=1 SV=6	99	LADFALLCLDGK	Carbamidomethyl(C)@8	-0.0289854	1334.66	668.338	1334.69	668.352
	62.68	sp|P02788|TRFL_HUMAN	Lactotransferrin OS=Homo sapiens GN=LTF PE=1 SV=6	99	LADFALLCLDGK	Carbamidomethyl(C)@8	-0.0197089	1334.67	668.343	1334.69	668.352
	62.68	sp|P02788|TRFL_HUMAN	Lactotransferrin OS=Homo sapiens GN=LTF PE=1 SV=6	99	LADFALLCLDGK	Carbamidomethyl(C)@8	0.00458071	1334.7	668.355	1334.69	668.352
	62.68	sp|P02788|TRFL_HUMAN	Lactotransferrin OS=Homo sapiens GN=LTF PE=1 SV=6	99	LADFALLCLDGK	Carbamidomethyl(C)@8	-0.011409	1334.68	668.347	1334.69	668.352
	62.68	sp|P02788|TRFL_HUMAN	Lactotransferrin OS=Homo sapiens GN=LTF PE=1 SV=6	99	LADFALLCLDGK	Carbamidomethyl(C)@8	-0.013606	1334.68	668.346	1334.69	668.352
	62.68	sp|P02788|TRFL_HUMAN	Lactotransferrin OS=Homo sapiens GN=LTF PE=1 SV=6	99	NLLFNDNTECLAR	Carbamidomethyl(C)@10	0.0408584	1578.79	790.401	1578.75	790.38
	62.68	sp|P02788|TRFL_HUMAN	Lactotransferrin OS=Homo sapiens GN=LTF PE=1 SV=6	99	NLLFNDNTECLAR	Carbamidomethyl(C)@10	0.00607176	1578.75	790.383	1578.75	790.38
	62.68	sp|P02788|TRFL_HUMAN	Lactotransferrin OS=Homo sapiens GN=LTF PE=1 SV=6	99	NLLFNDNTECLAR	Carbamidomethyl(C)@10	-0.0105282	1578.74	790.375	1578.75	790.38
	62.68	sp|P02788|TRFL_HUMAN	Lactotransferrin OS=Homo sapiens GN=LTF PE=1 SV=6	97.79	SVNGKEDAIWNLLR	Deamidated(N)@3	-0.0047612	1614.83	539.284	1614.84	539.286
	62.68	sp|P02788|TRFL_HUMAN	Lactotransferrin OS=Homo sapiens GN=LTF PE=1 SV=6	99	SVQWCAVSQPEATK	Quinone(W)@4; Carbamidomethyl(C)@5	0.0297718	1619.75	810.885	1619.72	810.87
	62.68	sp|P02788|TRFL_HUMAN	Lactotransferrin OS=Homo sapiens GN=LTF PE=1 SV=6	98.6	SVQWCAVSQPEATK	Quinone(W)@4; Carbamidomethyl(C)@5	-0.0134369	1619.71	810.863	1619.72	810.87
	62.68	sp|P02788|TRFL_HUMAN	Lactotransferrin OS=Homo sapiens GN=LTF PE=1 SV=6	99	VVWCAVGEQELR	Carbamidomethyl(C)@4	0.0235783	1444.74	723.376	1444.71	723.364
	62.68	sp|P02788|TRFL_HUMAN	Lactotransferrin OS=Homo sapiens GN=LTF PE=1 SV=6	99	YYGYTGAFR		-0.00414212	1096.49	549.254	1096.5	549.256
Band4	%Cov	Accessions	Names	Conf	Sequence	Modifications	dMass	Prec MW	Prec m/z	Theor MW	Theor m/z
	29.05	sp|P29401|TKT_HUMAN	Transketolase OS=Homo sapiens GN=TKT PE=1 SV=3	99	IIALDGDTK		-0.0124884	944.505	473.26	944.518	473.266
	29.05	sp|P29401|TKT_HUMAN	Transketolase OS=Homo sapiens GN=TKT PE=1 SV=3	99	ILATPPQEDAPSVDIANIR	Deamidated(Q)@7	-1.02504	2019.02	674.015	2020.05	674.357
	29.05	sp|P29401|TKT_HUMAN	Transketolase OS=Homo sapiens GN=TKT PE=1 SV=3	99	MFGIDRDAIAQAVR	Oxidation(M)@1	-0.0173789	1577.78	526.934	1577.8	526.94
	29.05	sp|P29401|TKT_HUMAN	Transketolase OS=Homo sapiens GN=TKT PE=1 SV=3	99	SVPTSTVFYPSDGVATEK		-0.0446012	1883.87	942.943	1883.92	942.965
	29.05	sp|P29401|TKT_HUMAN	Transketolase OS=Homo sapiens GN=TKT PE=1 SV=3	98.99	SVPTSTVFYPSDGVATEKAVELAANTK		0.0197119	2781.43	928.15	2781.41	928.143
	29.05	sp|P29401|TKT_HUMAN	Transketolase OS=Homo sapiens GN=TKT PE=1 SV=3	99	TSRPENAIIYNNNEDFQVGQAK	Deamidated(N)@12	-1.00899	2507.18	836.734	2508.19	837.07
	29.05	sp|P29401|TKT_HUMAN	Transketolase OS=Homo sapiens GN=TKT PE=1 SV=3	99	TVPFCSTFAAFFTR	Carbamidomethyl(C)@5	-0.0655849	1650.72	826.368	1650.79	826.401
	29.05	sp|P29401|TKT_HUMAN	Transketolase OS=Homo sapiens GN=TKT PE=1 SV=3	99	VLDPFTIKPLDR		0.0310299	1412.83	471.952	1412.8	471.942
	29.05	sp|P29401|TKT_HUMAN	Transketolase OS=Homo sapiens GN=TKT PE=1 SV=3	99	IIALDGDTK		0.0276695	944.545	473.28	944.518	473.266
	29.05	sp|P29401|TKT_HUMAN	Transketolase OS=Homo sapiens GN=TKT PE=1 SV=3	99	IIALDGDTK		-0.011512	944.506	473.26	944.518	473.266
	29.05	sp|P29401|TKT_HUMAN	Transketolase OS=Homo sapiens GN=TKT PE=1 SV=3	99	IIALDGDTK		0.014487	944.532	473.273	944.518	473.266
	29.05	sp|P29401|TKT_HUMAN	Transketolase OS=Homo sapiens GN=TKT PE=1 SV=3	94.7	IIALDGDTK		0.0273033	944.545	473.28	944.518	473.266
	29.05	sp|P29401|TKT_HUMAN	Transketolase OS=Homo sapiens GN=TKT PE=1 SV=3	99	ILATPPQEDAPSVDIANIR		0.0153654	2019.08	674.034	2019.06	674.029
	29.05	sp|P29401|TKT_HUMAN	Transketolase OS=Homo sapiens GN=TKT PE=1 SV=3	99	ILATPPQEDAPSVDIANIR		0.0026815	2019.07	1010.54	2019.06	1010.54
	29.05	sp|P29401|TKT_HUMAN	Transketolase OS=Homo sapiens GN=TKT PE=1 SV=3	99	ILATPPQEDAPSVDIANIR		0.0362378	2019.1	674.041	2019.06	674.029
	29.05	sp|P29401|TKT_HUMAN	Transketolase OS=Homo sapiens GN=TKT PE=1 SV=3	99	ILATPPQEDAPSVDIANIR		0.0141552	2019.08	1010.55	2019.06	1010.54
	29.05	sp|P29401|TKT_HUMAN	Transketolase OS=Homo sapiens GN=TKT PE=1 SV=3	99	ILATPPQEDAPSVDIANIR		0.0111037	2019.08	1010.54	2019.06	1010.54
	29.05	sp|P29401|TKT_HUMAN	Transketolase OS=Homo sapiens GN=TKT PE=1 SV=3	99	ILATPPQEDAPSVDIANIR	Carbamidomethyl@N-term	0.0675527	2076.15	693.058	2076.09	693.036
	29.05	sp|P29401|TKT_HUMAN	Transketolase OS=Homo sapiens GN=TKT PE=1 SV=3	99	MFGIDRDAIAQAVR	Oxidation(M)@1	0.084969	1577.88	526.968	1577.8	526.94
	29.05	sp|P29401|TKT_HUMAN	Transketolase OS=Homo sapiens GN=TKT PE=1 SV=3	99	MFGIDRDAIAQAVR	Oxidation(M)@1	0.0675753	1577.87	526.963	1577.8	526.94
	29.05	sp|P29401|TKT_HUMAN	Transketolase OS=Homo sapiens GN=TKT PE=1 SV=3	98.08	MFGIDRDAIAQAVR	Oxidation(M)@1	-0.0569265	1577.74	526.921	1577.8	526.94
	29.05	sp|P29401|TKT_HUMAN	Transketolase OS=Homo sapiens GN=TKT PE=1 SV=3	99	SVPTSTVFYPSDGVATEK		0.0108144	1883.93	942.97	1883.92	942.965
	29.05	sp|P29401|TKT_HUMAN	Transketolase OS=Homo sapiens GN=TKT PE=1 SV=3	99	SVPTSTVFYPSDGVATEK		-0.0076168	1883.91	942.961	1883.92	942.965
	29.05	sp|P29401|TKT_HUMAN	Transketolase OS=Homo sapiens GN=TKT PE=1 SV=3	99	SVPTSTVFYPSDGVATEK		-0.0270244	1883.89	942.951	1883.92	942.965
	29.05	sp|P29401|TKT_HUMAN	Transketolase OS=Homo sapiens GN=TKT PE=1 SV=3	99	TSRPENAIIYNNNEDFQVGQAK	Deamidated(N)@12	-0.951865	2507.24	836.753	2508.19	837.07
	29.05	sp|P29401|TKT_HUMAN	Transketolase OS=Homo sapiens GN=TKT PE=1 SV=3	99	TSRPENAIIYNNNEDFQVGQAK		0.0579665	2507.26	836.761	2507.2	836.742
	29.05	sp|P29401|TKT_HUMAN	Transketolase OS=Homo sapiens GN=TKT PE=1 SV=3	99	TSRPENAIIYNNNEDFQVGQAK	Deamidated(N)@12	0.0362768	2508.22	837.082	2508.19	837.07
	16.24	sp|P05164|PERM_HUMAN	Myeloperoxidase OS=Homo sapiens GN=MPO PE=1 SV=1	99	IANVFTNAFR		0.0033431	1151.61	576.813	1151.61	576.812
	16.24	sp|P05164|PERM_HUMAN	Myeloperoxidase OS=Homo sapiens GN=MPO PE=1 SV=1	99	QALAQISLPR		-0.0104471	1095.63	548.822	1095.64	548.827
	16.24	sp|P05164|PERM_HUMAN	Myeloperoxidase OS=Homo sapiens GN=MPO PE=1 SV=1	99	VFFASWR		-0.0337874	911.432	456.723	911.465	456.74
	16.24	sp|P05164|PERM_HUMAN	Myeloperoxidase OS=Homo sapiens GN=MPO PE=1 SV=1	99	VVLEGGIDPILR		0.0085323	1279.76	640.886	1279.75	640.882
	16.24	sp|P05164|PERM_HUMAN	Myeloperoxidase OS=Homo sapiens GN=MPO PE=1 SV=1	99	VVLEGGIDPILR		-0.0228373	1279.73	640.871	1279.75	640.882
	16.24	sp|P05164|PERM_HUMAN	Myeloperoxidase OS=Homo sapiens GN=MPO PE=1 SV=1	99	VVLEGGIDPILR		0.00352781	1279.75	640.884	1279.75	640.882
	16.24	sp|P05164|PERM_HUMAN	Myeloperoxidase OS=Homo sapiens GN=MPO PE=1 SV=1	98.65	VVLEGGIDPILR		0.0213487	1279.77	640.893	1279.75	640.882
Band5	%Cov	Accessions	Names	Conf	Sequence	Modifications	dMass	Prec MW	Prec m/z	Theor MW	Theor m/z
	48.72	sp|P05164|PERM_HUMAN	Myeloperoxidase OS=Homo sapiens GN=MPO PE=1 SV=1	99	DFVNCSTLPALNLASWR	Carbamidomethyl(C)@5	-0.00417266	1962.96	982.486	1962.96	982.488
	48.72	sp|P05164|PERM_HUMAN	Myeloperoxidase OS=Homo sapiens GN=MPO PE=1 SV=1	99	DGDRFWWENEGVFSMQQR	Deamidated(N)@9; Oxidation(M)@15	-0.955545	2302.01	768.346	2302.97	768.664
	48.72	sp|P05164|PERM_HUMAN	Myeloperoxidase OS=Homo sapiens GN=MPO PE=1 SV=1	99	DYLPLVLGPTAMR	Oxidation(M)@12	-0.0536971	1460.72	731.365	1460.77	731.392
	48.72	sp|P05164|PERM_HUMAN	Myeloperoxidase OS=Homo sapiens GN=MPO PE=1 SV=1	99	FCGLPQPETVGQLGTVLR	Carbamidomethyl(C)@2	-0.0494835	1970.98	657.999	1971.02	658.016
	48.72	sp|P05164|PERM_HUMAN	Myeloperoxidase OS=Homo sapiens GN=MPO PE=1 SV=1	99	IANVFTNAFR		-0.0397145	1151.57	576.792	1151.61	576.812
	48.72	sp|P05164|PERM_HUMAN	Myeloperoxidase OS=Homo sapiens GN=MPO PE=1 SV=1	99	IGLDLPALNMQR	Oxidation(M)@10	0.00896758	1355.73	678.873	1355.72	678.869
	48.72	sp|P05164|PERM_HUMAN	Myeloperoxidase OS=Homo sapiens GN=MPO PE=1 SV=1	99	IICDNTGITTVSK	Carbamidomethyl(C)@3	0.0323712	1420.76	711.385	1420.72	711.369
	48.72	sp|P05164|PERM_HUMAN	Myeloperoxidase OS=Homo sapiens GN=MPO PE=1 SV=1	99	IKNQADCIPFFR	Carbamidomethyl(C)@7	0.00457949	1507.77	503.596	1507.76	503.594
	48.72	sp|P05164|PERM_HUMAN	Myeloperoxidase OS=Homo sapiens GN=MPO PE=1 SV=1	99	NNIFMSNSYPR	Oxidation(M)@5	0.0154228	1357.62	679.819	1357.61	679.812
	48.72	sp|P05164|PERM_HUMAN	Myeloperoxidase OS=Homo sapiens GN=MPO PE=1 SV=1	99	NQINALTSFVDASMVYGSEEPLAR	Deamidated(N)@1; Oxidation(M)@14	0.02473	2628.26	877.095	2628.24	877.087
	48.72	sp|P05164|PERM_HUMAN	Myeloperoxidase OS=Homo sapiens GN=MPO PE=1 SV=1	99	QALAQISLPR		-0.00583537	1095.63	548.824	1095.64	548.827
	48.72	sp|P05164|PERM_HUMAN	Myeloperoxidase OS=Homo sapiens GN=MPO PE=1 SV=1	99	QNQIAVDEIR		-0.0188501	1184.6	593.305	1184.61	593.315
	48.72	sp|P05164|PERM_HUMAN	Myeloperoxidase OS=Homo sapiens GN=MPO PE=1 SV=1	99	RFCGLPQPETVGQLGTVLR	Carbamidomethyl(C)@3	-0.00921879	2127.12	710.046	2127.13	710.049
	48.72	sp|P05164|PERM_HUMAN	Myeloperoxidase OS=Homo sapiens GN=MPO PE=1 SV=1	99	VFFASWR		-0.00226355	911.463	456.739	911.465	456.74
	48.72	sp|P05164|PERM_HUMAN	Myeloperoxidase OS=Homo sapiens GN=MPO PE=1 SV=1	99	VGPLLACIIGTQFR	Carbamidomethyl(C)@7	-0.0862296	1543.77	772.891	1543.85	772.935
	48.72	sp|P05164|PERM_HUMAN	Myeloperoxidase OS=Homo sapiens GN=MPO PE=1 SV=1	99	VVLEGGIDPILR		0.0417696	1279.79	640.903	1279.75	640.882
	48.72	sp|P05164|PERM_HUMAN	Myeloperoxidase OS=Homo sapiens GN=MPO PE=1 SV=1	98.41	GLMATPAK	Oxidation(M)@3	-0.0357181	803.385	402.7	803.421	402.718
	48.72	sp|P05164|PERM_HUMAN	Myeloperoxidase OS=Homo sapiens GN=MPO PE=1 SV=1	97.59	LFEQVMR	Oxidation(M)@6	0.0321511	937.501	469.758	937.469	469.742
	48.72	sp|P05164|PERM_HUMAN	Myeloperoxidase OS=Homo sapiens GN=MPO PE=1 SV=1	99	DGDRFWWENEGVFSMQQR	Deamidated(N)@9; Oxidation(M)@15	0.966728	2303.94	768.986	2302.97	768.664
	48.72	sp|P05164|PERM_HUMAN	Myeloperoxidase OS=Homo sapiens GN=MPO PE=1 SV=1	96.47	DGDRFWWENEGVFSMQQR	Oxidation(M)@15	0.0434839	2302.03	768.351	2301.99	768.336
	48.72	sp|P05164|PERM_HUMAN	Myeloperoxidase OS=Homo sapiens GN=MPO PE=1 SV=1	99	FCGLPQPETVGQLGTVLR	Carbamidomethyl(C)@2	-0.0195527	1971.01	986.51	1971.02	986.52
	48.72	sp|P05164|PERM_HUMAN	Myeloperoxidase OS=Homo sapiens GN=MPO PE=1 SV=1	99	FCGLPQPETVGQLGTVLR	Carbamidomethyl(C)@2	-4.8873e-05	1971.02	658.015	1971.02	658.016
	48.72	sp|P05164|PERM_HUMAN	Myeloperoxidase OS=Homo sapiens GN=MPO PE=1 SV=1	99	FCGLPQPETVGQLGTVLR	Carbamidomethyl(C)@2	-0.0251324	1971	658.007	1971.02	658.016
	48.72	sp|P05164|PERM_HUMAN	Myeloperoxidase OS=Homo sapiens GN=MPO PE=1 SV=1	99	FCGLPQPETVGQLGTVLR	Carbamidomethyl(C)@2	0.025976	1971.05	986.533	1971.02	986.52
	48.72	sp|P05164|PERM_HUMAN	Myeloperoxidase OS=Homo sapiens GN=MPO PE=1 SV=1	99	FCGLPQPETVGQLGTVLR	Carbamidomethyl(C)@2	-0.068708	1970.96	657.993	1971.02	658.016
	48.72	sp|P05164|PERM_HUMAN	Myeloperoxidase OS=Homo sapiens GN=MPO PE=1 SV=1	99	FCGLPQPETVGQLGTVLR	Carbamidomethyl(C)@2	-0.0492134	1970.98	986.495	1971.02	986.52
	48.72	sp|P05164|PERM_HUMAN	Myeloperoxidase OS=Homo sapiens GN=MPO PE=1 SV=1	99	FCGLPQPETVGQLGTVLR	Carbamidomethyl(C)@2	-0.0344441	1970.99	986.502	1971.02	986.52
	48.72	sp|P05164|PERM_HUMAN	Myeloperoxidase OS=Homo sapiens GN=MPO PE=1 SV=1	98.12	GLMATPAK	Oxidation(M)@3	-0.0251598	803.396	402.705	803.421	402.718
	48.72	sp|P05164|PERM_HUMAN	Myeloperoxidase OS=Homo sapiens GN=MPO PE=1 SV=1	95.6	GLMATPAK	Oxidation(M)@3	-0.00251757	803.419	402.717	803.421	402.718
	48.72	sp|P05164|PERM_HUMAN	Myeloperoxidase OS=Homo sapiens GN=MPO PE=1 SV=1	99	IANVFTNAFR		0.0403573	1151.65	576.832	1151.61	576.812
	48.72	sp|P05164|PERM_HUMAN	Myeloperoxidase OS=Homo sapiens GN=MPO PE=1 SV=1	99	IANVFTNAFR		0.0526855	1151.66	576.838	1151.61	576.812
	48.72	sp|P05164|PERM_HUMAN	Myeloperoxidase OS=Homo sapiens GN=MPO PE=1 SV=1	99	IANVFTNAFR		0.0138701	1151.62	576.819	1151.61	576.812
	48.72	sp|P05164|PERM_HUMAN	Myeloperoxidase OS=Homo sapiens GN=MPO PE=1 SV=1	99	IANVFTNAFR		0.0243674	1151.63	576.824	1151.61	576.812
	48.72	sp|P05164|PERM_HUMAN	Myeloperoxidase OS=Homo sapiens GN=MPO PE=1 SV=1	99	IGLDLPALNMQR	Oxidation(M)@10	0.0211737	1355.74	678.879	1355.72	678.869
	48.72	sp|P05164|PERM_HUMAN	Myeloperoxidase OS=Homo sapiens GN=MPO PE=1 SV=1	99	IGLDLPALNMQR	Oxidation(M)@10	0.0155589	1355.74	678.877	1355.72	678.869
	48.72	sp|P05164|PERM_HUMAN	Myeloperoxidase OS=Homo sapiens GN=MPO PE=1 SV=1	99	IICDNTGITTVSK	Carbamidomethyl(C)@3	0.0263902	1420.75	711.382	1420.72	711.369
	48.72	sp|P05164|PERM_HUMAN	Myeloperoxidase OS=Homo sapiens GN=MPO PE=1 SV=1	97.41	LFEQVMR	Oxidation(M)@6	0.0493006	937.518	469.767	937.469	469.742
	48.72	sp|P05164|PERM_HUMAN	Myeloperoxidase OS=Homo sapiens GN=MPO PE=1 SV=1	95.98	LFEQVMR	Oxidation(M)@6	0.00834924	937.477	469.746	937.469	469.742
	48.72	sp|P05164|PERM_HUMAN	Myeloperoxidase OS=Homo sapiens GN=MPO PE=1 SV=1	99	NQINALTSFVDASMVYGSEEPLAR	Oxidation(M)@14	-0.0949276	2627.16	876.727	2627.25	876.759
	48.72	sp|P05164|PERM_HUMAN	Myeloperoxidase OS=Homo sapiens GN=MPO PE=1 SV=1	99	NQINALTSFVDASMVYGSEEPLAR	Ser->LacticAcid(S)@13; Dioxidation(M)@14	0.0131953	2628.25	877.091	2628.24	877.087
	48.72	sp|P05164|PERM_HUMAN	Myeloperoxidase OS=Homo sapiens GN=MPO PE=1 SV=1	99	NQINALTSFVDASMVYGSEEPLAR	Oxidation(M)@14	-0.117448	2627.14	876.719	2627.25	876.759
	48.72	sp|P05164|PERM_HUMAN	Myeloperoxidase OS=Homo sapiens GN=MPO PE=1 SV=1	99	NQINALTSFVDASMVYGSEEPLAR	Oxidation(M)@14	0.928369	2628.18	877.068	2627.25	876.759
	48.72	sp|P05164|PERM_HUMAN	Myeloperoxidase OS=Homo sapiens GN=MPO PE=1 SV=1	99	NQINALTSFVDASMVYGSEEPLAR	Oxidation(M)@14	-0.154249	2627.1	876.707	2627.25	876.759
	48.72	sp|P05164|PERM_HUMAN	Myeloperoxidase OS=Homo sapiens GN=MPO PE=1 SV=1	99	NQINALTSFVDASMVYGSEEPLAR	Deamidated(N)@4; Oxidation(M)@14	-1.01596	2627.22	876.748	2628.24	877.087
	48.72	sp|P05164|PERM_HUMAN	Myeloperoxidase OS=Homo sapiens GN=MPO PE=1 SV=1	99	QALAQISLPR		-0.0478243	1095.59	548.803	1095.64	548.827
	48.72	sp|P05164|PERM_HUMAN	Myeloperoxidase OS=Homo sapiens GN=MPO PE=1 SV=1	99	QALAQISLPR		-0.00339416	1095.64	548.826	1095.64	548.827
	48.72	sp|P05164|PERM_HUMAN	Myeloperoxidase OS=Homo sapiens GN=MPO PE=1 SV=1	99	QALAQISLPR		0.0262666	1095.67	548.841	1095.64	548.827
	48.72	sp|P05164|PERM_HUMAN	Myeloperoxidase OS=Homo sapiens GN=MPO PE=1 SV=1	99	QALAQISLPR		0.0278534	1095.67	548.841	1095.64	548.827
	48.72	sp|P05164|PERM_HUMAN	Myeloperoxidase OS=Homo sapiens GN=MPO PE=1 SV=1	99	QALAQISLPR	Carbamidomethyl@N-term	-0.0283529	1152.63	577.324	1152.66	577.338
	48.72	sp|P05164|PERM_HUMAN	Myeloperoxidase OS=Homo sapiens GN=MPO PE=1 SV=1	99	QNQIAVDEIR		-0.00102922	1184.61	593.314	1184.61	593.315
	48.72	sp|P05164|PERM_HUMAN	Myeloperoxidase OS=Homo sapiens GN=MPO PE=1 SV=1	99	RFCGLPQPETVGQLGTVLR	Carbamidomethyl(C)@3	0.0219067	2127.15	710.057	2127.13	710.049
	48.72	sp|P05164|PERM_HUMAN	Myeloperoxidase OS=Homo sapiens GN=MPO PE=1 SV=1	99	RFCGLPQPETVGQLGTVLR	Carbamidomethyl(C)@3	0.0621867	2127.19	710.07	2127.13	710.049
	48.72	sp|P05164|PERM_HUMAN	Myeloperoxidase OS=Homo sapiens GN=MPO PE=1 SV=1	99	RFCGLPQPETVGQLGTVLR	Carbamidomethyl(C)@3	-0.00207824	2127.12	710.048	2127.13	710.049
	48.72	sp|P05164|PERM_HUMAN	Myeloperoxidase OS=Homo sapiens GN=MPO PE=1 SV=1	99	RFCGLPQPETVGQLGTVLR	Carbamidomethyl(C)@3	0.0114705	2127.14	710.053	2127.13	710.049
	48.72	sp|P05164|PERM_HUMAN	Myeloperoxidase OS=Homo sapiens GN=MPO PE=1 SV=1	99	VGPLLACIIGTQFR	Carbamidomethyl(C)@7	0.00202027	1543.86	772.936	1543.85	772.935
	48.72	sp|P05164|PERM_HUMAN	Myeloperoxidase OS=Homo sapiens GN=MPO PE=1 SV=1	99	VGPLLACIIGTQFR	Carbamidomethyl(C)@7	0.0260662	1543.88	772.948	1543.85	772.935
	48.72	sp|P05164|PERM_HUMAN	Myeloperoxidase OS=Homo sapiens GN=MPO PE=1 SV=1	99	VGPLLACIIGTQFR	Carbamidomethyl(C)@7	0.0292398	1543.88	772.949	1543.85	772.935
	48.72	sp|P05164|PERM_HUMAN	Myeloperoxidase OS=Homo sapiens GN=MPO PE=1 SV=1	99	VGPLLACIIGTQFR	Carbamidomethyl(C)@7	0.00263058	1543.86	772.936	1543.85	772.935
	48.72	sp|P05164|PERM_HUMAN	Myeloperoxidase OS=Homo sapiens GN=MPO PE=1 SV=1	99	VGPLLACIIGTQFR	Carbamidomethyl(C)@7	-0.0364289	1543.82	772.916	1543.85	772.935
	48.72	sp|P05164|PERM_HUMAN	Myeloperoxidase OS=Homo sapiens GN=MPO PE=1 SV=1	99	VGPLLACIIGTQFR	Carbamidomethyl(C)@7	-0.0033504	1543.85	772.933	1543.85	772.935
	48.72	sp|P05164|PERM_HUMAN	Myeloperoxidase OS=Homo sapiens GN=MPO PE=1 SV=1	99	VGPLLACIIGTQFR	Carbamidomethyl(C)@7	-0.0227581	1543.83	772.923	1543.85	772.935
	48.72	sp|P05164|PERM_HUMAN	Myeloperoxidase OS=Homo sapiens GN=MPO PE=1 SV=1	99	VGPLLACIIGTQFR	Carbamidomethyl(C)@7	-0.0496114	1543.8	772.91	1543.85	772.935
	48.72	sp|P05164|PERM_HUMAN	Myeloperoxidase OS=Homo sapiens GN=MPO PE=1 SV=1	99	VGPLLACIIGTQFR	Carbamidomethyl(C)@7	-0.0176315	1543.84	772.926	1543.85	772.935
	48.72	sp|P05164|PERM_HUMAN	Myeloperoxidase OS=Homo sapiens GN=MPO PE=1 SV=1	99	VGPLLACIIGTQFR	Carbamidomethyl(C)@7	-0.0571792	1543.8	772.906	1543.85	772.935
	48.72	sp|P05164|PERM_HUMAN	Myeloperoxidase OS=Homo sapiens GN=MPO PE=1 SV=1	99	VGPLLACIIGTQFR	Carbamidomethyl(C)@7	-0.0399686	1543.81	772.915	1543.85	772.935
	48.72	sp|P05164|PERM_HUMAN	Myeloperoxidase OS=Homo sapiens GN=MPO PE=1 SV=1	99	VGPLLACIIGTQFR	Carbamidomethyl(C)@7	0.0962512	1543.95	772.983	1543.85	772.935
[truncated: 413 more rows]

## Sheet: Supplementary Table1
Supplementary Table 1
Donor1
Treatment: PMA
[truncated: 3,029 more rows]
