# Supplementary material for: Protein cross-linking by chlorinated polyamines and transglutamylation stabilizes neutrophil extracellular traps
Source: Cell Death Dis. 2016 Aug 11;7(8):e2332–. doi: 10.1038/cddis.2016.200 (PMC5108309; doi:10.1038/cddis.2016.200)
Supplement: Supplementary Table 2 [file cddis2016200x4.xlsx]

## Sheet: Donor1_Ctrl
Crosslinker	x-link position	K donor protein	Q donor protein	K donor sequence	Q donor sequence
Q_K (TG)	K212-Q97/Q103	CTSG	ELANE	AMDQK (208-212)	QVFAVQR (97-103)
Q_K (TG)	K122/128-Q38*	HIST1H2B	CTSG	AVTKYTSSK (119-128)	QYKEKNEEAVRR (38-49)
Q_K (TG)	K694-Q211	LTF	CTSG	YLGPQYVAGITNLKK (681-695)	AMDQK (208-212)
Q_K (TG)	K31-Q575	LYZ	MPO	TLKR (29-32)	LFEQVMR (572-578)
Q_K (TG)	K13-Q575	HIST1H2B	MPO	mPEVSSKGATISK (0-13)	LFEQVMR (572-578)
Crosslinker	x-link position	Q1 donor protein	Q2 donor protein	Q1 donor sequence	Q2 donor sequence
Q_Q (TG+SPN)	Q122-Q444	LYZ	MPO	DPQGIR (120-125)	WDGERLYQEAR (397-447)
Crosslinker	x-link position	K1 donor protein	K2 donor protein	K1 donor sequence	K2 donor sequence
K_K (SPN)	K32-K31	HIST1H2B	S100A6	KEGKKRK (26-32)	YSGREGDKHTLSK (19-31)
Crosslinker	x-link position	K donor protein	M donor protein	K donor sequence	M donor sequence
K_M(SPN)	K110-M472	HIST1H2B	MPO	LLLPGELAK (102-110)	DYPLVLGPTAMR (461-473)
K_M(SPN)	K35-M409/415*	A100A8	MPO	DDLK (32-35)	SSEMPELTSMHTLLLR (406-421)
Crosslinker	x-link position	Q1 donor protein	Q2 donor protein	Q1 donor sequence	Q2 donor sequence
Q_Q (TG+Spermidine)	Q104-Q444	MPO	MPO	QPVAATR (104-110)	WDGERLYQEAR (437-447)
Crosslinker	x-link position	K1 donor protein	K2 donor protein	K1 donor sequence	K2 donor sequence
K_K (Putrescine)	K5-K586/598*	S100A9	LTF	MTBK (1-5)	DLKLADFALLBLDGK (584-598)
K_K (Putrescine)	K108-K40/42*	CTSG	CTSG	NITYK (104-108)	QYKEKNEEAVRR (38-49)
K_K (Putrescine)	K108-K48	CTSG	S100A8	NITYK (104-108)	LLEFEBPQYIRK (37-48)
Crosslinker	x-link position	K donor protein	M donor protein	K donor sequence	M donor sequence
K_M(Spermidine)	K638-M179	LTF	MPO	QVLLHQQAK (630-638)	TITGMBNNR (175-183)
Crosslinker	x-link position	K donor protein	M donor protein	K donor sequence	M donor sequence
K_M(Putrescine)	K598-M1	LTF	S100A9	DLKLADFALLBLDGK (584-598)	MTBK (1-5)

## Sheet: Donor1_BNPH2
Crosslinker	x-link position	K1 donor protein	K2 donor protein	K1 donor sequence	K2 donor sequence
K_K (SPN)	K299/301-K47*	LTF	LTF	FGKDK (297-301)	NMRKVR (44-49)
K_K (SPN)	K257/260-K260/262*	LTF	LTF	KPVDK (257-260)	PVDKFKDBHLAR (257-268)
K_K (SPN)	K144-K603	TLK	TLK	YFDK (141-144)	PAELLKMFGIDR (598-609)
K_K (SPN)	K47-K304/K315*	LTF	LTF	NMRK (44-47)	SPKFQLFGSPSGQK (302-315)
K_K (SPN)	K296-K320	LTF	LTF	QAQEK (292-296)	DLLFKDSAIGFSR (316-328)
Crosslinker	x-link position	K1 donor protein	K2 donor protein	K1 donor sequence	K2 donor sequence
K_K (Spermidine)	K314-K352	TLK	LTF	VGDKIATR (311-318)	KSEEEVAAR (352-360)
Crosslinker	x-link position	K1 donor protein	K2 donor protein	K1 donor sequence	K2 donor sequence
K_K (Putrescine)	K624-K553	LTF	TLK	MDKVER (622-627)	LILDSARATKGR (544-555)
K_K (Putrescine)	K330-K60	ENO1	ENO1	RIAK (327-330)	YMGKGVSK (57-64)

## Sheet: Donor2_Ctrl
Crosslinker	x-link position	K donor protein	Q donor protein	K donor sequence	Q donor sequence
Q_K (TG)	K556-Q575	MPO	MPO	GLMATPAK (549-556)	LFEQVMR (572-578)
Q_K (TG)	K155/158-Q517*	CTSG	MPO	LKTGK (154-158)	LDNRYQPMEPNPR (512-524)
Q_K (TG)	K212-Q589	CTSG	MPO	AMDQK (208-212)	IGLDLPALNMQRSR (579-592)
Q_K (TG)	K592-Q71	CTSG	MPO	EYWLVK (292-297)	QLVDK (71-75)
Crosslinker	x-link position	K1 donor protein	K2 donor protein	K1 donor sequence	K2 donor sequence
K_K (SPN)	K33-K108	CTSG	CTSG	KTYGK (33-37)	VPSQWQRNITYK (97-108)
Crosslinker	x-link position	Q1 donor protein	Q2 donor protein	Q1 donor sequence	Q2 donor sequence
Q_Q (TG+SPN)	Q18/Q22-Q455*	CAT	CAT	EQRAAQK (17-23)	AFYVNVLNEEQRKR (445-458)
Q_Q (TG+SPN)	Q306-Q195	MPO	CAT	IKNQADBIPFFR (302-314)	PESLHQVSFLFSDR (190-203)
Crosslinker	x-link position	K1 donor protein	K2 donor protein	K1 donor sequence	K2 donor sequence
K_K (Spermidine)	K18-K32	HIST1H2B	AZU1	KGFKK (14-18)	KARPR (32-36)
Crosslinker	x-link position	Q1 donor protein	Q2 donor protein	Q1 donor sequence	Q2 donor sequence
Q_Q (TG+Spermidine)	Q18/22-Q455*	CAT	CAT	EQRAAQK (17-23)	AFYVNVLNEEQRKR (445-458)
Q_Q (TG+Spermidine)	Q306-Q195	MPO	CAT	IKNQADBIPFFR (303-314)	PESLHQVSFLFSDR (190-203)
Crosslinker	x-link position	K1 donor protein	K2 donor protein	K1 donor sequence	K2 donor sequence
K_K (Putrescine)	K50-K29/30*	S100A9	HIST1H2B	DLQNFLK (44-50)	EGKKRKR (27-33)
K_K (Putrescine)	K54-K50	CTSG	S100A9	RLIWEK (49-54)	DLQNFLK (44-50)
K_K (Putrescine)	K21-K108	HIST1H4	CTSG	KVLR (21-24)	NITYKSNPNR (104-113)
K_K (Putrescine)	K93-K92	S100A9	HIST1H4	LTWASHEK (86-93)	TVTAMDVVYALKR (81-93)
K_K (Putrescine)	K93-K45/48*	S100A9	HIST1H2B	LTWASHEK (86-93)	ESYSIYIYKVLK (37-48)

## Sheet: Donor2_BNPH2
Crosslinker	x-link position	K donor protein	Q donor protein	K donor sequence	Q donor sequence
Q_K (TG)	K22/25-Q589*	HIST1H2B	MPO	AVVKTQK (19-25)	LFEQVMRIGLDLPALNMQR (572-590)
Q_K (TG)	K625-Q46	MPO	S100A9	NLKLAR (623-628)	KDLQNFLKK (43-51)
Q_K (TG)	K13-Q589	HIST1H2B	MPO	GATISK (8-13)	IGLDLPALNMQRSR (579-592)
Q_K (TG)	K192-Q141/144*	HIST1H4	LYZ	LLRK (189-192)	QYVQGBGV (141-149)
Q_K (TG)	K327-Q635/636*	TLK	LTF	KAYGQALAK (319-327)	QVLLHQQAK (630-638)
Crosslinker	x-link position	K1 donor protein	K2 donor protein	K1 donor sequence	K2 donor sequence
K_K (SPN)	K260-K296/299*	LTF	LTF	PVDKFK (257-262)	QAQEKFGK (292-299)
K_K (SPN)	K13/17-K50/51*	HIST1H4	S100A9	GLGKGGAK (10-17)	ELVRKDLQNFLKK (39-51)
Crosslinker	x-link position	K1 donor protein	K2 donor protein	K1 donor sequence	K2 donor sequence
K_K (Spermidine)	K473-K376	LTF	LTF	SDTSLTWNSVK (463-473)	VVWBAVGEQELRK (364-376)
K_K (Spermidine)	K6-K96	HIST1H4	HIST1H2A	GKGGKGLGK (5-13)	NDEELNK (90-96)
K_K (Spermidine)	K6/9-K17*	HIST1H4	HIST1H4	GKGGK (5-9)	GGAKR (14-18)
Crosslinker	x-link position	K1 donor protein	K2 donor protein	K1 donor sequence	K2 donor sequence
K_K (Putrescine)	K649-K473/475*	LTF	LTF	FGRNGSDBPDK (639-649)	RSDTSLTWNSVKGK (462-475)
K_K (Putrescine)	K233/239-K103/105*	ENO1	ENO1	TAIGKAGYTDK (229-239)	IDKLMIEMDGTENKSK (90-105)
K_K (Putrescine)	K37-K20	CTSG	CTSG	KTYGKQYK (33-40)	RLVBVLLVBSSAVAQLHK (3-20)
K_K (Putrescine)	K128-K17	HIST1H2B	HIST1H4	YTSSK (123-128)	GLGKGGAKRHR (10-20)
K_K (Putrescine)	K37-K78	HIST1H2A	MPO	LLRK (34-37)	QLVDKAYKER (71-80)
Crosslinker	x-link position	M donor protein	K donor protein	M donor sequence	K donor sequence
K_M (Putrescine)	M577-K13/14*	MPO	HIST1H2B	LFEQVMRIGLDLPALNMQR (572-590)	GATISKK (8-14)
Crosslinker	x-link position	Q1 donor protein	Q2 donor protein	Q1 donor sequence	Q2 donor sequence
Q_Q (TG+Putrescine)	Q399-Q269/272/277/279*	TLK	TLK	AFDQIR (396-401)	NMAEQIIQEIYSQIQSKKK (265-283)

## Sheet: Donor2_SPN
Crosslinker	x-link position	K donor protein	Q donor protein	K donor sequence	Q donor sequence
Q_K (TG)	K103-Q359/367*	MPO	MPO	SGSASPMELLSYFK (90-103)	NMSNQLGLLAVNQR (355-368)
Q_K (TG)	K16-Q455	CAT	MPO	DPASDQMQHWKEQR (6-19)	KIVGAMVQIITYR (448-460)
Q_K (TG)	K477/480-Q257*	CAT	MPO	KAVK (477-480)	SLMFMQWGQLLDHDLDFTPEPAAR (249-272)
Q_K (TG)	K671-Q689/690*	MPO	MPO	KLRDGDR (617-677)	DGDRFWWENEGVFSMQQR (674-691)
Q_K (TG)	K423-Q455	LTF	MPO	GEADAMSLDGGYVYTAGK (406-423)	KIVGAMVQIITYR (448-460)
Q_K (TG)	K649-Q314	LTF	LTF	FGRNGSDBPDK (639-649)	FGKDKSPKFQLFGSPSQK (297-315)
Q_K (TG)	K85-Q506	MPO	MPO	RESIK (81-85)	IANVFTNAFRYGHTLIQPFMFR (490-511)
Q_K (TG)	K17-Q86	HIST1H4	MPO	GLGKGGAK (10-17)	RESIKQR (81-87)
Q_K (TG)	K25-Q689/690*	HIST1H2B	MPO	GFKKAVVKTQK (15-25)	DGDRFWWENEGVFSMQQR (674-691)
Q_K (TG)	K38-Q575	HIST1H3	MPO	KPHR (38-41)	LFEQVMR (572-578)
Q_K (TG)	K54-Q7	CTSG	HIST1H2A	RLIWEK (49-54)	GKQGGK (5-10)
Q_K (TG)	K123-Q104	HIST1H3	MPO	VTIMPKDIQLARR (118-130)	QPVAATR (104-110)
Q_K (TG)	K26/30-Q77*	HIST1H2B	HIST1H3	KEGKK (26-30)	EIAQDFK (74-80)
Q_K (TG)	K35/36-Q100/102*	S100A8	CTSG	DDLKK (32-36)	VPSQWQRNIITYKSNPNR (97-113)
Crosslinker	x-link position	K1 donor protein	K2 donor protein	K1 donor sequence	K2 donor sequence
K_K (SPN)	K10/14/16-K93*	HIST1H2A	S100A9	QGGKVRAKAKSR (7-18)	QLSFEEFIMLMARLTWASHEK (73-93)
K_K (SPN)	K10/14/16-K25*	HIST1H2A	S100A9	QGGKVRAKAKSR (7-18)	MSQLERNIETIINTFHQYSVK (5-25)
K_K (SPN)	K33-K108	CTSG	CTSG	KTYGK (33-37)	VPSQWQRNITYK (97-108)
Crosslinker	x-link position	Q1 donor protein	Q2 donor protein	Q1 donor sequence	Q2 donor sequence
Q_Q (SPN)	Q444-Q200	MPO	Leukocyta elastase i.	LYQEARK (442-448)	MMYQKKKFAYGYIEDLK (197-213)
Q_Q (SPN)	Q20-Q97	H3	H2B	APRKQLATKAAR (16-27)	EIQTAVRLLLPGELAK (95-110)
Crosslinker	x-link position	M donor protein	K donor protein	M donor sequence	K donor sequence
K_M (SPN)	M612-K741			IIBDNTGITTVSK (702-714)	SBHLAMAPNHAVVSR (607-621)
K_M (SPN)	M81-K10/14/16*	S100A9	H2A	QLSFEEFIMLMARLTWASHEK (73-93)	QGGKVRAKAKSR (7-18)
K_M (SPN)	M5-K123	S100A9	H3	RVTIMPK (117-123)	MSQLER (5-10)
Crosslinker	x-link position	Q1 donor protein	Q2 donor protein	Q1 donor sequence	Q2 donor sequence
Q_Q (TG+SPN)	Q560/562-Q161*	MPO	MPO	QNQIAVDEIR (560-569)	SSGBAYQDVGVTBPEQDK (155-172)
Crosslinker	x-link position	K1 donor protein	K2 donor protein	K1 donor sequence	K2 donor sequence
K_K (Spermidine)	K629-K28	LTF	MPO	MDKVERLK (622-629)	BMVDLGPBWAGGLTAEMK (11-28)
K_K (Spermidine)	K624-K239	LTF	MPO	MDKVER (622-627)	AGYTDKVVIGMDVAASEFFR (234-253)
K_K (Spermidine)	K625-K37	MPO	LTF	NLKLAR (623-627)	SVQWBAVSQPAETKBFQWQR (24-43)
K_K (Spermidine)	K654-K448	MPO	MPO	KGRVGPLLABIIGTQFR (654-670)	LYQEARKIVGAMVQIITYR (442-460)
K_K (Spermidine)	K31-K25/26*	LYZ	HIST1H2B	TLKR (29-32)	AVVKTQKKEGK (19-29)
K_K (Spermidine)	K14-K304	HIST1H2A	MPO	AKAK (13-16)	IPPNDPRIK (296-304)
K_K (Spermidine)	K19/24-K42*	HIST1H3	CTSG	KQLATK (19-24)	EKNEEAVR (41-48)
K_K (Spermidine)	K212-K37	CTSG	HIST1H2A	AMDQK (208-212)	LLRKGNYEAR (34-43)
K_K (Spermidine)	K14-K31	HIST1H2A	LYZ	AKAK (13-16)	TLKR (29-32)
K_K (Spermidine)	K10-K84	HIST1H3	S100A8	KSTGGK (10-15)	MGVAAHK (78-84)
Crosslinker	x-link position	M donor protein	K donor protein	M donor sequence	K donor sequence
K_M (Spermidine)	M575-K281	MPO	TLK	LFEQVMR (572-578)	NMAEQIIQEIYSQIQSK (265-281)
K_M (Spermidine)	M5-K14/16*	S100A9	HIST1H2A	MSQLER (5-10)	ARAKAKTR (11-18)
K_M (Spermidine)	M0-K629	S100A9	MPO	MTBK (1-5)	LARK (626-629)
Crosslinker	x-link position	Q1 donor protein	Q2 donor protein	Q1 donor sequence	Q2 donor sequence
Q_Q (TG+Spermidine)	Q292/294-Q575/589*	LTF	MPO	EDAIWNLLRQAQEK (283-296)	LFEQVMRIGLDLPALNMQR (572-590)
Q_Q (TG+Spermidine)	Q306/314-Q506*	LTF	MPO	SPKFQLFGSPSGQK (302-315)	YGHTLIQPFMFR (500-511)
Q_Q (TG+Spermidine)	Q126-Q124	HIST1H3	HIST1H2A	DIQLAR (124-129)	KTESQKTK (120-127)
Crosslinker	x-link position	K1 donor protein	K2 donor protein	K1 donor sequence	K2 donor sequence
K_K (Putrescine)	K47-K649	LTF	LTF	NMRK (44-47)	FGRNGSDBPDKFBLFQSETK (639-658)
K_K (Putrescine)	K75-K129	MPO	MPO	QLVDKAYK (71-78)	AADYLHVALDLLERKLR (115-131)
K_K (Putrescine)	K85-K233	MPO	CAT	ESIK (82-85)	HMNGYGSHTFKLVNANGEAVYBK (211-233)
K_K (Putrescine)	K6-K233/239*	ENO1	ENO1	MSILK (1-6)	TAIGKAGYTDKVVIGMDVAASEFFR (229-253)
K_K (Putrescine)	K556-K103/105*	MPO	ENO1	GLMATPAK (549-556)	IDKLMIEMDGTENKSK (90-105)
K_K (Putrescine)	K45-K304	HIST1H4	MPO	RGGVKR (41-46)	IPPNDPRIK (296-304)
K_K (Putrescine)	K625/629-K7*	MPO	S100A8	NLKLARK (623-629)	MLTELEK (1-8)
K_K (Putrescine)	K6-K24	HIST1H3	HIST1H3	MARTK (1-6)	KQLATK (19-24)
K_K (Putrescine)	K10-K37	HIST1H2A	HIST1H2A	QGGKAR (7-12)	LLRKGNYAER (34-43)
K_K (Putrescine)	K9-K40	HIST1H4	CTSG	GGKGLGKGGAKR (7-18)	TYGKQYKEK (34-42)
Crosslinker	x-link position	M donor protein	K donor protein	M donor sequence	K donor sequence
K_M (Putrescine)	M212-K457	CAT	CAT	HMNGYGSHFK (211-221)	AFYVNVLNEEQRKR (445-458)
K_M (Putrescine)	M244-K5	ENO1	ENO1	VVIGMDVAASEFFRSGKYDLDFK (240-262)	MSILK (1-6)
K_M (Putrescine)	M97-K556	ENO1	MPO	IDKLMIEMDGTENKSK (90-105)	GLMATPAK (549-556)
Crosslinker	x-link position	Q1 donor protein	Q2 donor protein	Q1 donor sequence	Q2 donor sequence
Q_Q (TG+Putrescine)	Q444-Q654	MPO	LTF	LYQEAR (442-447)	FGRNGSDBPDKFBLFQSETK (639-658)
Q_Q (TG+Putrescine)	Q24-Q46	HIST1H2B	S100A9	TQKK (23-26)	KDLQNFLK (43-50)
Q_Q (TG+Putrescine)	Q370-Q24	MPO	HIST1H2B	FQDNGR (369-374)	AVVKTQK (19-25)

## Sheet: Donor3_Ctrl
Crosslinker	x-link position	K donor protein	Q donor protein	K donor sequence	Q donor sequence
Q_K (TG)	K8-Q10/12*	LTF	LTF	MDKVERLK (6-13)	EDAIWNLLRQAQEK (1-14)
Q_K (TG)	K7-Q6/Q12*	CAT	MPO	EQRAAQK (1-7)	FBGLPQPETVGQLGTVLRNLK (1-21)
Q_K (TG)	K9-Q15/17*	LTF	LTF	FBLFQAETK (1-9)	SVNGKEDAIWNLLRQAQEK (1-19)
Q_K (TG)	K3/7-Q4*	MPO	CAT	NLKLARK (1-7)	RNPQTHLK (1-8)
Q_K (TG)	K6-Q5	MPO	LTF	LATELK (1-6)	SPKFQLFGSPSGQK (1-14)
Q_K (TG)	K5-Q1	LTF	MPO	KPVDK (1-5)	QRLR (1-4)
Q_K (TG)	K7-Q8	LTF	HIST1H4	KPVDKFK (1-7)	KVLRDNIQGITK (1-12)
Q_K (TG)	K4-Q7	HIST1H2A	HIST1H2B	AKAKSR (1-6)	KAVVKTQK (1-8)
Q_K (TG)	K12-Q14	HIST1H4	MPO	TVTAMDVVYALKR (1-13)	GRVGPLLABIIGTQFR (1-16)
Crosslinker	x-link position	Q1 donor protein	Q2 donor protein	Q1 donor sequence	Q2 donor sequence
Q_Q (TG+SPN)	Q24-Q26/32*	HIST1H2B	LTF	KAVVKTQKK (18-26)	SVQWBAVSQPEATK (24-37)
Crosslinker	x-link position	Q1 donor protein	Q2 donor protein	Q1 donor sequence	Q2 donor sequence
Q_Q (SPN)	Q1/3-Q8/16*	LTF	MPO	QAQEK (1-5)	NLRNMSNQLGLLAVNQR (1-17)
Q_Q (SPN)	Q3-Q7	AZU1	HIST1H4	ERQSR (1-5)	VLRDNIQGITK (1-11)
Q_Q (SPN)	Q3/5-Q7*	LTF	HIST1H4	BFQWQR (1-6)	VLRDNIQGITKPAIR (1-15)
Crosslinker	x-link position	K1 donor protein	K2 donor protein	K1 donor sequence	K2 donor sequence
K_K (SPN)	K78-K671	MPO	MPO	AYKERR (76-81)	KLRDGDR (671-677)
K_K (SPN)	K314-K319	TLK	TLK	VGDK (311-314)	MPSLPSYKVGDKIATRK (303-319)
K_K (SPN)	K105-K105/106*	CAT	CAT	AKVFEHIGK (97-105)	YSKAKVFEHIGKK (94-106)
K_K (SPN)	K260-K80	LTF	ENO1	KPVDK (256-260)	TIAPALVSK (72-80)
K_K (SPN)	K556-K182	MPO	LTF	GLMATPAK (549-556)	FFSASBVPGADK (171-182)
K_K (SPN)	K17-K128	HIST1H4	HIST1H2B	GGAKR (14-18)	YTSSK (123-128)
K_K (SPN)	K127/130-K92*	HIST1H2A	HIST1H4	TKSK (126-130)	RKTVTAMDVVYALK (79-92)
K_K (SPN)	K40/42-K9/13/17*	HIST1H4	CathepsinG	GKGGKGLGK (5-13)	KTYGKQYKEK (33-42)
Crosslinker	x-link position	M donor protein	K donor protein	M donor sequence	K donor sequence
K_M (SPN)	M1-K24	CAT	MPO	MADSR (1-5)	KLMEQYGTPNNIDIWMGGVSEPLK (1-24)
K_M (SPN)	M1-K11	S100A8	S100A8	MGVAAHKK (1-8)	ALNSIIDVYHK (1-11)
K_M (SPN)	M1-K8	S100A8	CTSG	MGVAAHKK (1-8)	KTYGKQYKEK (1-10)
K_M (SPN)	M1-K4	S100A8	HIST1H2B	MLTELEK (1-7)	AVTK (1-4)
Crosslinker	x-link position	K1 donor protein	K2 donor protein	K1 donor sequence	K2 donor sequence
K_K (Spermidine)	K629-K625	MPO	MPO	LARK (626-629)	NLKLAR (623-628)
K_K (Spermidine)	K629-K598/600*	LTF	LTF	VERLK (625-629)	DLKLADFALLBLDGKRK (584-600)
K_K (Spermidine)	K178-K629	CTSG	LTF	YGNK (175-178)	LKQVLLHQQAK (628-638)
K_K (Spermidine)	K556-K37/38*	MPO	HIST1H3	GLMATPAK (549-556)	AARKSAPATGGVKKPHR (25-41)
K_K (Spermidine)	K226-K352	CTSG	LTF	YRAATBSK (219-226)	KSEEEVAARR (352-361)
K_K (Spermidine)	K123-K118/119*	HIST1H3	LTF	RVTIMPK (117-123)	QPRTHYYAVAVVKK (106-119)
K_K (Spermidine)	K675-K556	LTF	MPO	LHGK (672-675)	VVLEGGIDPILRGLMATPAK (537-556)
K_K (Spermidine)	K84-K17/18/22*	S100A8	HIST1H2B	MGVAAHK (78-84)	GFKKAVVK (15-22)
K_K (Spermidine)	K125/127-K48/49*	HIST1H2A	S100A8	TESQKTK (121-127)	DDLKKLLETEBPQYIRKK (32-49)
K_K (Spermidine)	K14/16-K245*	HIST1H2A	CTSG	VRAKAKSR (11-18)	EDVLKEAVANK (235-245)
Crosslinker	x-link position	M donor protein	K donor protein	M donor sequence	K donor sequence
K_M (Spermidine)	M154-K123	ELANE	HIST1H3	LGNGVQBLAMGWGLLGR (145-161)	RVTIMPK (117-123)
Crosslinker	x-link position	Q1 donor protein	Q2 donor protein	Q1 donor sequence	Q2 donor sequence
Q_Q (TG+Putrescine)	Q71-Q106	MPO	LTF	QLVDK (71-106)	QPRTHYYAVAVVKK (106-119)
Crosslinker	x-link position	K1 donor protein	K2 donor protein	K1 donor sequence	K2 donor sequence
K_K (Putrescine)	K28-K304	HIST1H3	LTF	AARKSAPATGGVK (25-37)	SPKFQLFGSPAGQK (302-315)
K_K (Putrescine)	K54-K50	CTSG	S100A9	RLIWEK (49-54)	DLQNFLK (44-50)
K_K (Putrescine)	K17-K629	HIST1H4	LTF	GLGKGGAK (10-17)	MDKVERLK (622-629)
K_K (Putrescine)	K110-K6	HIST1H2A	HIST1H2A	LLLPGELAK (102-110)	MSGRGKQGGKVR (1-13)
K_K (Putrescine)	K10/14/16-KK586*	HIST1H2A	LTF	QGGKVRAKAK (7-16)	DLKLADFALLBLDGK (584-598)
K_K (Putrescine)	K301-K57	LTF	LTF	DKSPK (300-304)	GPPVSBIKR (50-58)

## Sheet: Donor3_BNPH2
Crosslinker	x-link position	K donor protein	Q donor protein	K donor sequence	Q donor sequence
Q_K (TG)	K299/301/304-Q635/636*	LTF	LTF	FGKDKSPS (297-304)	MDKVERLKQVLLHQQAK (622-638)
Q_K (TG)	K75/78-Q589*	MPO	MPO	QLVDKAYKERR (71-81)	LFEQVMRIGLDLPALNMQR (572-590)
Q_K (TG)	K358-Q409	ENO1	ENO1	VNQIGSVTESLQABK (344-358)	YNQLLR (407-412)
Q_K (TG)	K199-Q26	LTF	LTF	LBAGTGENK (191-199)	RSVQWABAVSQPEATKBFQWQR (23-43)
Q_K (TG)	K47-Q498	LTF	LTF	NMRK (44-47)	SBHTAVDRTAGWNIPMGLLFNQTGSBK (477-503)
Q_K (TG)	K39-Q85	S100A9	HIST1H2A	LGHPDTLNQGEFKEVR (26-42)	HLQLAIR (83-83)
Q_K (TG)	K304-Q17	LTF	CTSG	FGKDKSPS (297-304)	LVBVLLVBSSAVAQLHK (4-20)
Q_K (TG)	K76-Q616	HIST1H2A	MPO	KTRIIPR (76-82)	RFBGLPQPETVGQLGTVLR (604-622)
Q_K (TG)	K35-Q170	S100A8	ELANE	DDLK (32-35)	GIASVLQELNVTVVTSLBRR (164-183)
Q_K (TG)	K262-Q104	LTF	MPO	FKDBHLARVPSHAVVAR (261-277)	QPVAATR (104-110)
Q_K (TG)	K43-Q685	S100A9	LTF	ELVRK (39-43)	TTYEKYLGPQYVAGITNLK (676-694)
Q_K (TG)	K638-Q85	LTF	HIST1H2A	QVLLHQQAK (630-638)	HLQLAIRNDEELNKLLGK (83-100)
Crosslinker	x-link position	Q1 donor protein	Q2 donor protein	Q1 donor sequence	Q2 donor sequence
Q_Q (TG+SPN)	Q47-Q38	S100A9	CTSG	KDLQNFLK (44-50)	KTYGKQYKEK (33-42)
Crosslinker	x-link position	Q1 donor protein	Q2 donor protein	Q1 donor sequence	Q2 donor sequence
Q_Q (SPN)	Q46-Q73	S100A9	S100A9	KDLQNFLK (44-50)	QLSFEEFIMLMAR (73-85)
Q_Q (SPN)	Q94-Q589	HIST1H4	MPO	RQGR (93-96)	IGLDLPALNMQRSR (579-592)
Crosslinker	x-link position	K1 donor protein	K2 donor protein	K1 donor sequence	K2 donor sequence
K_K (SPN)	K93-K474	S100A9	MPO	LTWASHEK (86-93)	KYLPTYRSYNDSVDPR (474-489)
K_K (SPN)	K37/40-K92*	CTSG	HIST1H4	TYGKQYK (34-40)	TVTAMDVVYALKR (81-93)
K_K (SPN)	K37/40-K556*	CTSG	MPO	TYGKQYK (34-40)	GLMATPAKLNR (549-559)
K_K (SPN)	K658-K103	LTF	MPO	FBLFQSETK (650-658)	LRSGSASPMELLSYFK (88-103)
K_K (SPN)	K17-K72	HIST1H4	S100A9	GGAK (14-17)	KENKNEKVIEHIMEDLDTNADK (51-72)
Crosslinker	x-link position	M donor protein	K donor protein	M donor sequence	K donor sequence
K_M (SPN)	M577-K37	MPO	CTSG	LFEQVMR (572-578)	DPTLDHHWLWKKTYGK (21-37)
Crosslinker	x-link position	Q1 donor protein	Q2 donor protein	Q1 donor sequence	Q2 donor sequence
Q_Q (TG+Spermidine)	Q372-Q150	LTF	ELANE	VVWBAVGEQELRK (364-376)	LGNGVQBLAMGWGLLGR (145-161)
Q_Q (TG+Spermidine)	Q38-Q94	CTSG	HIST1H4	TYGKQYK (34-40)	TVTAMADVVYALKRQGR (81-96)
Q_Q (TG+Spermidine)	Q692/696-Q66*	MPO	LTF	QALAQISLPR (692-701)	DSPIQBIQAIAENR (59-72)
Q_Q (TG+Spermidine)	Q44-Q60	S100A8	CTSG	KLLETEBPQYIR (36-47)	YQGSBGABWAFSAVGALEAQLK (59-72)
Crosslinker	x-link position	K1 donor protein	K2 donor protein	K1 donor sequence	K2 donor sequence
K_K (Spermidine)	K320-K85	LTF	MPO	DLLFK (316-320)	ESIKQRLR (82-89)
K_K (Spermidine)	K9-K132	HIST1H4	LTF	GGKGLGK (7-13)	KGGSFQLNELQGLK (119-132)
K_K (Spermidine)	K108-K35	CTSG	S100A8	NITYK (104-108)	YSLIKGNFHAVVRDDLK (19-35)
K_K (Spermidine)	K675-K36	LTF	S100A8	LHGK (672-675)	KLLETEBPQYIRK (36-48)
K_K (Spermidine)	K262-K9	LTF	HIST1H4	FKDBHLAR (261-268)	GGKGLGKGGAKR (7-18)
K_K (Spermidine)	K675-K48/49*	LTF	S100A8	LHGK (672-675)	LLETEBPQYIRKK (37-49)
K_K (Spermidine)	K299/301-K304*	LTF	LTF	FGKDK (297-301)	FGKDKSPKFQLFGSPSGQK (297-315)
Crosslinker	x-link position	M donor protein	K donor protein	M donor sequence	K donor sequence
K_M (Spermidine)	M1-K57	S100A8	LTF	MLTELEK (1-8)	VRGPPVSBIKR (49-59)
K_M (Spermidine)	M1-K6	ELANE	HIST1H2A	MTLGR (1-6)	GKQGGKVRAK (6-15)
Crosslinker	x-link position	Q1 donor protein	Q2 donor protein	Q1 donor sequence	Q2 donor sequence
Q_Q (TG+Putrescine)	Q25-Q7	HIST1H2A	HIST1H2A	AGLQFPVGR (22-30)	MSGRGKQGGKVR (1-13)
Q_Q (TG+Putrescine)	Q7-Q37/45/47*	HIST1H2A	AZU1	MSGRGKQGGKVR (1-13)	QFPFLASIQNQGR (37-49)
Q_Q (TG+Putrescine)	Q38-Q306	CTSG	AZU1	KTYGKQYK (33-40)	DKSPKFQLFGSPSGQK (300-315)
Crosslinker	x-link position	K1 donor protein	K2 donor protein	K1 donor sequence	K2 donor sequence
K_K (Putrescine)	K406-K649	ENO1	LTF	LAKYNQLLR (404-412)	FGRNGSDBPDK (639-649)
K_K (Putrescine)	K13-K671	HIST1H4	MPO	GLGK (10-13)	VGPLLABIIGTQFRK (657-671)
K_K (Putrescine)	K51/54-K629*	S100A9	LTF	KENEK (51-54)	MDKVERLKQVLLHQQAKFGR (622-641)
K_K (Putrescine)	K127/130-K25/26*	HIST1H2A	HIST1H2B	TKSK (126-130)	KAVVKTQKK (18-26)
K_K (Putrescine)	K17-K43	HIST1H4	S100A9	GLGKGGAK (10-17)	KDLQNFLKKENK (43-54)
K_K (Putrescine)	K6/9-K316*	HIST1H4	CTSG	GKGGK (5-9)	MARNK (312-316)
K_K (Putrescine)	K32-K57	HIST1H4	S100A9	DNIQGITK (25-32)	DLQNFLKKENKNEK (44-57)
K_K (Putrescine)	K47-K80/92*	LTF	HIST1H4	NMRK (44-47)	KTVTAMDVVYALKRQGR (80-96)
K_K (Putrescine)	K297-K20	CTSG	CTSG	EYWLVK (292-297)	LVBVLLVBSSAVAQLHK (4-20)
K_K (Putrescine)	K14/17/18-K431*	HIST1H2B	MPO	KGFKK (14-18)	LATELKSLNPR (426-436)
Crosslinker	x-link position	M donor protein	K donor protein	M donor sequence	K donor sequence
K_M (Putrescine)	M622-K51/54*	LTF	S100A9	MDKVERLKQVLLHQQAKFGR (622-641)	KENK (51-54)
K_M (Putrescine)	M519-K17	MPO	HIST1H4	YQPMEPNPRVPLSR (516-529)	GGAKRHR (14-20)
K_M (Putrescine)	M44-K17	ELANE	HIST1H2B	PHAWPFMVSLQLR (38-50)	KGFKK (14-18)
K_M (Putrescine)	M312-K6/9*	CTSG	HIST1H4	MARNK (312-316)	GKGGK (5-9)
K_M (Putrescine)	M1-K18	ELANE	HIST1H4	MTLGR (1-6)	GGAKR (14-18)
K_M (Putrescine)	M409-K26/29/30/32*	MPO	HIST1H2B	SSEMPELTSMHTLLLR (406-421)	KEGKKRK (26-32)
K_M (Putrescine)	M588-K118	MPO	LTF	IGLDLPALNMQRSR (579-592)	THYYAVAVVK (109-118)

## Sheet: Donor3_SPN
Supplementary Table 2
Crosslinker	x-link position	K donor protein	Q donor protein	K donor sequence	Q donor sequence
Q_K (TG)	K35/36-Q367/370*	S100A8	MPO	DDLKK (32-36)	NMSNQLGLLAVNQRFQDNGR (355-374)
Q_K (TG)	K32-K10	HIST1H2B	HIST1H2A	KRTR (32-35)	GKQGGK (5-10)
Q_K (TG)	K7/14/15-Q589*	HIST1H2B	MPO	MPEVSSKGATISKK (1-15)	IGLDLPALNMQR (579-590)
Q_K (TG)	K18/22-Q46*	HIST1H2A	S100A9	KAVVK (18-22)	KDLQNFLK (43-50)
Q_K (TG)	K43-Q122	S100-A9	LYZ	ELVRKDLQNFLKKENK (39-54)	DPQGIR (120-125)
Q_K (TG)	K87-Q575	HIST1H2B	MPO	IASEASRLAHYSK (75-87)	LFEQVMR (572-578)
Q_K (TG)	K50/51-Q92*	S100A9	AZU1	KDLQNFLKK (44-51)	ERQSR (90-94)
Crosslinker	x-link position	Q1 donor protein	Q2 donor protein	Q1 donor sequence	Q2 donor sequence
Q_Q (TG+SPN)	Q38-Q506	CTSG	MPO	TYGKQYKEK (34-42)	YGHTLIQPFMFR (500-511)
Q_Q (TG+SPN)	Q211-Q517	CTSG	MPO	AMDQK (208-212)	LDNRYQPMEPNPR (512-524)
Q_Q (TG+SPN)	Q575-Q7	MPO	S100A9	LFEQVMR (572-578)	MTBKMSQLER (1-11)
Crosslinker	x-link position	Q1 donor protein	Q2 donor protein	Q1 donor sequence	Q2 donor sequence
Q_Q (SPN)	Q211/214-Q44*	CTSG	S100A8	AMDQKBQYDSK (208-218)	DDLKKLLETEBPQYIRKK (32-49)
Q_Q (SPN)	Q24-Q589	HIST1H2B	MPO	AVVKTQK (19-25)	IGLDLPALNMQR (579-590)
Crosslinker	x-link position	K1 donor protein	K2 donor protein	K1 donor sequence	K2 donor sequence
K_K (SPN)	K124-K80	CTSG	HIST1H4	EKGBVTEVK (123-131)	KTVTAMDVVYALK (80-92)
K_K (SPN)	K316-K431	CTSG	MPO	MARNK (312-316)	LATELKSLNPRWDGER (426-441)
Crosslinker	x-link position	M donor protein	K donor protein	M donor sequence	K donor sequence
K_M (SPN)	M209-K48/49*	CTSG	S100A8	AMDQKBQYDSK (208-218)	DDLKKLLETEBPQYIRKK (32-49)
K_M (SPN)	M588-K22	MPO	HIST1H2B	IGLDLPALNMQR (579-590)	AVVKTQK (19-25)
Crosslinker	x-link position	Q1 donor protein	Q2 donor protein	Q1 donor sequence	Q2 donor sequence
Q_Q (TG+Spermidine)	Q124-Q18	HIST1H2A	CTSG	TESQKTK (121-127)	MKRLVBVLLVBSSAVAQLHK (1-21)
Crosslinker	x-link position	K1 donor protein	K2 donor protein	K1 donor sequence	K2 donor sequence
K_K (Spermidine)	K299/301-K448*	LTF	MPO	FGKDK (297-301)	KIVGAMVQIITYRDYLPLVLGPTAMR (448-473)
K_K (Spermidine)	K8-K21/32*	HIST1H2B	HIST1H4	MPEVSSK (1-8)	KVLRDNIQGITK (21-32)
K_K (Spermidine)	K60-K125		HIST1H2A	GVLK (57-60)	TESQK (121-125)
K_K (Spermidine)	K35/36-K625/629*	S100A8	MPO	DDLKK (32-36)	NLKLARK (623-629)
K_K (Spermidine)	K108-K23/35*	CTSG	S100A8	NITYK (104-108)	YSLIKGNFHAVYRDDLK (19-35)
K_K (Spermidine)	K100-K124/131*	HIST1H2A	CTSG	LLGK (97-100)	ILPDSVDWREKGBVTEVK (114-131)
Crosslinker	x-link position	Q1 donor protein	Q2 donor protein	Q1 donor sequence	Q2 donor sequence
Q_Q (TG+Putrescine)	Q71-Q444	MPO	MPO	QLVDK (71-75)	LYQEARK (442-448)
Q_Q (TG+Putrescine)	Q-46-Q689/690*	S100A9	MPO	DLQNFLK (44-50)	FWWENEGVFSMQQRQALAQISLPR (678-701)
Q_Q (TG+Putrescine)	Q28-Q38	HIST1H4	CTSG	VLRDNIQGITK (22-32)	QYKEKNEEAVR (38-48)
Crosslinker	x-link position	K1 donor protein	K2 donor protein	K1 donor sequence	K2 donor sequence
K_K (Putrescine)	K10-K23	HIST1H2A	S100A8	GKQGGK (5-10)	YSLIK (19-23)
K_K (Putrescine)	K85-K26/29/30*	MPO	HIST1H2B	ESIK (82-85)	KEGKK (26-30)
K_K (Putrescine)	K127/130-K75*	HIST1H2A	MPO	TKSK (126-130)	QLVDK (71-75)
K_K (Putrescine)	K17-K29/30/32*	HIST1H4	HIST1H2B	GGAKR (14-18)	EGKKRKR (27-33)
K_K (Putrescine)	K87-K5/8/12/17*	LYZ	HIST1H4	YWBNDGK (81-87)	MSGRGKGGKGLGKGGAK (0-17)
K_K (Putrescine)	K17-K38	HIST1H4	S100A9	GGAKRHR (14-20)	LGHPDTLNQGEFKELVR (26-42)
K_K (Putrescine)	K304-K245	MPO	CTSG	IPPNDPRIK (296-304)	EAVANKGPVSVGVDAR (240-255)
K_K (Putrescine)	K207-K33/37*	CTSG	CTSG	GIDSDASYPYK (197-207)	KTYGKQYKEK (33-42)
K_K (Putrescine)	K207-K18	CTSG	S100A8	GIDSDASYPYK (197-207)	ALNSIIDVYHK (8-18)
Crosslinker	x-link position	M donor protein	K donor protein	M donor sequence	K donor sequence
K_M (Putrescine)	M409-K16	MPO	HIST1H2A	IPBFLAGDTRSSEMPELTSMHTLLLR (396-421)	AKSRSSR (15-21)
K_M (Putrescine)	M409-K26/29/30/32*	MPO	HIST1H2B	SSEMPELTSMHTLLLR (406-421)	KEGKKRK (26-32)
K_M (Putrescine)	M35-K80	LYZ	HIST1H4	RLGMDGYR (32-39)	RKTVTAMDVVYALKR (79-93)

## Sheet: Supplementary Table 2
Supplementary Table 2
Donor1
Treatment: PMA
Crosslinker	x-link position	K donor protein	Q donor protein	K donor sequence	Q donor sequence
Q_K (TG)	K212-Q97/Q103	CTSG	ELANE	AMDQK (208-212)	QVFAVQR (97-103)
Q_K (TG)	K122/128-Q38*	HIST1H2B	CTSG	AVTKYTSSK (119-128)	QYKEKNEEAVRR (38-49)
Q_K (TG)	K694-Q211	LTF	CTSG	YLGPQYVAGITNLKK (681-695)	AMDQK (208-212)
Q_K (TG)	K31-Q575	LYZ	MPO	TLKR (29-32)	LFEQVMR (572-578)
Q_K (TG)	K13-Q575	HIST1H2B	MPO	mPEVSSKGATISK (0-13)	LFEQVMR (572-578)
Crosslinker	x-link position	Q1 donor protein	Q2 donor protein	Q1 donor sequence	Q2 donor sequence
Q_Q (TG+SPN)	Q122-Q444	LYZ	MPO	DPQGIR (120-125)	WDGERLYQEAR (397-447)
Crosslinker	x-link position	K1 donor protein	K2 donor protein	K1 donor sequence	K2 donor sequence
K_K (SPN)	K32-K31	HIST1H2B	S100A6	KEGKKRK (26-32)	YSGREGDKHTLSK (19-31)
Crosslinker	x-link position	K donor protein	M donor protein	K donor sequence	M donor sequence
K_M(SPN)	K110-M472	HIST1H2B	MPO	LLLPGELAK (102-110)	DYPLVLGPTAMR (461-473)
K_M(SPN)	K35-M409/415*	A100A8	MPO	DDLK (32-35)	SSEMPELTSMHTLLLR (406-421)
Crosslinker	x-link position	Q1 donor protein	Q2 donor protein	Q1 donor sequence	Q2 donor sequence
Q_Q (TG+Spermidine)	Q104-Q444	MPO	MPO	QPVAATR (104-110)	WDGERLYQEAR (437-447)
Crosslinker	x-link position	K1 donor protein	K2 donor protein	K1 donor sequence	K2 donor sequence
K_K (Putrescine)	K5-K586/598*	S100A9	LTF	MTBK (1-5)	DLKLADFALLBLDGK (584-598)
K_K (Putrescine)	K108-K40/42*	CTSG	CTSG	NITYK (104-108)	QYKEKNEEAVRR (38-49)
K_K (Putrescine)	K108-K48	CTSG	S100A8	NITYK (104-108)	LLEFEBPQYIRK (37-48)
Crosslinker	x-link position	K donor protein	M donor protein	K donor sequence	M donor sequence
K_M(Spermidine)	K638-M179	LTF	MPO	QVLLHQQAK (630-638)	TITGMBNNR (175-183)
Crosslinker	x-link position	K donor protein	M donor protein	K donor sequence	M donor sequence
K_M(Putrescine)	K598-M1	LTF	S100A9	DLKLADFALLBLDGK (584-598)	MTBK (1-5)
Donor1
Treatment: PMA + BNPH2
Crosslinker	x-link position	K1 donor protein	K2 donor protein	K1 donor sequence	K2 donor sequence
K_K (SPN)	K299/301-K47*	LTF	LTF	FGKDK (297-301)	NMRKVR (44-49)
K_K (SPN)	K257/260-K260/262*	LTF	LTF	KPVDK (257-260)	PVDKFKDBHLAR (257-268)
K_K (SPN)	K144-K603	TLK	TLK	YFDK (141-144)	PAELLKMFGIDR (598-609)
K_K (SPN)	K47-K304/K315*	LTF	LTF	NMRK (44-47)	SPKFQLFGSPSGQK (302-315)
K_K (SPN)	K296-K320	LTF	LTF	QAQEK (292-296)	DLLFKDSAIGFSR (316-328)
Crosslinker	x-link position	K1 donor protein	K2 donor protein	K1 donor sequence	K2 donor sequence
K_K (Spermidine)	K314-K352	TLK	LTF	VGDKIATR (311-318)	KSEEEVAAR (352-360)
Crosslinker	x-link position	K1 donor protein	K2 donor protein	K1 donor sequence	K2 donor sequence
K_K (Putrescine)	K624-K553	LTF	TLK	MDKVER (622-627)	LILDSARATKGR (544-555)
K_K (Putrescine)	K330-K60	ENO1	ENO1	RIAK (327-330)	YMGKGVSK (57-64)
Donor2
Treatment: PMA
Crosslinker	x-link position	K donor protein	Q donor protein	K donor sequence	Q donor sequence
Q_K (TG)	K556-Q575	MPO	MPO	GLMATPAK (549-556)	LFEQVMR (572-578)
Q_K (TG)	K155/158-Q517*	CTSG	MPO	LKTGK (154-158)	LDNRYQPMEPNPR (512-524)
Q_K (TG)	K212-Q589	CTSG	MPO	AMDQK (208-212)	IGLDLPALNMQRSR (579-592)
Q_K (TG)	K592-Q71	CTSG	MPO	EYWLVK (292-297)	QLVDK (71-75)
Crosslinker	x-link position	K1 donor protein	K2 donor protein	K1 donor sequence	K2 donor sequence
K_K (SPN)	K33-K108	CTSG	CTSG	KTYGK (33-37)	VPSQWQRNITYK (97-108)
Crosslinker	x-link position	Q1 donor protein	Q2 donor protein	Q1 donor sequence	Q2 donor sequence
Q_Q (TG+SPN)	Q18/Q22-Q455*	CAT	CAT	EQRAAQK (17-23)	AFYVNVLNEEQRKR (445-458)
Q_Q (TG+SPN)	Q306-Q195	MPO	CAT	IKNQADBIPFFR (302-314)	PESLHQVSFLFSDR (190-203)
Crosslinker	x-link position	K1 donor protein	K2 donor protein	K1 donor sequence	K2 donor sequence
K_K (Spermidine)	K18-K32	HIST1H2B	AZU1	KGFKK (14-18)	KARPR (32-36)
Crosslinker	x-link position	Q1 donor protein	Q2 donor protein	Q1 donor sequence	Q2 donor sequence
Q_Q (TG+Spermidine)	Q18/22-Q455*	CAT	CAT	EQRAAQK (17-23)	AFYVNVLNEEQRKR (445-458)
Q_Q (TG+Spermidine)	Q306-Q195	MPO	CAT	IKNQADBIPFFR (303-314)	PESLHQVSFLFSDR (190-203)
Crosslinker	x-link position	K1 donor protein	K2 donor protein	K1 donor sequence	K2 donor sequence
K_K (Putrescine)	K50-K29/30*	S100A9	HIST1H2B	DLQNFLK (44-50)	EGKKRKR (27-33)
K_K (Putrescine)	K54-K50	CTSG	S100A9	RLIWEK (49-54)	DLQNFLK (44-50)
K_K (Putrescine)	K21-K108	HIST1H4	CTSG	KVLR (21-24)	NITYKSNPNR (104-113)
K_K (Putrescine)	K93-K92	S100A9	HIST1H4	LTWASHEK (86-93)	TVTAMDVVYALKR (81-93)
K_K (Putrescine)	K93-K45/48*	S100A9	HIST1H2B	LTWASHEK (86-93)	ESYSIYIYKVLK (37-48)
Donor2
Treatment: PMA + BNPH2
Crosslinker	x-link position	K donor protein	Q donor protein	K donor sequence	Q donor sequence
Q_K (TG)	K22/25-Q589*	HIST1H2B	MPO	AVVKTQK (19-25)	LFEQVMRIGLDLPALNMQR (572-590)
Q_K (TG)	K625-Q46	MPO	S100A9	NLKLAR (623-628)	KDLQNFLKK (43-51)
Q_K (TG)	K13-Q589	HIST1H2B	MPO	GATISK (8-13)	IGLDLPALNMQRSR (579-592)
Q_K (TG)	K192-Q141/144*	HIST1H4	LYZ	LLRK (189-192)	QYVQGBGV (141-149)
Q_K (TG)	K327-Q635/636*	TLK	LTF	KAYGQALAK (319-327)	QVLLHQQAK (630-638)
Crosslinker	x-link position	K1 donor protein	K2 donor protein	K1 donor sequence	K2 donor sequence
K_K (SPN)	K260-K296/299*	LTF	LTF	PVDKFK (257-262)	QAQEKFGK (292-299)
K_K (SPN)	K13/17-K50/51*	HIST1H4	S100A9	GLGKGGAK (10-17)	ELVRKDLQNFLKK (39-51)
Crosslinker	x-link position	K1 donor protein	K2 donor protein	K1 donor sequence	K2 donor sequence
K_K (Spermidine)	K473-K376	LTF	LTF	SDTSLTWNSVK (463-473)	VVWBAVGEQELRK (364-376)
K_K (Spermidine)	K6-K96	HIST1H4	HIST1H2A	GKGGKGLGK (5-13)	NDEELNK (90-96)
K_K (Spermidine)	K6/9-K17*	HIST1H4	HIST1H4	GKGGK (5-9)	GGAKR (14-18)
Crosslinker	x-link position	K1 donor protein	K2 donor protein	K1 donor sequence	K2 donor sequence
K_K (Putrescine)	K649-K473/475*	LTF	LTF	FGRNGSDBPDK (639-649)	RSDTSLTWNSVKGK (462-475)
K_K (Putrescine)	K233/239-K103/105*	ENO1	ENO1	TAIGKAGYTDK (229-239)	IDKLMIEMDGTENKSK (90-105)
K_K (Putrescine)	K37-K20	CTSG	CTSG	KTYGKQYK (33-40)	RLVBVLLVBSSAVAQLHK (3-20)
K_K (Putrescine)	K128-K17	HIST1H2B	HIST1H4	YTSSK (123-128)	GLGKGGAKRHR (10-20)
K_K (Putrescine)	K37-K78	HIST1H2A	MPO	LLRK (34-37)	QLVDKAYKER (71-80)
Crosslinker	x-link position	M donor protein	K donor protein	M donor sequence	K donor sequence
K_M (Putrescine)	M577-K13/14*	MPO	HIST1H2B	LFEQVMRIGLDLPALNMQR (572-590)	GATISKK (8-14)
Crosslinker	x-link position	Q1 donor protein	Q2 donor protein	Q1 donor sequence	Q2 donor sequence
Q_Q (TG+Putrescine)	Q399-Q269/272/277/279*	TLK	TLK	AFDQIR (396-401)	NMAEQIIQEIYSQIQSKKK (265-283)
Donor2
Treatment: PMA + SPN
Crosslinker	x-link position	K donor protein	Q donor protein	K donor sequence	Q donor sequence
Q_K (TG)	K103-Q359/367*	MPO	MPO	SGSASPMELLSYFK (90-103)	NMSNQLGLLAVNQR (355-368)
Q_K (TG)	K16-Q455	CAT	MPO	DPASDQMQHWKEQR (6-19)	KIVGAMVQIITYR (448-460)
Q_K (TG)	K477/480-Q257*	CAT	MPO	KAVK (477-480)	SLMFMQWGQLLDHDLDFTPEPAAR (249-272)
Q_K (TG)	K671-Q689/690*	MPO	MPO	KLRDGDR (617-677)	DGDRFWWENEGVFSMQQR (674-691)
Q_K (TG)	K423-Q455	LTF	MPO	GEADAMSLDGGYVYTAGK (406-423)	KIVGAMVQIITYR (448-460)
Q_K (TG)	K649-Q314	LTF	LTF	FGRNGSDBPDK (639-649)	FGKDKSPKFQLFGSPSQK (297-315)
Q_K (TG)	K85-Q506	MPO	MPO	RESIK (81-85)	IANVFTNAFRYGHTLIQPFMFR (490-511)
Q_K (TG)	K17-Q86	HIST1H4	MPO	GLGKGGAK (10-17)	RESIKQR (81-87)
Q_K (TG)	K25-Q689/690*	HIST1H2B	MPO	GFKKAVVKTQK (15-25)	DGDRFWWENEGVFSMQQR (674-691)
Q_K (TG)	K38-Q575	HIST1H3	MPO	KPHR (38-41)	LFEQVMR (572-578)
Q_K (TG)	K54-Q7	CTSG	HIST1H2A	RLIWEK (49-54)	GKQGGK (5-10)
Q_K (TG)	K123-Q104	HIST1H3	MPO	VTIMPKDIQLARR (118-130)	QPVAATR (104-110)
Q_K (TG)	K26/30-Q77*	HIST1H2B	HIST1H3	KEGKK (26-30)	EIAQDFK (74-80)
Q_K (TG)	K35/36-Q100/102*	S100A8	CTSG	DDLKK (32-36)	VPSQWQRNIITYKSNPNR (97-113)
Crosslinker	x-link position	K1 donor protein	K2 donor protein	K1 donor sequence	K2 donor sequence
K_K (SPN)	K10/14/16-K93*	HIST1H2A	S100A9	QGGKVRAKAKSR (7-18)	QLSFEEFIMLMARLTWASHEK (73-93)
K_K (SPN)	K10/14/16-K25*	HIST1H2A	S100A9	QGGKVRAKAKSR (7-18)	MSQLERNIETIINTFHQYSVK (5-25)
K_K (SPN)	K33-K108	CTSG	CTSG	KTYGK (33-37)	VPSQWQRNITYK (97-108)
Crosslinker	x-link position	Q1 donor protein	Q2 donor protein	Q1 donor sequence	Q2 donor sequence
Q_Q (SPN)	Q444-Q200	MPO	Leukocyta elastase i.	LYQEARK (442-448)	MMYQKKKFAYGYIEDLK (197-213)
Q_Q (SPN)	Q20-Q97	H3	H2B	APRKQLATKAAR (16-27)	EIQTAVRLLLPGELAK (95-110)
Crosslinker	x-link position	M donor protein	K donor protein	M donor sequence	K donor sequence
K_M (SPN)	M612-K741			IIBDNTGITTVSK (702-714)	SBHLAMAPNHAVVSR (607-621)
K_M (SPN)	M81-K10/14/16*	S100A9	H2A	QLSFEEFIMLMARLTWASHEK (73-93)	QGGKVRAKAKSR (7-18)
K_M (SPN)	M5-K123	S100A9	H3	RVTIMPK (117-123)	MSQLER (5-10)
Crosslinker	x-link position	Q1 donor protein	Q2 donor protein	Q1 donor sequence	Q2 donor sequence
Q_Q (TG+SPN)	Q560/562-Q161*	MPO	MPO	QNQIAVDEIR (560-569)	SSGBAYQDVGVTBPEQDK (155-172)
Crosslinker	x-link position	K1 donor protein	K2 donor protein	K1 donor sequence	K2 donor sequence
K_K (Spermidine)	K629-K28	LTF	MPO	MDKVERLK (622-629)	BMVDLGPBWAGGLTAEMK (11-28)
K_K (Spermidine)	K624-K239	LTF	MPO	MDKVER (622-627)	AGYTDKVVIGMDVAASEFFR (234-253)
K_K (Spermidine)	K625-K37	MPO	LTF	NLKLAR (623-627)	SVQWBAVSQPAETKBFQWQR (24-43)
K_K (Spermidine)	K654-K448	MPO	MPO	KGRVGPLLABIIGTQFR (654-670)	LYQEARKIVGAMVQIITYR (442-460)
K_K (Spermidine)	K31-K25/26*	LYZ	HIST1H2B	TLKR (29-32)	AVVKTQKKEGK (19-29)
K_K (Spermidine)	K14-K304	HIST1H2A	MPO	AKAK (13-16)	IPPNDPRIK (296-304)
K_K (Spermidine)	K19/24-K42*	HIST1H3	CTSG	KQLATK (19-24)	EKNEEAVR (41-48)
K_K (Spermidine)	K212-K37	CTSG	HIST1H2A	AMDQK (208-212)	LLRKGNYEAR (34-43)
K_K (Spermidine)	K14-K31	HIST1H2A	LYZ	AKAK (13-16)	TLKR (29-32)
K_K (Spermidine)	K10-K84	HIST1H3	S100A8	KSTGGK (10-15)	MGVAAHK (78-84)
Crosslinker	x-link position	M donor protein	K donor protein	M donor sequence	K donor sequence
K_M (Spermidine)	M575-K281	MPO	TLK	LFEQVMR (572-578)	NMAEQIIQEIYSQIQSK (265-281)
K_M (Spermidine)	M5-K14/16*	S100A9	HIST1H2A	MSQLER (5-10)	ARAKAKTR (11-18)
K_M (Spermidine)	M0-K629	S100A9	MPO	MTBK (1-5)	LARK (626-629)
Crosslinker	x-link position	Q1 donor protein	Q2 donor protein	Q1 donor sequence	Q2 donor sequence
Q_Q (TG+Spermidine)	Q292/294-Q575/589*	LTF	MPO	EDAIWNLLRQAQEK (283-296)	LFEQVMRIGLDLPALNMQR (572-590)
Q_Q (TG+Spermidine)	Q306/314-Q506*	LTF	MPO	SPKFQLFGSPSGQK (302-315)	YGHTLIQPFMFR (500-511)
Q_Q (TG+Spermidine)	Q126-Q124	HIST1H3	HIST1H2A	DIQLAR (124-129)	KTESQKTK (120-127)
Crosslinker	x-link position	K1 donor protein	K2 donor protein	K1 donor sequence	K2 donor sequence
K_K (Putrescine)	K47-K649	LTF	LTF	NMRK (44-47)	FGRNGSDBPDKFBLFQSETK (639-658)
K_K (Putrescine)	K75-K129	MPO	MPO	QLVDKAYK (71-78)	AADYLHVALDLLERKLR (115-131)
K_K (Putrescine)	K85-K233	MPO	CAT	ESIK (82-85)	HMNGYGSHTFKLVNANGEAVYBK (211-233)
K_K (Putrescine)	K6-K233/239*	ENO1	ENO1	MSILK (1-6)	TAIGKAGYTDKVVIGMDVAASEFFR (229-253)
K_K (Putrescine)	K556-K103/105*	MPO	ENO1	GLMATPAK (549-556)	IDKLMIEMDGTENKSK (90-105)
K_K (Putrescine)	K45-K304	HIST1H4	MPO	RGGVKR (41-46)	IPPNDPRIK (296-304)
K_K (Putrescine)	K625/629-K7*	MPO	S100A8	NLKLARK (623-629)	MLTELEK (1-8)
K_K (Putrescine)	K6-K24	HIST1H3	HIST1H3	MARTK (1-6)	KQLATK (19-24)
K_K (Putrescine)	K10-K37	HIST1H2A	HIST1H2A	QGGKAR (7-12)	LLRKGNYAER (34-43)
K_K (Putrescine)	K9-K40	HIST1H4	CTSG	GGKGLGKGGAKR (7-18)	TYGKQYKEK (34-42)
Crosslinker	x-link position	M donor protein	K donor protein	M donor sequence	K donor sequence
K_M (Putrescine)	M212-K457	CAT	CAT	HMNGYGSHFK (211-221)	AFYVNVLNEEQRKR (445-458)
K_M (Putrescine)	M244-K5	ENO1	ENO1	VVIGMDVAASEFFRSGKYDLDFK (240-262)	MSILK (1-6)
K_M (Putrescine)	M97-K556	ENO1	MPO	IDKLMIEMDGTENKSK (90-105)	GLMATPAK (549-556)
Crosslinker	x-link position	Q1 donor protein	Q2 donor protein	Q1 donor sequence	Q2 donor sequence
Q_Q (TG+Putrescine)	Q444-Q654	MPO	LTF	LYQEAR (442-447)	FGRNGSDBPDKFBLFQSETK (639-658)
Q_Q (TG+Putrescine)	Q24-Q46	HIST1H2B	S100A9	TQKK (23-26)	KDLQNFLK (43-50)
Q_Q (TG+Putrescine)	Q370-Q24	MPO	HIST1H2B	FQDNGR (369-374)	AVVKTQK (19-25)
Donor3
Treatment: PMA
Crosslinker	x-link position	K donor protein	Q donor protein	K donor sequence	Q donor sequence
Q_K (TG)	K8-Q10/12*	LTF	LTF	MDKVERLK (6-13)	EDAIWNLLRQAQEK (1-14)
Q_K (TG)	K7-Q6/Q12*	CAT	MPO	EQRAAQK (1-7)	FBGLPQPETVGQLGTVLRNLK (1-21)
Q_K (TG)	K9-Q15/17*	LTF	LTF	FBLFQAETK (1-9)	SVNGKEDAIWNLLRQAQEK (1-19)
Q_K (TG)	K3/7-Q4*	MPO	CAT	NLKLARK (1-7)	RNPQTHLK (1-8)
Q_K (TG)	K6-Q5	MPO	LTF	LATELK (1-6)	SPKFQLFGSPSGQK (1-14)
Q_K (TG)	K5-Q1	LTF	MPO	KPVDK (1-5)	QRLR (1-4)
Q_K (TG)	K7-Q8	LTF	HIST1H4	KPVDKFK (1-7)	KVLRDNIQGITK (1-12)
Q_K (TG)	K4-Q7	HIST1H2A	HIST1H2B	AKAKSR (1-6)	KAVVKTQK (1-8)
Q_K (TG)	K12-Q14	HIST1H4	MPO	TVTAMDVVYALKR (1-13)	GRVGPLLABIIGTQFR (1-16)
Crosslinker	x-link position	Q1 donor protein	Q2 donor protein	Q1 donor sequence	Q2 donor sequence
Q_Q (TG+SPN)	Q24-Q26/32*	HIST1H2B	LTF	KAVVKTQKK (18-26)	SVQWBAVSQPEATK (24-37)
Crosslinker	x-link position	Q1 donor protein	Q2 donor protein	Q1 donor sequence	Q2 donor sequence
Q_Q (SPN)	Q1/3-Q8/16*	LTF	MPO	QAQEK (1-5)	NLRNMSNQLGLLAVNQR (1-17)
Q_Q (SPN)	Q3-Q7	AZU1	HIST1H4	ERQSR (1-5)	VLRDNIQGITK (1-11)
Q_Q (SPN)	Q3/5-Q7*	LTF	HIST1H4	BFQWQR (1-6)	VLRDNIQGITKPAIR (1-15)
Crosslinker	x-link position	K1 donor protein	K2 donor protein	K1 donor sequence	K2 donor sequence
K_K (SPN)	K78-K671	MPO	MPO	AYKERR (76-81)	KLRDGDR (671-677)
K_K (SPN)	K314-K319	TLK	TLK	VGDK (311-314)	MPSLPSYKVGDKIATRK (303-319)
K_K (SPN)	K105-K105/106*	CAT	CAT	AKVFEHIGK (97-105)	YSKAKVFEHIGKK (94-106)
K_K (SPN)	K260-K80	LTF	ENO1	KPVDK (256-260)	TIAPALVSK (72-80)
K_K (SPN)	K556-K182	MPO	LTF	GLMATPAK (549-556)	FFSASBVPGADK (171-182)
K_K (SPN)	K17-K128	HIST1H4	HIST1H2B	GGAKR (14-18)	YTSSK (123-128)
K_K (SPN)	K127/130-K92*	HIST1H2A	HIST1H4	TKSK (126-130)	RKTVTAMDVVYALK (79-92)
K_K (SPN)	K40/42-K9/13/17*	HIST1H4	CathepsinG	GKGGKGLGK (5-13)	KTYGKQYKEK (33-42)
Crosslinker	x-link position	M donor protein	K donor protein	M donor sequence	K donor sequence
K_M (SPN)	M1-K24	CAT	MPO	MADSR (1-5)	KLMEQYGTPNNIDIWMGGVSEPLK (1-24)
K_M (SPN)	M1-K11	S100A8	S100A8	MGVAAHKK (1-8)	ALNSIIDVYHK (1-11)
K_M (SPN)	M1-K8	S100A8	CTSG	MGVAAHKK (1-8)	KTYGKQYKEK (1-10)
K_M (SPN)	M1-K4	S100A8	HIST1H2B	MLTELEK (1-7)	AVTK (1-4)
Crosslinker	x-link position	K1 donor protein	K2 donor protein	K1 donor sequence	K2 donor sequence
K_K (Spermidine)	K629-K625	MPO	MPO	LARK (626-629)	NLKLAR (623-628)
K_K (Spermidine)	K629-K598/600*	LTF	LTF	VERLK (625-629)	DLKLADFALLBLDGKRK (584-600)
K_K (Spermidine)	K178-K629	CTSG	LTF	YGNK (175-178)	LKQVLLHQQAK (628-638)
K_K (Spermidine)	K556-K37/38*	MPO	HIST1H3	GLMATPAK (549-556)	AARKSAPATGGVKKPHR (25-41)
K_K (Spermidine)	K226-K352	CTSG	LTF	YRAATBSK (219-226)	KSEEEVAARR (352-361)
K_K (Spermidine)	K123-K118/119*	HIST1H3	LTF	RVTIMPK (117-123)	QPRTHYYAVAVVKK (106-119)
K_K (Spermidine)	K675-K556	LTF	MPO	LHGK (672-675)	VVLEGGIDPILRGLMATPAK (537-556)
K_K (Spermidine)	K84-K17/18/22*	S100A8	HIST1H2B	MGVAAHK (78-84)	GFKKAVVK (15-22)
K_K (Spermidine)	K125/127-K48/49*	HIST1H2A	S100A8	TESQKTK (121-127)	DDLKKLLETEBPQYIRKK (32-49)
K_K (Spermidine)	K14/16-K245*	HIST1H2A	CTSG	VRAKAKSR (11-18)	EDVLKEAVANK (235-245)
Crosslinker	x-link position	M donor protein	K donor protein	M donor sequence	K donor sequence
K_M (Spermidine)	M154-K123	ELANE	HIST1H3	LGNGVQBLAMGWGLLGR (145-161)	RVTIMPK (117-123)
Crosslinker	x-link position	Q1 donor protein	Q2 donor protein	Q1 donor sequence	Q2 donor sequence
Q_Q (TG+Putrescine)	Q71-Q106	MPO	LTF	QLVDK (71-106)	QPRTHYYAVAVVKK (106-119)
Crosslinker	x-link position	K1 donor protein	K2 donor protein	K1 donor sequence	K2 donor sequence
K_K (Putrescine)	K28-K304	HIST1H3	LTF	AARKSAPATGGVK (25-37)	SPKFQLFGSPAGQK (302-315)
K_K (Putrescine)	K54-K50	CTSG	S100A9	RLIWEK (49-54)	DLQNFLK (44-50)
K_K (Putrescine)	K17-K629	HIST1H4	LTF	GLGKGGAK (10-17)	MDKVERLK (622-629)
K_K (Putrescine)	K110-K6	HIST1H2A	HIST1H2A	LLLPGELAK (102-110)	MSGRGKQGGKVR (1-13)
K_K (Putrescine)	K10/14/16-KK586*	HIST1H2A	LTF	QGGKVRAKAK (7-16)	DLKLADFALLBLDGK (584-598)
K_K (Putrescine)	K301-K57	LTF	LTF	DKSPK (300-304)	GPPVSBIKR (50-58)
Donor3
Treatment: PMA + BNPH2
Crosslinker	x-link position	K donor protein	Q donor protein	K donor sequence	Q donor sequence
Q_K (TG)	K299/301/304-Q635/636*	LTF	LTF	FGKDKSPS (297-304)	MDKVERLKQVLLHQQAK (622-638)
Q_K (TG)	K75/78-Q589*	MPO	MPO	QLVDKAYKERR (71-81)	LFEQVMRIGLDLPALNMQR (572-590)
Q_K (TG)	K358-Q409	ENO1	ENO1	VNQIGSVTESLQABK (344-358)	YNQLLR (407-412)
Q_K (TG)	K199-Q26	LTF	LTF	LBAGTGENK (191-199)	RSVQWABAVSQPEATKBFQWQR (23-43)
Q_K (TG)	K47-Q498	LTF	LTF	NMRK (44-47)	SBHTAVDRTAGWNIPMGLLFNQTGSBK (477-503)
Q_K (TG)	K39-Q85	S100A9	HIST1H2A	LGHPDTLNQGEFKEVR (26-42)	HLQLAIR (83-83)
Q_K (TG)	K304-Q17	LTF	CTSG	FGKDKSPS (297-304)	LVBVLLVBSSAVAQLHK (4-20)
Q_K (TG)	K76-Q616	HIST1H2A	MPO	KTRIIPR (76-82)	RFBGLPQPETVGQLGTVLR (604-622)
Q_K (TG)	K35-Q170	S100A8	ELANE	DDLK (32-35)	GIASVLQELNVTVVTSLBRR (164-183)
Q_K (TG)	K262-Q104	LTF	MPO	FKDBHLARVPSHAVVAR (261-277)	QPVAATR (104-110)
Q_K (TG)	K43-Q685	S100A9	LTF	ELVRK (39-43)	TTYEKYLGPQYVAGITNLK (676-694)
Q_K (TG)	K638-Q85	LTF	HIST1H2A	QVLLHQQAK (630-638)	HLQLAIRNDEELNKLLGK (83-100)
Crosslinker	x-link position	Q1 donor protein	Q2 donor protein	Q1 donor sequence	Q2 donor sequence
Q_Q (TG+SPN)	Q47-Q38	S100A9	CTSG	KDLQNFLK (44-50)	KTYGKQYKEK (33-42)
Crosslinker	x-link position	Q1 donor protein	Q2 donor protein	Q1 donor sequence	Q2 donor sequence
Q_Q (SPN)	Q46-Q73	S100A9	S100A9	KDLQNFLK (44-50)	QLSFEEFIMLMAR (73-85)
Q_Q (SPN)	Q94-Q589	HIST1H4	MPO	RQGR (93-96)	IGLDLPALNMQRSR (579-592)
Crosslinker	x-link position	K1 donor protein	K2 donor protein	K1 donor sequence	K2 donor sequence
K_K (SPN)	K93-K474	S100A9	MPO	LTWASHEK (86-93)	KYLPTYRSYNDSVDPR (474-489)
K_K (SPN)	K37/40-K92*	CTSG	HIST1H4	TYGKQYK (34-40)	TVTAMDVVYALKR (81-93)
K_K (SPN)	K37/40-K556*	CTSG	MPO	TYGKQYK (34-40)	GLMATPAKLNR (549-559)
K_K (SPN)	K658-K103	LTF	MPO	FBLFQSETK (650-658)	LRSGSASPMELLSYFK (88-103)
K_K (SPN)	K17-K72	HIST1H4	S100A9	GGAK (14-17)	KENKNEKVIEHIMEDLDTNADK (51-72)
Crosslinker	x-link position	M donor protein	K donor protein	M donor sequence	K donor sequence
K_M (SPN)	M577-K37	MPO	CTSG	LFEQVMR (572-578)	DPTLDHHWLWKKTYGK (21-37)
Crosslinker	x-link position	Q1 donor protein	Q2 donor protein	Q1 donor sequence	Q2 donor sequence
Q_Q (TG+Spermidine)	Q372-Q150	LTF	ELANE	VVWBAVGEQELRK (364-376)	LGNGVQBLAMGWGLLGR (145-161)
Q_Q (TG+Spermidine)	Q38-Q94	CTSG	HIST1H4	TYGKQYK (34-40)	TVTAMADVVYALKRQGR (81-96)
Q_Q (TG+Spermidine)	Q692/696-Q66*	MPO	LTF	QALAQISLPR (692-701)	DSPIQBIQAIAENR (59-72)
Q_Q (TG+Spermidine)	Q44-Q60	S100A8	CTSG	KLLETEBPQYIR (36-47)	YQGSBGABWAFSAVGALEAQLK (59-72)
Crosslinker	x-link position	K1 donor protein	K2 donor protein	K1 donor sequence	K2 donor sequence
K_K (Spermidine)	K320-K85	LTF	MPO	DLLFK (316-320)	ESIKQRLR (82-89)
K_K (Spermidine)	K9-K132	HIST1H4	LTF	GGKGLGK (7-13)	KGGSFQLNELQGLK (119-132)
K_K (Spermidine)	K108-K35	CTSG	S100A8	NITYK (104-108)	YSLIKGNFHAVVRDDLK (19-35)
K_K (Spermidine)	K675-K36	LTF	S100A8	LHGK (672-675)	KLLETEBPQYIRK (36-48)
K_K (Spermidine)	K262-K9	LTF	HIST1H4	FKDBHLAR (261-268)	GGKGLGKGGAKR (7-18)
K_K (Spermidine)	K675-K48/49*	LTF	S100A8	LHGK (672-675)	LLETEBPQYIRKK (37-49)
K_K (Spermidine)	K299/301-K304*	LTF	LTF	FGKDK (297-301)	FGKDKSPKFQLFGSPSGQK (297-315)
Crosslinker	x-link position	M donor protein	K donor protein	M donor sequence	K donor sequence
K_M (Spermidine)	M1-K57	S100A8	LTF	MLTELEK (1-8)	VRGPPVSBIKR (49-59)
K_M (Spermidine)	M1-K6	ELANE	HIST1H2A	MTLGR (1-6)	GKQGGKVRAK (6-15)
Crosslinker	x-link position	Q1 donor protein	Q2 donor protein	Q1 donor sequence	Q2 donor sequence
Q_Q (TG+Putrescine)	Q25-Q7	HIST1H2A	HIST1H2A	AGLQFPVGR (22-30)	MSGRGKQGGKVR (1-13)
Q_Q (TG+Putrescine)	Q7-Q37/45/47*	HIST1H2A	AZU1	MSGRGKQGGKVR (1-13)	QFPFLASIQNQGR (37-49)
Q_Q (TG+Putrescine)	Q38-Q306	CTSG	AZU1	KTYGKQYK (33-40)	DKSPKFQLFGSPSGQK (300-315)
Crosslinker	x-link position	K1 donor protein	K2 donor protein	K1 donor sequence	K2 donor sequence
K_K (Putrescine)	K406-K649	ENO1	LTF	LAKYNQLLR (404-412)	FGRNGSDBPDK (639-649)
K_K (Putrescine)	K13-K671	HIST1H4	MPO	GLGK (10-13)	VGPLLABIIGTQFRK (657-671)
K_K (Putrescine)	K51/54-K629*	S100A9	LTF	KENEK (51-54)	MDKVERLKQVLLHQQAKFGR (622-641)
K_K (Putrescine)	K127/130-K25/26*	HIST1H2A	HIST1H2B	TKSK (126-130)	KAVVKTQKK (18-26)
K_K (Putrescine)	K17-K43	HIST1H4	S100A9	GLGKGGAK (10-17)	KDLQNFLKKENK (43-54)
K_K (Putrescine)	K6/9-K316*	HIST1H4	CTSG	GKGGK (5-9)	MARNK (312-316)
K_K (Putrescine)	K32-K57	HIST1H4	S100A9	DNIQGITK (25-32)	DLQNFLKKENKNEK (44-57)
K_K (Putrescine)	K47-K80/92*	LTF	HIST1H4	NMRK (44-47)	KTVTAMDVVYALKRQGR (80-96)
K_K (Putrescine)	K297-K20	CTSG	CTSG	EYWLVK (292-297)	LVBVLLVBSSAVAQLHK (4-20)
K_K (Putrescine)	K14/17/18-K431*	HIST1H2B	MPO	KGFKK (14-18)	LATELKSLNPR (426-436)
Crosslinker	x-link position	M donor protein	K donor protein	M donor sequence	K donor sequence
K_M (Putrescine)	M622-K51/54*	LTF	S100A9	MDKVERLKQVLLHQQAKFGR (622-641)	KENK (51-54)
K_M (Putrescine)	M519-K17	MPO	HIST1H4	YQPMEPNPRVPLSR (516-529)	GGAKRHR (14-20)
K_M (Putrescine)	M44-K17	ELANE	HIST1H2B	PHAWPFMVSLQLR (38-50)	KGFKK (14-18)
K_M (Putrescine)	M312-K6/9*	CTSG	HIST1H4	MARNK (312-316)	GKGGK (5-9)
K_M (Putrescine)	M1-K18	ELANE	HIST1H4	MTLGR (1-6)	GGAKR (14-18)
K_M (Putrescine)	M409-K26/29/30/32*	MPO	HIST1H2B	SSEMPELTSMHTLLLR (406-421)	KEGKKRK (26-32)
K_M (Putrescine)	M588-K118	MPO	LTF	IGLDLPALNMQRSR (579-592)	THYYAVAVVK (109-118)
Donor3
Treatment: PMA + SPN
Crosslinker	x-link position	K donor protein	Q donor protein	K donor sequence	Q donor sequence
Q_K (TG)	K35/36-Q367/370*	S100A8	MPO	DDLKK (32-36)	NMSNQLGLLAVNQRFQDNGR (355-374)
Q_K (TG)	K32-K10	HIST1H2B	HIST1H2A	KRTR (32-35)	GKQGGK (5-10)
Q_K (TG)	K7/14/15-Q589*	HIST1H2B	MPO	MPEVSSKGATISKK (1-15)	IGLDLPALNMQR (579-590)
Q_K (TG)	K18/22-Q46*	HIST1H2A	S100A9	KAVVK (18-22)	KDLQNFLK (43-50)
Q_K (TG)	K43-Q122	S100-A9	LYZ	ELVRKDLQNFLKKENK (39-54)	DPQGIR (120-125)
Q_K (TG)	K87-Q575	HIST1H2B	MPO	IASEASRLAHYSK (75-87)	LFEQVMR (572-578)
Q_K (TG)	K50/51-Q92*	S100A9	AZU1	KDLQNFLKK (44-51)	ERQSR (90-94)
Crosslinker	x-link position	Q1 donor protein	Q2 donor protein	Q1 donor sequence	Q2 donor sequence
Q_Q (TG+SPN)	Q38-Q506	CTSG	MPO	TYGKQYKEK (34-42)	YGHTLIQPFMFR (500-511)
Q_Q (TG+SPN)	Q211-Q517	CTSG	MPO	AMDQK (208-212)	LDNRYQPMEPNPR (512-524)
Q_Q (TG+SPN)	Q575-Q7	MPO	S100A9	LFEQVMR (572-578)	MTBKMSQLER (1-11)
Crosslinker	x-link position	Q1 donor protein	Q2 donor protein	Q1 donor sequence	Q2 donor sequence
Q_Q (SPN)	Q211/214-Q44*	CTSG	S100A8	AMDQKBQYDSK (208-218)	DDLKKLLETEBPQYIRKK (32-49)
Q_Q (SPN)	Q24-Q589	HIST1H2B	MPO	AVVKTQK (19-25)	IGLDLPALNMQR (579-590)
Crosslinker	x-link position	K1 donor protein	K2 donor protein	K1 donor sequence	K2 donor sequence
K_K (SPN)	K124-K80	CTSG	HIST1H4	EKGBVTEVK (123-131)	KTVTAMDVVYALK (80-92)
K_K (SPN)	K316-K431	CTSG	MPO	MARNK (312-316)	LATELKSLNPRWDGER (426-441)
Crosslinker	x-link position	M donor protein	K donor protein	M donor sequence	K donor sequence
K_M (SPN)	M209-K48/49*	CTSG	S100A8	AMDQKBQYDSK (208-218)	DDLKKLLETEBPQYIRKK (32-49)
K_M (SPN)	M588-K22	MPO	HIST1H2B	IGLDLPALNMQR (579-590)	AVVKTQK (19-25)
Crosslinker	x-link position	Q1 donor protein	Q2 donor protein	Q1 donor sequence	Q2 donor sequence
Q_Q (TG+Spermidine)	Q124-Q18	HIST1H2A	CTSG	TESQKTK (121-127)	MKRLVBVLLVBSSAVAQLHK (1-21)
Crosslinker	x-link position	K1 donor protein	K2 donor protein	K1 donor sequence	K2 donor sequence
K_K (Spermidine)	K299/301-K448*	LTF	MPO	FGKDK (297-301)	KIVGAMVQIITYRDYLPLVLGPTAMR (448-473)
K_K (Spermidine)	K8-K21/32*	HIST1H2B	HIST1H4	MPEVSSK (1-8)	KVLRDNIQGITK (21-32)
K_K (Spermidine)	K60-K125		HIST1H2A	GVLK (57-60)	TESQK (121-125)
K_K (Spermidine)	K35/36-K625/629*	S100A8	MPO	DDLKK (32-36)	NLKLARK (623-629)
K_K (Spermidine)	K108-K23/35*	CTSG	S100A8	NITYK (104-108)	YSLIKGNFHAVYRDDLK (19-35)
K_K (Spermidine)	K100-K124/131*	HIST1H2A	CTSG	LLGK (97-100)	ILPDSVDWREKGBVTEVK (114-131)
Crosslinker	x-link position	Q1 donor protein	Q2 donor protein	Q1 donor sequence	Q2 donor sequence
Q_Q (TG+Putrescine)	Q71-Q444	MPO	MPO	QLVDK (71-75)	LYQEARK (442-448)
Q_Q (TG+Putrescine)	Q-46-Q689/690*	S100A9	MPO	DLQNFLK (44-50)	FWWENEGVFSMQQRQALAQISLPR (678-701)
Q_Q (TG+Putrescine)	Q28-Q38	HIST1H4	CTSG	VLRDNIQGITK (22-32)	QYKEKNEEAVR (38-48)
Crosslinker	x-link position	K1 donor protein	K2 donor protein	K1 donor sequence	K2 donor sequence
K_K (Putrescine)	K10-K23	HIST1H2A	S100A8	GKQGGK (5-10)	YSLIK (19-23)
K_K (Putrescine)	K85-K26/29/30*	MPO	HIST1H2B	ESIK (82-85)	KEGKK (26-30)
K_K (Putrescine)	K127/130-K75*	HIST1H2A	MPO	TKSK (126-130)	QLVDK (71-75)
K_K (Putrescine)	K17-K29/30/32*	HIST1H4	HIST1H2B	GGAKR (14-18)	EGKKRKR (27-33)
K_K (Putrescine)	K87-K5/8/12/17*	LYZ	HIST1H4	YWBNDGK (81-87)	MSGRGKGGKGLGKGGAK (0-17)
K_K (Putrescine)	K17-K38	HIST1H4	S100A9	GGAKRHR (14-20)	LGHPDTLNQGEFKELVR (26-42)
K_K (Putrescine)	K304-K245	MPO	CTSG	IPPNDPRIK (296-304)	EAVANKGPVSVGVDAR (240-255)
K_K (Putrescine)	K207-K33/37*	CTSG	CTSG	GIDSDASYPYK (197-207)	KTYGKQYKEK (33-42)
K_K (Putrescine)	K207-K18	CTSG	S100A8	GIDSDASYPYK (197-207)	ALNSIIDVYHK (8-18)
Crosslinker	x-link position	M donor protein	K donor protein	M donor sequence	K donor sequence
K_M (Putrescine)	M409-K16	MPO	HIST1H2A	IPBFLAGDTRSSEMPELTSMHTLLLR (396-421)	AKSRSSR (15-21)
K_M (Putrescine)	M409-K26/29/30/32*	MPO	HIST1H2B	SSEMPELTSMHTLLLR (406-421)	KEGKKRK (26-32)
K_M (Putrescine)	M35-K80	LYZ	HIST1H4	RLGMDGYR (32-39)	RKTVTAMDVVYALKR (79-93)
